# Supplementary material for: Single‐Position Peptide Clustering for Peptidomics Reveals Novel Disease Biomarkers and Dysregulated Proteolytic Characteristics
Source: Adv Sci (Weinh). 2025 Nov 18;13(5):e10910. doi: 10.1002/advs.202510910 (PMC12850352; doi:10.1002/advs.202510910)
Supplement: Supplementary file 2 — Supplemental Date File [file ADVS-13-e10910-s002.zip]

Archive with 5 entries (5 files):
- advs72701-sup-0002-Table S1. Identified peptides in each group.xlsx
- advs72701-sup-0003-Table S2. Differential peptides.xlsx
- advs72701-sup-0004-Table S3. Result of ROC analysis.xlsx
- advs72701-sup-0005-Table S4. Result of Batch 1 PRM analysis.xlsx
- advs72701-sup-0006-Table S5. Result of Batch 2 PRM analysis.xlsx
