# Supplementary material for: Single‐Position Peptide Clustering for Peptidomics Reveals Novel Disease Biomarkers and Dysregulated Proteolytic Characteristics
Source: Adv Sci (Weinh). 2025 Nov 18;13(5):e10910. doi: 10.1002/advs.202510910 (PMC12850352; doi:10.1002/advs.202510910)
Supplement: Supplementary file 2 — Supplemental Date File [file ADVS-13-e10910-s002.zip › advs72701-sup-0002-Table S1. Identified peptides in each group.xlsx]

## Sheet: Sheet1
Sequence identified in Ctr	Sequence identified in TT	Sequence identified in TI	Sequence identified in TM
GLEEELQFSLGSK	GLEEELQFSLGSK	GLEEELQFSLGSK	GLEEELQFSLGSK
SGKDPDRFRPDGLPKKY	QLGLPGPPDVPDHAAYHP	SNVEHLTEKMKTTIQ	STGVAPALAPKVEPAVPGHHGLALG
GSLAGQPLQERAQAWGERLR	DLGTLSGIGTLDGFRHRHPDE	GAEDSLADQAANEWGRSGKDPNHFRPAGLPEKY	RHPQYNQRTIQNDIMLLQLS
SFQTGLFTAARQSTNAYPDLR	NPFRPGDSEPPPAPGAQRAQ	QLGLPGPPDVPDHAAYHP	SNVEHLTEKMKTTIQ
QLGLPGPPDVPDHAAYHP	FTSSTSYNRGDSTFESKS	DSGEGDFLAEGGGVRGPRVVER	GAEDSLADQAANEWGRSGKDPNHFRPAGLPEKY
DSGEGDFLAEGGGVRGPRVVER	GGQSPGAASSWGPPEQAAKHT	NPFRPGDSEPPPAPGAQRAQ	QLGLPGPPDVPDHAAYHP
FTSSTSYNRGDSTFESKS	NDNEEGFFSARGHRPLD	GHEQQHGLGHGHKFKL	SQPAAARPPSVDSLSSASTSH
NDNEEGFFSARGHRPLD	SGTGGTATWKPGSSGP	FTSSTSYNRGDSTFESKS	DSGEGDFLAEGGGVRGPRVVER
SGTGGTATWKPGSSGP	EKAYHEQL	GGQSPGAASSWGPPEQAAKHT	RDSVGLAPQDSQASNILVMDH
NKPGVYTDVAYYLAWIREHTVS	NTKESSSHHPGIAEFPSRG	ESSSHHPGIAEFPSR	NPFRPGDSEPPPAPGAQRAQ
NTKESSSHHPGIAEFPSRG	GSTGSWNSGSSGTGSTGNQNPGSPRPGSTGT	NDNEEGFFSARGHRPLD	GHEQQHGLGHGHKFKL
NDNEEGFFSARGHRPLDKK	SESSVSGSTGQWHSESGSFRPDSPGSGN	SGTGGTATWKPGSSGP	FTSSTSYNRGDSTFESKS
IYGNQDTSSQLK	HEHAEVVFTANDSGPR	VLFHSSPALQPAADHKPGPGARAEDAAEGRA	LEEYTKKL
VGFYESDVMGRGHAR	NLAKGKEESLDSDLY	EKAYHEQL	GGQSPGAASSWGPPEQAAKHT
GSTGSWNSGSSGTGSTGNQNPGSPRPGSTGT	SLLSFMQGYMKHATKTA	EGVLYVGSKTKEGVVHGVA	IYQPGGSGDSIPITALVGGEGTRLD
SLLSFMQGYMKHATKTA	SGEGDFLAEGGGVRGPR	VDWCPTGFKVGINYQPPTVVPGGDLAKVQR	ESSSHHPGIAEFPSR
DQTVEELRR	EEIGKELEEL	QESGVAQTLK	NDNEEGFFSARGHRPLD
RNKYEDEINK	VDESDAFHDNLRSLDRNLPSDSQDLGQHGLEED	NTKESSSHHPGIAEFPSRG	SGTGGTATWKPGSSGP
SGEGDFLAEGGGVRGPR	TGLSMDGGGSPKGDVDPFYYDYETVRNGGL	VGFYESDVMGRGHAR	VLFHSSPALQPAADHKPGPGARAEDAAEGRA
TGLSMDGGGSPKGDVDPFYYDYETVRNGGL	EGSPGRDGSPGAKGDRGETGP	GSTGSWNSGSSGTGSTGNQNPGSPRPGSTGT	NNYDDYRM
EGSPGRDGSPGAKGDRGETGP	RNKYEDEINKRT	QEKNPLPSKETIEQE	EGVLYVGSKTKEGVVHGVA
VIGPDGHKEVTKEVVTSED	ALTSEEAERSDGDPVQPAVLQVHQ	GGTFYVEPAERYIKDRTLP	VDWCPTGFKVGINYQPPTVVPGGDLAKVQR
TERELLESYIDGR	GAAGRVGPPGP	SAAPPPPGPGPPP	RRLLEGEDAHLS
NFGYTLR	FPGAAGRVGPPGP	MVGGIAQIIAAQEEMLRKERELEEARKKLAQIRQQ	NTKESSSHHPGIAEFPSRG
DVDLQGPEAKIKFPK	YESDVMGRG	SESSVSGSTGQWHSESGSFRPDSPGSGN	NNPAGLYSSENISNFNNALESK
GEPGAPGENGTPGQTGARGLPGERGRVG	SHHPGIAEFPSRGKSSSYS	HEHAEVVFTANDSGPR	VGFYESDVMGRGHAR
FESSGAGKIGLGGRG	SGIQAELLTFPNSSPGLRRQ	SGIGTLDGFRHRHPDEAAFFDT	GAAAHPDSEEQQQRLREAAEGLR
GAAGRVGPPGP	PPGEAGKPGEQGVPG	NLAKGKEESLDSDLY	GSTGSWNSGSSGTGSTGNQNPGSPRPGSTGT
ESHESMESYELNPFINRR	GIPGPVGAAGATGARG	SPGENGSPGPM	QEKNPLPSKETIEQE
FIGINDLEKEGAFVYSDHSPM	RSLVISPPVRTATVSSPLT	LDVMQDHFSRASSIIDELF	GGTFYVEPAERYIKDRTLP
FPGAAGRVGPPGP	GEGDFLAEGGGVR	SSPAPAPKFSPVTPKFTPVAS	FEKSKEQLTPLIKKAGTEL
GSTGSWNSGSSGTGSTGNQNPGSPRPGSTGTWNPG	DDPDAPLQPVTPLQLFEGRRN	SLLSFMQGYMKHATKTA	MVGGIAQIIAAQEEMLRKERELEEARKKLAQIRQQ
YIETDPANRDR	HVNLQDYWDPDHSSDVWVNTLAKQARETWIALKT	EPIIQIKTQ	SESSVSGSTGQWHSESGSFRPDSPGSGN
TLLKLGN	MDLGTLSGIGTLDGFRHRHPDEAAFFDT	GKYVPRAVLVDLEPGTMDSVR	HEHAEVVFTANDSGPR
HLTPEEKSAVTA	QIRGLEEELQFSLGSKINV	SGPPVSELITKAVAASKE	NLAKGKEESLDSDLY
SHHPGIAEFPSRGKSSSYS	ALEEYTKKLN	PPGSAGAPGKDGLNGLPGP	SLLSFMQGYMKHATKTA
LFMGKVVNPTQK	ADELKAKIDQNVEELKGRLTPY	HGIQPDGQMPSDKTIGGGDDSFNTFF	EPIIQIKTQ
RQLGLPGPPDVPDHAAYHPFR	GGSGSQPNQKLGHPEAL	RNKYEDEINK	VRAPHPDQPEFTPVQDELEAME
TETQEKNPLPSKETI	FFGLPQTGDLDQNTIETMRKPRCGNPDVAN	SGEGDFLAEGGGVRGPR	GKYVPRAVLVDLEPGTMDSVR
SGIQAELLTFPNSSPGLRRQ	SHHPGIAEFPSRGKSS	HATKTAKDALSSVQESQVAQ	HEDEVDRVPHNPYA
KYISKPENL	NDGAKGDAGAPGAPGSQGAPGLQ	EEIGKELEEL	NLRGNTEGLQ
GIPGPVGAAGATGARG	LKPEEEAPAPEVGASKPEGI	KGFSVVADTPELQRIKKTQDQIS	SGPPVSELITKAVAASKE
GEGDFLAEGGGVR	GEAGTAGPPGTPGPQ	NKGQPRGPVDLSATEALGPLS	HGIQPDGQMPSDKTIGGGDDSFNTFF
DDPDAPLQPVTPLQLFEGRRN	GEPGKQGAPGASGDRGPPGP	VDESDAFHDNLRSLDRNLPSDSQDLGQHGLEED	RNKYEDEINK
DNEEGFFSARGH	FDTASTGKTFPGFFSPMLGEFVSETESRGSESGIFTNTKES	TGLSMDGGGSPKGDVDPFYYDYETVRNGGL	SGEGDFLAEGGGVRGPR
TSFGVLLDLSR	SLPELEQQQEQQQEQQQEQVQM	RGPVSGTEPEPVYSMEAADYRE	QPQPKPQVQL
GPPGFPGAVGAKGEAGPQ	DLGTLSGIGTLDGFRHRHPDEAAFFDTASTGK	EDVDYGETDFHKQDGKAGLF	EEIGKELEEL
MDLGTLSGIGTLDGFRHRHPDEAAFFDT	SETESRGSESGIFTNTKESS	HHGDQGAPGSVGPAGPRGP	MVGGIAQIIAAQE
NFRPGVLSSRQL	TDAQGRLVSHVVSAATSRAGVRA	EGSPGRDGSPGAKGDRGETGP	KGFSVVADTPELQRIKKTQDQIS
QIRGLEEELQFSLGSKINV	DLSGHNLANPHPFAVVPSTAT	KPKVNPFRPGDSEPPPAPGAQRAQ	NKGQPRGPVDLSATEALGPLS
AGQQQPPREPPAAPGAWRQQ	QPPTVVPGGDLAKVQR	RNKYEDEINKRT	DKDDESLIKYKKTLLG
DNVDDPTGNFR	ERELEEARKKLA	VIGPDGHKEVTKEVVTSED	VDESDAFHDNLRSLDRNLPSDSQDLGQHGLEED
DGSVDFK	PPGERGGPGSRGFPGADGVAGP	ILEDEQTQRQKLT	TGLSMDGGGSPKGDVDPFYYDYETVRNGGL
FFGLPQTGDLDQNTIETMRKPRCGNPDVAN	GDSTFESKSYKMAD	GNHPHGPDASAEGLNPYGLVAPRF	RGPVSGTEPEPVYSMEAADYRE
WGKVNVDEVGGEALGR	YESHESMESYELNPFINRRNA	GEPGAPGENGTPGQTGARGLPGERGRVG	SGAGILRMVNKAAD
SHHPGIAEFPSRGKSS	VDDTQFVRFDNDAASPR	SGFTSLLMERLSVDYGKKS	RNKYEDEINKRT
NDGAKGDAGAPGAPGSQGAPGLQ	SESGSFRPDSPGSGNARPNNPDWGTFEEVSGNVSPGTR	ALTSEEAERSDGDPVQPAVLQVHQ	VIGPDGHKEVTKEVVTSED
LKPEEEAPAPEVGASKPEGI	EFVSETESR	IEAAAKKLEQL	ILEDEQTQRQKLT
GEAGTAGPPGTPGPQ	GPPGRAGEPGLQ	ISSPQPGKLRSPFLQKQLTQPETH	STNPLTPTPPPPVAKTPSVMEAL
DSGEGDFLAEGGGVRGPR	SSTSYNRGDSTFESKSYKM	NRLTEMETLQSQLM	GNHPHGPDASAEGLNPYGLVAPRF
GEPGKQGAPGASGDRGPPGP	VQPSVGAAAGPVVPPCPGRIRHFKV	ELYDDVDHPLPISNPLTS	DVDLQGPEAKIKFPK
DLSTPDAVMGNPK	TVLTRHSQPATPTPLQSRTSIVQA	RTTGIVMDSGDGVTH	GEPGAPGENGTPGQTGARGLPGERGRVG
SLPELEQQQEQQQEQQQEQVQM	SPGENGAPGQMGPRG	LSTGEKEKLPGELEPVQ	ADDFRLKYENEVALRQS
DLGTLSGIGTLDGFRHRHPDEAAFFDTASTGK	VPPMEEDYPQFGSPK	GAAGRVGPPGP	EASLASALVEGEIAEEAAEKAT
TDAQGRLVSHVVSAATSRAGVRA	CPTGFKVGINY	FQKVKEKLKIDS	SGFTSLLMERLSVDYGKKS
GNIGPAGKEGPVG	TDYGKDLMEKVKSPE	FPGAAGRVGPPGP	SPGKILLMDLNEEDPTVLELGITG
QPPTVVPGGDLAKVQR	DIPTNSPELEETLTHTITK	DGRAGVMGPPGSRG	FESSGAGKIGLGGRG
GDSTFESKSYKMAD	SSSYSKQF	YVKPQIKQVVPEFVN	ALTSEEAERSDGDPVQPAVLQVHQ
GIAEFPSRGKSS	TFMGVVSLGSPSGEVSHPRKT	DAVESRYSRTEGSLDGT	IEHGIITNWDDMEKIWHHTFYNEL
YESHESMESYELNPFINRRNA	SPGENGAPGQMGPR	TIPTDTPLKEENEGFVKVTD	IYPQVLHSL
DALTNAVAH	FAGPPGADGQPGAKGEPGDAGAKGDAGPPGP	TEAPLNPKA	IEAAAKKLEQL
VDDTQFVRFDNDAASPR	EEGSPREF	SVMPSPKVSDTVVEPYN	ISSPQPGKLRSPFLQKQLTQPETH
THFAILMSSGPSIGIKDY	ELERPGGNEI	YESDVMGRG	NRLTEMETLQSQLM
YVKALAEENKNTVDVENGASMAGYADLK	STSYNRGDSTFESKSYKMA	HLTPEEKSAVTA	ELYDDVDHPLPISNPLTS
SESGSFRPDSPGSGNARPNNPDWGTFEEVSGNVSPGTR	TVIGPDGHKEVTKE	SHHPGIAEFPSRGKSSSYS	RTTGIVMDSGDGVTH
PPPRPVYTNHWAVQVLGGP	PEPAKSAPAPK	IEHGIITNWDDMEKIWHHTFY	LSTGEKEKLPGELEPVQ
SSTSYNRGDSTFESKSYKM	NYLNHWNHF	AGAGSGTQTGTGTGTGARSAEEAPLY	GAAGRVGPPGP
VQPSVGAAAGPVVPPCPGRIRHFKV	QLGLPGPPDVPDH	TGKEDAANNYARGHYTIGKEIIDPVL	FQKVKEKLKIDS
SPGENGAPGQMGPRG	FPSPVDAAFRQGHN	TETQEKNPLPSKETI	FPGAAGRVGPPGP
VPPMEEDYPQFGSPK	GGTGGIGGVGGTGGVGNRAPR	EGTETFADHREGIL	DGRAGVMGPPGSRG
LAEGGGVR	PLPSKETIEQEKQAGES	SGIQAELLTFPNSSPGLRRQ	YVKPQIKQVVPEFVN
EVAAFAQFGSDLDAATQQLLSR	NGFKSHALQLNNRQIRGLEEELQFSLGSKINV	PPGEAGKPGEQGVPG	DAVESRYSRTEGSLDGT
DIPTNSPELEETLTHTITK	GEPGAPGENGTPGQTG	GIPGPVGAAGATGARG	TIPTDTPLKEENEGFVKVTD
SSSYSKQF	SLANTQPRGPPASSPAPAPK	GSSKESAGLIPSPELQEWRVA	TEAPLNPKA
TFMGVVSLGSPSGEVSHPRKT	QGVNDNEEGFFSARGH	PFRPGDSEPPPAPGAQRAQMGRVG	SVMPSPKVSDTVVEPYN
GSTGNRNPGSSGTGGTATWKP	AGPPGEKGEPGDDGPSGAEGPPGPQG	AVEGPRWKQAEDIRDIYDFRDVLG	YESDVMGRG
SPGENGAPGQMGPR	NEVSQKIGDNLREL	GEGDFLAEGGGVR	HLTPEEKSAVTA
REYHTEKLVTSK	GSKGPLDQLEKGGETAQSADPQWEQL	YPIEHGIITNWDDMEKI	SHHPGIAEFPSRGKSSSYS
FAGPPGADGQPGAKGEPGDAGAKGDAGPPGP	MVGGIAQIIAAQEE	DDPDAPLQPVTPLQLFEGRRN	DDDLEHQGGHVLDHGHK
SPGSRGLPGADGRAGVMGPPGSRGA	GAGGEDSAGLQGQTLTGGPIRIDWED	SDMRQEKPSSPSPMPSSTPSPSLNLGNTE	IEHGIITNWDDMEKIWHHTFY
EEGSPREF	DSYVGDEAQSKRGILTL	MDLGTLSGIGTLDGFRHRHPDEAAFFDT	HEFQKVSVDKSF
IGNVGAPGAKGARGSAGPPGATGFPGA	DVSSALDKLKEF	TVIGPDGHKEVTKEVVTSEDG	IEAVDNNLRPKSE
SFQTGLFTAAR	EDPQGDAAQKTDTS	QEKNPLPSKETIEQEK	AGAGSGTQTGTGTGTGARSAEEAPLY
STSYNRGDSTFESKSYKMA	GLPPAGSPPDSHVLLAAPPGHQL	QIRGLEEELQFSLGSKINV	LDGFRHRHPDEAAF
APPGRPEAQPPPLSSEHKEPVAGDAVPGPKDGSAPEV	LGPQLADPEVFLPQGELLDSP	HVEEPHTETVR	TETQEKNPLPSKETI
VNVDEVGGEALGR	TISPLDLAKLN	ENRLTEMETLQSQLM	EGTETFADHREGIL
PEPAKSAPAPK	HTFMGVVSLGSPSGEVSHPRKT	PDPAKSAPAPKK	SGIQAELLTFPNSSPGLRRQ
PFRAVAEPGIQLKAVKSSTGPGEQL	SYNRGDSTFESKSYKMA	ALEEYTKKLN	PPGEAGKPGEQGVPG
KEMEMRQLQRGP	SHALQLNNRQIRGLEEELQFSLGSKINVK	ADELKAKIDQNVEELKGRLTPY	KYISKPENL
FPSPVDAAFRQGHN	AEDLQVGQVELGGGPGAGSLQPLALEGSLQ	GGSGSQPNQKLGHPEAL	GIPGPVGAAGATGARG
ALQLNNRQIRGLEEELQFSLGSK	MDLGTLSGIGTLDGFRHRHPDEAAF	FFGLPQTGDLDQNTIETMRKPRCGNPDVAN	NLRELQQRLEPY
PLPSKETIEQEKQAGES	HVQPQPQPKPQVQLH	QVRSPGAPGPLTLKEVEELEQLT	GSSKESAGLIPSPELQEWRVA
DAAQKTDTSHHDQDHPTFNKITPNLAEFAFSLYR	LKGFPRGDKLFGPDLKLVPPMEEDYPQFGSPK	QEYDESGPSIVH	GDQGPVGRTGEVGAVGPPGFAGEKGPSGEAGTAGPPGTPGPQ
NGFKSHALQLNNRQIRGLEEELQFSLGSKINV	EEHGIDLAGSDRGASALQLE	HDLTFRTSSASEQETQ	PFRPGDSEPPPAPGAQRAQMGRVG
FQGNPGEPGEPGVSGP	SHHPGIAEFPSRGKSSSY	QLVASHLE	RSLVISPPVRTATVSSPLT
SLANTQPRGPPASSPAPAPK	PSELRDEH	SHHPGIAEFPSRGKSS	AVEGPRWKQAEDIRDIYDFRDVLG
QGVNDNEEGFFSARGH	EIEKFDKSKL	NDGAKGDAGAPGAPGSQGAPGLQ	GEGDFLAEGGGVR
AGPPGEKGEPGDDGPSGAEGPPGPQG	EPLQARADEVAAAPEQI	LKPEEEAPAPEVGASKPEGI	TETAVFKSEEGKLS
SIPIPQKLFGEVTSPLFPKPYPN	IAIKQTPELTLHEIVCPKKLHILH	GEAGTAGPPGTPGPQ	YPIEHGIITNWDDMEKI
GAGGEDSAGLQGQTLTGGPIRIDWED	HQEHINIHKL	QKLGPHAGDVEGH	DDPDAPLQPVTPLQLFEGRRN
AQYEDIAQKSKAEAESL	RGPVSGTEPEPVYSMEAADYREAS	GEPGKQGAPGASGDRGPPGP	AGKHVPRAVFVDLEPTVIDEI
GGSTSYGTGSETESPRNPSSAGSWNSGS	VLEYLNQEKAEKGREHIA	FDTASTGKTFPGFFSPMLGEFVSETESRGSESGIFTNTKES	HVNLQDYWDPDHSSDVWVNTLAKQARETWIALKT
GEIGAVGNAGPAGP	GSKGPLDQLEKGGETAQ	GDAGEMVRQARILAQATSDLVN	MDLGTLSGIGTLDGFRHRHPDEAAFFDT
TSSDHTDHTYLSSTFTKGERA	GAAGEPGKAGERGVPGPPGAVGP	HVLAKELEAF	TVIGPDGHKEVTKEVVTSEDG
SSLAFWKTDASDVKPC	EYMKHTRLF	SLPELEQQQEQQQEQQQEQVQM	QEKNPLPSKETIEQEK
LGPQLADPEVFLPQGELLDSP	TTPTYGDLNHL	PGGGDVKI	QIRGLEEELQFSLGSKINV
SLAPYAQDTQEKLNHQLEGLTFQMKKNAEELK	ESKSYKMADEAGSEADHEGTHST	RGPVSGTEPEPVYSMEAADYREASS	HVEEPHTETVR
PEPAKSAPAPKKGS	LPEGSVSLIILLTDGDPTVGETNPR	YSKSTAAMSTYTGIFTDQVLSVLKGEE	AGQQQPPREPPAAPGAWRQQ
HTFMGVVSLGSPSGEVSHPRKT	APGDRGEPGPPGP	DLGTLSGIGTLDGFRHRHPDEAAFFDTASTGK	ENRLTEMETLQSQLM
GPPGEKGEPGDDGPS	HQRGHGLGHGHEQQHGLGHGHKF	QQITSGQMH	SKFSPGAPGGSGSQPNQKLGHPEAL
LTISPDYAYGATGHPGIIPPHATLVFDVELLK	PPGFPGAPGPK	SETESRGSESGIFTNTKESS	DNVDDPTGNFR
GPPVSELITK	AIGYLNTGYQRQLNYK	TDAQGRLVSHVVSAATSRAGVRA	YTKSVIDLRPEDVVHESG
SHALQLNNRQIRGLEEELQFSLGSKINVK	MADEAGSEADHEGTHSTK	IEHGIITNWDDMEKIWHHTFYNELR	GGNPTEDVSVNSRPFRVT
LGLSDMNLYDHELVFGVSLK	TEEAAVAIKA	PPTVVPGGDLAKVQ	ALEEYTKKLN
AEDLQVGQVELGGGPGAGSLQPLALEGSLQ	EDVYENLH	LDGFRHRHPDEAAFFDTASTGKTFPGFFSPMLGEFV	ADELKAKIDQNVEELKGRLTPY
HVQPQPQPKPQVQLH	GSGGGSYGSGGGGGGHGSY	VESLTLVPPVDPHSLRSLT	GGSGSQPNQKLGHPEAL
LSPDDADFVDVLHTFTRGSPGR	FHPEQLITGKEDAANN	DLSGHNLANPHPFAVVPSTAT	FFGLPQTGDLDQNTIETMRKPRCGNPDVAN
SHHPGIAEFPSRGKSSSY	DLGDVGPPIPSPGFSSFPGVDSSSSFSSSS	QPPTVVPGGDLAKVQR	QVRSPGAPGPLTLKEVEELEQLT
SESGSFRPDSPGSGNARPNN	KNGDDGEAGKPGRPGERGPPGP	ERELEEARKKLA	QEYDESGPSIVH
KSHALQLNNR	SESGIFTNTK	HLEINPDHPIVETLR	HDLTFRTSSASEQETQ
LTPYAQRMER	GSEMVVAGKLQDRGPDVL	PPGERGGPGSRGFPGADGVAGP	QLVASHLE
GPPGIPGAPGKAGDRGERGPEG	DSPGNKDFLQSLKGFPR	GDSTFESKSYKMAD	SHHPGIAEFPSRGKSS
IAIKQTPELTLHEIVCPKKLHILH	DEAGSEADHEGTHSTKRGHAKSRPV	NLDIERPTYTNLNRLIS	NDGAKGDAGAPGAPGSQGAPGLQ
RDPNHFRPAGLPEKY	DLRHTFMGVVSLGSPSGEVSHPRKT	QQPHHIPTSAPVYQ	LKPEEEAPAPEVGASKPEGI
TRQPQFISRDWHGVPGQVDAAMAGR	AIADAEQRGEHALKD	GQKDSYVGDEAQSKRGILTLK	GEAGTAGPPGTPGPQ
VLEYLNQEKAEKGREHIA	AKNKLNDLEDALQQAKED	WDDMEKIWHHT	DSGEGDFLAEGGGVRGPR
GSKGPLDQLEKGGETAQ	AQYEDIAQKSKAE	AVPIKTHKPDPGTPQHTSS	QKLGPHAGDVEGH
DNEEGFFSARGHRPLDK	APGEDGRPGPP	YESHESMESYELNPFINRRNA	GEPGKQGAPGASGDRGPPGP
GAAGEPGKAGERGVPGPPGAVGP	PPDVPDHAAYHPF	LEHLRNKTEDLEATSEHFKTT	TPGQTGARGLPG
EYMKHTRLF	KEEIGKELEELRARLLPHANEV	VDDTQFVRFDNDAASPR	FDTASTGKTFPGFFSPMLGEFVSETESRGSESGIFTNTKES
DSALEIFKQAS	SGPPGPPGPAGKEGLRGP	DAGEMVRQARILAQATSDLVN	SFNPSLWEEQRKQRAQVA
FFQYDTWKQ	AGPPGKAGEDGHPGKPGRPGERGVVGP	THFAILMSSGPSIGIKDY	GDAGEMVRQARILAQATSDLVN
AGPPGPIGNVGAPGAKGARGSAGPPGATGFPGAAGRVGPPGP	HDQDHPTFNKITPNLAEFAFSLYRQLAHQ	ETRLQDIESKVTQ	HVLAKELEAF
APGDRGEPGPPGP	SKEQLTPLIKKAGTELVNFLSYFVELGTQPATQ	SESGSFRPDSPGSGNARPNNPDWGTFEEVSGNVSPGTR	EVGKPGERGLHGEFGLP
GDAGRPGEPGLMGP	KPGVYTDVAYYLAWIREHTVS	EEIFPSPPPPPEEEGGPEAPIPPPPQPREKVS	ELRVAPEEHPVLL
VHLTPEEKSAVTALWGKVNVDEVGGEALGRLLV	QQQPHHIPTSAPVYQ	VDLTEFQTNLVPYPRIHFPLVT	SLPELEQQQEQQQEQQQEQVQM
RTGEVGAVGPPGFAGEKGP	SSKITHRIHWESASLLR	GKGFSVVADTPELQRIKKTQDQIS	GSFRPDSPGSGNARPNNPDWGTFEEV
AGSAGARGAPGERGETGPPGP	DTWKQSTQRL	EFVSETESR	EQTPVLKPE
RDWHGVPGQVDAAMAGR	HPEQLITGKEDAANNY	GPPGRAGEPGLQ	LELEILENPPEEMKLE
FKLDDDLEHQGGHVLDHGHK	EIVHIQIGQCG	SSTSYNRGDSTFESKSYKM	TVTQNVEVPETPKASKALE
AIGYLNTGYQRQLNYK	STHQAAIVSKIDSRLE	VQPSVGAAAGPVVPPCPGRIRHFKV	SQPAVELVSGSQSA
MADEAGSEADHEGTHSTK	DDILASPPRLPEPQPYPGAPHHSSYV	TVLTRHSQPATPTPLQSRTSIVQA	RGPVSGTEPEPVYSMEAADYREASS
HLDNLKGTF	QEKPSSPSPMPSSTPSPSLNLG	SPGENGAPGQMGPRG	DLGTLSGIGTLDGFRHRHPDEAAFFDTASTGK
NGIPGEKGPAGERGAPGP	HATKTAKDALSSVQESQVAQQA	NQNPGSPRPGSTGTWNPGSSERGSAGHWTSE	SETESRGSESGIFTNTKESS
GQKAKMGNFPWQVFTNIHGR	ALQLNNRQ	DLGDVGPPIPSPGFSSFPGVDSSSSFSSS	TDAQGRLVSHVVSAATSRAGVRA
QDRFFTREPQDTYHYLPFSLPHR	SGISGPPGPPGP	VPPMEEDYPQFGSPK	IEHGIITNWDDMEKIWHHTFYNELR
NQEQVSPLTLLK	AESADAALQGDPALQDAGDSSRKEYFI	CPTGFKVGINY	QIHQVSRIDGPT
SGPFGQIFRPDNFVFGQSGAGNNWAK	SNEIVRFPTDQLTPDQER	TDYGKDLMEKVKSPE	PPTVVPGGDLAKVQ
GGSTSYGTGSETESPRNPSSAGSWNSGSSGP	APGILGLPGSRGERGLPGVAG	EVGPPGPPGP	LDGFRHRHPDEAAFFDTASTGKTFPGFFSPMLGEFV
NAYPDLR	KVEGTAFVIFGIQDGEQR	GTRRHLYDPKNHILPPMDHSTISLQM	VESLTLVPPVDPHSLRSLT
SGSFRPDSPGSGNARPNNPDWGTFE	TLEIPGNSDPNMIPDGDFNSYVRVT	EEIFPSPPPPPEEEGGPEAPIPPPPQPREKVSSID	HGGSAPLPQDRGFLVVQGDPREL
KNGDDGEAGKPGRPGERGPPGP	ETESRGSESGIFT	HHGDQGAPGSVGPAGPRGPAGP	QEIFNRVSE
SESGIFTNTK	TKESSSHHPGIAEFPSRG	SSSYSKQF	IDNTDSIVK
DEAGSEADHEGTHSTKRGHAKSRPV	QAGAAGSRMNFRPGVLS	TFMGVVSLGSPSGEVSHPRKT	IGNVGAPGAKGARGSAGPPGATGFPG
TTKTYFPHFDLSHGSAQVKGHGK	TGEVGAVGPPGFAGEKGPSGEAGTAGPPGTPGP	GSTGNRNPGSSGTGGTATWKP	DLSGHNLANPHPFAVVPSTAT
FSFLPQPPQ	GEAGTAGPPGTPGPQG	SPGENGAPGQMGPR	QPPTVVPGGDLAKVQR
DLRHTFMGVVSLGSPSGEVSHPRKT	EAGRDGNPGNDGPPGRDGQPGH	FVGGAENTAHPRIISAPE	ERELEEARKKLA
AIADAEQRGEHALKD	LANTQPRGPPASSPAPAPKF	REYHTEKLVTSK	PPGERGGPGSRGFPGADGVAGP
AIQDPRLFAEEKAVADTRDQ	VGPPKNDDTPNRQYWDEDLLM	TERLELKASPNVEAPQPHRHVLEIS	KDGLNGLPGPIGPPGPRGRTGDAGP
AKNKLNDLEDALQQAKED	EYHTEKLV	FAGPPGADGQPGAKGEPGDAGAKGDAGPPGP	GDSTFESKSYKMAD
AQYEDIAQKSKAE	DAGAKGDAGPPGP	SPGSRGLPGADGRAGVMGPPGSRGA	NLDIERPTYTNLNRLIS
SVSTVLTSK	QYEDDPHWW	EEGSPREF	QQPHHIPTSAPVYQ
GGVSPYADPNTCRGDSGGP	DSHSLTTNIMEILRGDFSSANN	IGNVGAPGAKGARGSAGPPGATGFPGA	GQKDSYVGDEAQSKRGILTLK
VPPCPGRIRHFKV	PGSAGRVGPPGP	AESHKDLGKKDTETVY	WDDMEKIWHHT
SGPPGPPGPAGKEGLRGP	SLRPHADELKAKIDQNVEEL	ELERPGGNEI	GIAEFPSRGKSS
AGPPGKAGEDGHPGKPGRPGERGVVGP	TVIGPDGHKEVTKEVVTSED	ASFDAREQWPQCPTIKEI	EFVAKGHLF
HDQDHPTFNKITPNLAEFAFSLYRQLAHQ	GVKQIKTLIEKTN	STSYNRGDSTFESKSYKMA	AVPIKTHKPDPGTPQHTSS
SKEQLTPLIKKAGTELVNFLSYFVELGTQPATQ	YEDIAQK	EAAAQYNPEPPPPRTH	SPTSPSTLSLK
VINEVEVQQEQQEHLLGDLQN	ELQRSANSNPAMAPRE	VNVDEVGGEALGR	YESHESMESYELNPFINRRNA
KPGVYTDVAYYLAWIREHTVS	GLPGPPDVPDH	LSEFVDYEDLVELAPGKFQ	DALTNAVAH
MPFDPSKV	LEDALQQAKEDLARLLRD	DVLKDSGRDYV	LEHLRNKTEDLEATSEHFKTT
SSKITHRIHWESASLLR	KEGPVGLPGIDGRPGPIGP	TVIGPDGHKEVTKE	VDNAFRHGLIGEDLAEKL
DTWKQSTQRL	LDDDLEHQGGHVL	EWIPNNVKVAVC	AINLTDPDGALAKRLLLQLE
GVRLVGGLHR	EDPQGDAAQKTDTSH	PEPAKSAPAPK	VDDTQFVRFDNDAASPR
VSFLSALEEYTKKLNT	NDMRQEYEQL	ATEHLSTLSEKAKPALEDLRQGLLPVLESFKVS	DAGEMVRQARILAQATSDLVN
DDILASPPRLPEPQPYPGAPHHSSYV	SGEPGKQGPSGASGERGPPGP	QLGLPGPPDVPDH	THFAILMSSGPSIGIKDY
QVFTNIHGR	SETESRGSESGIFTN	ADGQPGAKGEPGDAGAKGDAGPPGPAGPAGPPGPIG	ETRLQDIESKVTQ
HATKTAKDALSSVQESQVAQQA	GSTGNRNPGSSGTGGTATWKPGSSG	GGKFGVEQDRMDKSAVG	SESGSFRPDSPGSGNARPNNPDWGTFEEVSGNVSPGTR
TGGTATWKPGSSGP	NYDDYRM	GGTGGIGGVGGTGGVGNRAPR	EEIFPSPPPPPEEEGGPEAPIPPPPQPREKVS
ALQLNNRQ	NGFKSHALQLN	PLPSKETIEQEKQAGES	VDLTEFQTNLVPYPRIHFPLVT
SGISGPPGPPGP	DQNVEELKGRLTPY	SRPGGRASVDTKEAEGAPQVEAGKRLEELR	GKGFSVVADTPELQRIKKTQDQIS
SSSHHPGIAEFPSRGK	QARLGADMEDVCGRLV	NGFKSHALQLNNRQIRGLEEELQFSLGSKINV	TLKLTTPTYGDLNHL
AESADAALQGDPALQDAGDSSRKEYFI	SGISGPPGPPGPAGKEGLRGP	GEPGAPGENGTPGQTG	EFVSETESR
VEPYGENFNK	ERQEAEEAKEALLQ	FQGNPGEPGEPGVSGP	GPPGRAGEPGLQ
VFEVSLADLQNDEVAFR	ENGGARLAEYHAKATEHLSTL	SLANTQPRGPPASSPAPAPK	RLLPHANEVSQKIGDNL
APGILGLPGSRGERGLPGVAG	EEKKEEITGTL	QGVNDNEEGFFSARGH	VQPSVGAAAGPVVPPCPGRIRHFKV
VDDMPNALSALSDLHAH	RQIFHPEQLITGKEDAANN	EGLGVKETPQQKYQRLL	DSFVHGNSGAGNNWAKGHYTEGAELI
GPPGFAGEKGP	AGPKGSPGEAGRPGEAGLPGAKG	AGPPGEKGEPGDDGPSGAEGPPGPQG	TVLTRHSQPATPTPLQSRTSIVQA
LRGGAGPPGPEGGKGAAGPPGPPGA	NVDLQRPN	NVDLTEFQTN	SPGENGAPGQMGPRG
TKESSSHHPGIAEFPSRG	GDAGRPGEPGLM	SVPNGPSPEEVEQQKRQ	NQNPGSPRPGSTGTWNPGSSERGSAGHWTSE
QAGAAGSRMNFRPGVLS	VYISEHEHF	GSKGPLDQLEKGGETAQSADPQWEQL	DLGDVGPPIPSPGFSSFPGVDSSSSFSSS
TGEVGAVGPPGFAGEKGPSGEAGTAGPPGTPGP	LESFKVSFLSALEEYTKKLNTQ	MVGGIAQIIAAQEE	VPPMEEDYPQFGSPK
NTVGGTGGIGGVGGTGGVGNRAPR	APVISAEKAYH	HNLGHGHKHERDQGHGHQRGHGLG	CPTGFKVGINY
LANTQPRGPPASSPAPAPKF	SRGPSGPPGPDGNKGEPGVVGAVGTAGP	GAGGEDSAGLQGQTLTGGPIRIDWED	NDNEEGFFSARGHRP
ESSVSGSTGQWHSESGSFRPDSPGSGNAR	VLSSRQLGLPGPPDVPDHAA	DSYVGDEAQSKRGILTL	TDYGKDLMEKVKSPE
NYGDQVQHF	GPEEDQDHIYHPQ	DLPVPAEGVRN	EVGPPGPPGP
DAGAKGDAGPPGP	SFSHMLGATNPTQKTKESLG	DVSSALDKLKEF	GIGTLDGFRHRHPDEAAFFDTASTGKTFPG
GSPGGPGAAGFPGARG	PDAPLQPVTPLQLFEGRRN	AQYEDIAQKSKAEAESL	LGHLQAEAEKLEQHTRQF
QYEDDPHWW	NVHSGSTFFKYYLQGAKIPKPEASFSPR	EDPQGDAAQKTDTS	GTRRHLYDPKNHILPPMDHSTISLQM
DSHSLTTNIMEILRGDFSSANN	PRPPDDPGFGPHQRLEKLDSLLSDYDILSLSNIQQHSV	YNRVGKVEHGSVALPAIMRSGA	AGPPGFPGAVGAKGEAGPQGP
SSLLEKGLDGAKK	DQGPVGRTGEVGAVGPPGFAGEKGPSGEAGTAGPPGTPGPQG	SSGFGGKYGVQADRVDKSA	DIPTNSPELEETLTHTITK
AGAAGSRMNFRPGVLSS	DGEAGAQGPPGPA	GLPPAGSPPDSHVLLAAPPGHQL	SSSYSKQF
WQVFTNIHGR	DGFRHRHPDEAAFFDTASTGKTFPGFFSPMLGEFV	YGTRRHLYDPKNHILPPMDHSTI	TFMGVVSLGSPSGEVSHPRKT
GTGASGSFKLN	NVGAPGAKGARGSAGPPGATGFPGAAG	SHGYGGKFGVEQDRMDKSAVG	GSTGNRNPGSSGTGGTATWKP
TVIGPDGHKEVTKEVVTSED	HGHEQQHGLGHGHKF	GVKNIMTQNVE	SPGENGAPGQMGPR
HLTPEEKSAV	GPPGPPGPPS	LGPQLADPEVFLPQGELLDSP	KDYWSTVKDKFSEFWDLDPEVRPTSAVAA
DLEDKNSPFYYDWHSLQVGG	LDDDLEHQGGHVLDHG	TISPLDLAKLN	FVGGAENTAHPRIISAPE
DQQSLIRKLQ	DGKTGPPGPA	SATVTPQKAKLGDT	TERLELKASPNVEAPQPHRHVLEIS
WKQSTQRL	GPPGATGFPGAAGRVGPPGP	TAGATSSLTPSRGPVSPSVSFQPLA	FAGPPGADGQPGAKGEPGDAGAKGDAGPPGP
LEDALQQAKEDLARLLRD	KPGERGLHGEFGLP	SVVPSPKVSDTVVEPYNATL	SPGSRGLPGADGRAGVMGPPGSRGA
KEGPVGLPGIDGRPGPIGP	FSPGAPGGSGSQPNQKLGHPEA	HTFMGVVSLGSPSGEVSHPRKT	EDTEDWRPRTG
HRHPDEAAFFDTASTGKTFPGFFSPML	FAGEKGPSGEAGTAGPPGTPGP	TDGFSSLK	EEGSPREF
SGEPGKQGPSGASGERGPPGP	ESGREGAPGAEGSPGRDGSPGA	SYNRGDSTFESKSYKMA	IGNVGAPGAKGARGSAGPPGATGFPGA
SETESRGSESGIFTN	EDLEKTRAELKT	GPPVSELITK	AESHKDLGKKDTETVY
SPGSNGAPGQRGEPGP	SPVTKSFNRGEC	SHALQLNNRQIRGLEEELQFSLGSKINVK	ELERPGGNEI
GSTGNRNPGSSGTGGTATWKPGSSG	ALTDMPQMRMELERPGGNEIT	AEDLQVGQVELGGGPGAGSLQPLALEGSLQ	ASFDAREQWPQCPTIKEI
NTGAPGSPGVSGP	GEAPSNPSVPVAVSSGPGRGDADSHASMKSLL	MDLGTLSGIGTLDGFRHRHPDEAAF	STSYNRGDSTFESKSYKMA
KGEPGSPGENGAPGQMGPRG	QQYNRVGKVE	QLKPRAKPKEADESLNFEEQILEAAKSIAAAT	NNQFASFIDKVRFLEQQNQVL
NGFKSHALQLN	NGTPGQTGARGLPG	HVQPQPQPKPQVQLH	EAAAQYNPEPPPPRTH
DQNVEELKGRLTPY	EPGKAGERGVPGPPG	LKGFPRGDKLFGPDLKLVPPMEEDYPQFGSPK	VNVDEVGGEALGR
SGISGPPGPPGPAGKEGLRGP	SESSVSGSTGQWHSESGSFRPDSPGSGNARPN	VEHGSVALPAIM	LSEFVDYEDLVELAPGKFQ
GIERSTLEEPNLQPLQR	SEGGFTATGQRQLRPEHFQEVGYAAPPSPPLS	EEHGIDLAGSDRGASALQLE	LEGEESRMS
PAPPPISGGGYR	PSGEVSHPR	ADGHRGPSAAFAPAAAEPKLF	PGDRGEPGPPGP
RQIFHPEQLITGKEDAANN	DLGDVGPPIPSPG	SHHPGIAEFPSRGKSSSY	FEKNKGKGFSVVADTPELQ
AGPKGSPGEAGRPGEAGLPGAKG	SGIGTLDGFRHRHPDEAAFF	GDPVQPAVLQ	TVIGPDGHKEVTKE
FQTGLFTAAR	DHAAYHPF	SENISNFNNALESKTAASGVEANSRPLDH	NYLNHWNHF
VYISEHEHF	AIPKDKAILDIERPDLM	SEHLKNPVIAQKIQ	ATEHLSTLSEKAKPALEDLRQGLLPVLESFKVS
TAKDALSSVQESQVAQQA	SESSVSGSTGQWHSESGSFRPDSPGSGNARPNN	PSELRDEH	QLGLPGPPDVPDH
LESFKVSFLSALEEYTKKLNTQ	KENGGARLAEYHAKATEHLSTL	EIEKFDKSKL	HDSGYEVHHQKLVFF
FFFPKSRIV	FKNEAAGFGGVPTALLVLALLFFG	EPLQARADEVAAAPEQI	ADGQPGAKGEPGDAGAKGDAGPPGPAGPAGPPGPIG
SRGPSGPPGPDGNKGEPGVVGAVGTAGP	SLPELEQQQEQQQEQQQEQV	DEYSLVRELMEEKKEEITG	EGAAPGAARPTAPNAQTPSHLG
SNENHGIAQRIYGNQDTSSQLKKFYNQVSTPLLRNV	DQNVEELK	LAPVNIFKAGADEERAETARLTS	GGKFGVEQDRMDKSAVG
DVSSALDKLKEFGNTLEDKAR	NQEQVSPLTLLKLGNQEPGGQTALKSPPG	HGAEDSLADQAANEWGRSGKDPNHFRPAGLPEKY	GGTGGIGGVGGTGGVGNRAPR
PDAPLQPVTPLQLFEGRRN	VNDNEEGFFSARGHRPLD	IEQNTKSPLFMGKVVNPTQ	RNSFSFSDEKLNSPTDSTPALL
DQTVSDNELQEMSNQGSKYVNKEIQNAVNGVK	DAVEDLESVGKGAVH	AQINQGESITHALKHVSDDM	GSTGSWNSGSSGTGSTGNQN
NVHSGSTFFKYYLQGAKIPKPEASFSPR	LTGSPGSPGPDGKTGPPGP	RRGPLPIPKSSPDDPNYSLVDDYSLLYQ	PLPSKETIEQEKQAGES
PRPPDDPGFGPHQRLEKLDSLLSDYDILSLSNIQQHSV	SESGSFRPDSPGSGN	GFDLQETLVKIQAEHSE	DAAQKTDTSHHDQDHPTFNKITPNLAEFAFSLYR
DQGPVGRTGEVGAVGPPGFAGEKGPSGEAGTAGPPGTPGPQG	RSPGAPGPLTLKEVEELEQLTQ	TQMVRMILKIDDIRKPGESEE	GTEYDNVVLKKGPK
VGAHAGEYGAEALERMFLSFPTTK	QQQEQQQEQQQEQVQMLAPLES	DGPALHPAHAPQISY	NGFKSHALQLNNRQIRGLEEELQFSLGSKINV
VPPEWKALTDMPQMRMELERPGGNEIT	PVEAVTSK	IAIKQTPELTLHEIVCPKKLHILH	TLAGATYEEQVQ
LHDALSGSGNPNPQGWPGAWGNQPAGAGGYPGA	GVLSSRQLGLPGPPDVPDHA	HQEHINIHKL	GEPGAPGENGTPGQTG
DGEAGAQGPPGPA	GLTGSPGSPGPDGKTGPPGP	RGPVSGTEPEPVYSMEAADYREAS	FQGNPGEPGEPGVSGP
ADSGEGDFLAEGGGVRGPRVVER	PPGSAGAPGKDGLNGLP	DGRKICLDPDAPRI	SLANTQPRGPPASSPAPAPK
GPPGPPGPPS	AAQKENAGEDPGLARQAPKPRKQ	TPDVSSALDKL	QGVNDNEEGFFSARGH
NRNPGSSGTGGTATWKPGSSGP	GSTGSWNSGSSGTGSTGNQNPGSPRPGST	VLEYLNQEKAEKGREHIA	TEGSFPLR
VLSPADKTNVKAAWGKVGAHAG	KERELEEARKKLAQIRQQ	GSKGPLDQLEKGGETAQ	EGLGVKETPQQKYQRLL
DGKTGPPGPA	SYFEKSKEQLTPLIKKAGTEL	LENDRQQTHMLDVMQDHFSRASSIIDE	GVDLSKIPLIKKATGVQV
PPEWKALTDMPQMRMELERPGGNEITR	SGEPGKQGAPGASGDRGPPGP	LDKSFSEDAVTDSSGSGTLPR	AGPPGEKGEPGDDGPSGAEGPPGPQG
GPPGATGFPGAAGRVGPPGP	SLLDDMTKNDPFKARVS	YRGDVVPKDVNAAIAAIKT	NVDLTEFQTN
WGKVGAHAGEYGAEALERMFLSFPTTK	TDLFPKTRIQDLN	GAAGEPGKAGERGVPGPPGAVGP	GASKPEGI
RYTIAALLSPYSYSTTAVVTNPKE	SEGGFTATGQRQLRPEHFQEVGY	EYMKHTRLF	DDSILNIVKDHIF
FAGEKGPSGEAGTAGPPGTPGP	IQAELLTFPNSSPGLRRQ	QDHFSRASSIIDELFQDR	NEVSQKIGDNLREL
ESGREGAPGAEGSPGRDGSPGA	DWGHEKQRKHNLGHGHKHE	TTPTYGDLNHL	SVPNGPSPEEVEQQKRQ
ESEIIDFFLGASLKDEVLK	LEPGTMDSIRSSKLG	ESKSYKMADEAGSEADHEGTHST	GSKGPLDQLEKGGETAQSADPQWEQL
ALTDMPQMRMELERPGGNEIT	GPPGPPGPPGPPS	KLDDDLEHQGGH	MVGGIAQIIAAQEE
SEVKQLIK	SGIGTLDGFRHRHPDEAAFFDTA	APGDRGEPGPPGP	TEEISEVK
NGTPGQTGARGLPG	SGEAGTAGPPGTPGPQG	MRQEKPSSPSPMPSSTPSPSLNLG	HNLGHGHKHERDQGHGHQRGHGLG
EPGKAGERGVPGPPG	LVSSKPQAHGAPAPPSGSAPH	NRVVDLMAHMASKE	NEATGGKYVPRAVLVDL
FFHLAFEEEFGR	MGVVSLGSPSGEVSHPRKT	VHLTPEEKSAVTALWGKVNVDEVGGEALGRLLV	GAGGEDSAGLQGQTLTGGPIRIDWED
LHELQEKLSPLGEEMRDRA	AENRLTEMETLQSQLM	RTGEVGAVGPPGFAGEKGP	DSYVGDEAQSKRGILTL
LEKGLDGAKKAVGGLGKLG	SYFEKSKEQLTPLIKKAGTELVNFLSYFVELGTQPATQ	SVFVDSLTKATCAPQHG	DLPVPAEGVRN
SEGGFTATGQRQLRPEHFQEVGYAAPPSPPLS	SVAEITNACF	HDNLRSLDRNLPSDSQDLGQHGLEE	TATAAAAALH
NGAPGIAGAPGFPGARGP	GKYVPRAILVDLEPGTMDSVR	GEAGKPGEQGVP	SPGHISVKEPTPSIASDISLPIA
WQVFTNIHG	GGTFYVEPAERYIKDRTLPF	EMQIQHPTASLIAKVA	DVSSALDKLKEF
FDLSHGSAQVKGHGK	LVMDDEIESEAKKESL	HQRGHGLGHGHEQQHGLGHGHKF	AQYEDIAQKSKAEAESL
SAVTALWGK	YAPIISAEKAYHEQL	PPGFPGAPGPK	EAAAKKLEQLKPR
AHAGEYGAEALER	NSGEPGAPGSKGDTGAKGEPGPVG	DDDLEHQGGH	YNRVGKVEHGSVALPAIMRSGA
SGIGTLDGFRHRHPDEAAFF	SGSTGQWHSESGSFRPDSPGSGNARPNN	TEPQRPVKEEEPKIPGDLDQEPSLLY	SSGFGGKYGVQADRVDKSA
EFTPPVQAAYQKVVAGVANALAHKYH	KPGEQGVPGDLGAPGP	AIGYLNTGYQRQLNYK	GLPPAGSPPDSHVLLAAPPGHQL
FKNEAAGFGGVPTALLVLALLFFG	VATDLDTGRPSTTVR	MADEAGSEADHEGTHSTK	SHGYGGKFGVEQDRMDKSAVG
LFIGGLSFETTDESLR	SLAELGGHLDQQVEEF	HERHFHYEEHLE	TDADLARL
EIQNAVNGVKQIK	VGGAENTAHPRIISAPEM	RIDGPTGQKTKEAQPGQSQVSY	TSSDHTDHTYLSSTFTKGERA
FYESDVMGR	GPPGEAGKPGEQGVPGDLG	TEEAAVAIKA	GVKNIMTQNVE
AGPTGKQGDRGEAGAQGP	FDTASTGKTFPGFFSPM	NGIPGEKGPAGERGAPGP	TISPLDLAKLN
NQEQVSPLTLLKLGNQEPGGQTALKSPPG	DIHFHSPAFQHPPT	EDVYENLH	SATVTPQKAKLGDT
VNDNEEGFFSARGHRPLD	KGPGPGGPGGAGVARGGAGGGP	GSGGGSYGSGGGGGGHGSY	TAGATSSLTPSRGPVSPSVSFQPLA
TWKPGSSGP	TSSTSYNRGDSTFESKSYKM	HDDESTINSSSSVVH	SLLNSGSEYVPAGPQRSESSSRVLL
DAVEDLESVGKGAVH	QDRFFTREPQDTYHYLPF	QDRFFTREPQDTYHYLPFSLPHR	SVVPSPKVSDTVVEPYNATL
LTGSPGSPGPDGKTGPPGP	ELERPGGNEIT	HDWGHEKQRKHNLG	FPPNIVNIHVKHPPE
SESGSFRPDSPGSGN	SSGFGGKYGVQADRVDKSAVGFDY	FHPEQLITGKEDAANN	HTFMGVVSLGSPSGEVSHPRKT
SQLQKVPPEWKALTDMPQMR	TGPKASHGYGGKFGVEQDRMDKSAVG	QAPTPVPALAPTSTPASITPASATASS	EQLAEQNRKDAEAWFNEKSKEL
GRLTPYADEFKVKIDQTVEELR	MADEAGSEADHEGTHSTKRGHAKSRP	GGSTSYGTGSETESPRNPSSAGSWNSGSSGP	TDGFSSLK
NLDFLKAVDTNR	QGHAGAQGPPGPPGINGSPGGKGEMGP	DLGDVGPPIPSPGFSSFPGVDSSSSFSSSS	SYNRGDSTFESKSYKMA
GGVASGFKHVVPNEVVVQR	SETESRGSESGIFTNTKESSSHHPGIAEFPSRGKSS	KNGDDGEAGKPGRPGERGPPGP	SHALQLNNRQIRGLEEELQFSLGSKINVK
QMIFEEHGFR	DESGPSIVH	GSGHQEHINIHKLRENVF	AEDLQVGQVELGGGPGAGSLQPLALEGSLQ
GLTGSPGSPGPDGKTGPPGP	AGKHVPRAVFVDLEPTVIDEVR	EPGRDGVPGGPGM	MDLGTLSGIGTLDGFRHRHPDEAAF
DAGRPGEPGLMGP	APLQPVTPLQLFEGRRN	GVPTGFILPIRDIRASVG	QLKPRAKPKEADESLNFEEQILEAAKSIAAAT
YTEFTPTEKDEYACRVNHVTLSQPKIV	SVRGFGGKFGVQMDRVDQSAVG	SESGIFTNTK	VMPSPKVSDTVVEPYNAVLSIH
GSTGSWNSGSSGTGSTGNQNPGSPRPGST	TLPHPNLHGPEILDVPSTV	GSEMVVAGKLQDRGPDVL	HVQPQPQPKPQVQLH
FLSFPTTKTYFPHFDLSHGSAQVKGHGK	KERELEEARKKLAQIR	DLGTLSGIGTLD	LKGFPRGDKLFGPDLKLVPPMEEDYPQFGSPK
VLRENADSLQASLRPHADELK	EPLQARADEVAAAPEQIAADIPEVVV	DSPGNKDFLQSLKGFPR	VEHGSVALPAIM
NNRQIRGLEEELQFSLGSKINVK	GNPTEDVSVNSRPFRVT	SPVTPKFTPVA	GESNKIPRLRTDLFP
HRHPDEAAFFDTASTGK	SNCFAIRH	SSDSPPRPQPAFKYQ	EEHGIDLAGSDRGASALQLE
ASHTSDSDVPSGVTEVVVKLFDSD	QNGEPGGKGERGAPGEKGEGGPPG	LFHPEQLITGKED	PDVPDHAAYHPF
HGEFGLPGPAGP	QEGKNVIGLQ	DEAGSEADHEGTHSTKRGHAKSRPV	ADGHRGPSAAFAPAAAEPKLF
SGEPGKQGAPGASGDRGPPGP	DSGPPGRAGEPGLQ	FAGDDAPRAVFPSIVGRPRHQGV	SHHPGIAEFPSRGKSSSY
RVWNEEGEDGLPRPKDPVIPSIQLFPGLREPEE	GSWNSGSSGTGSTGN	CPTGFKVG	SESGSFRPDSPGSGNARPNN
DGSPGKDGVRGLTGP	STKPSPMNPLPSSHMPGAF	FSFLPQPPQ	GDPVQPAVLQ
IQAELLTFPNSSPGLRRQ	EPGSPGENGAPGQMGPR	DLRHTFMGVVSLGSPSGEVSHPRKT	SENISNFNNALESKTAASGVEANSRPLDH
EHFQEVGYAAPPSPPLSR	EEVSGNVSPGTRREYHTEKLVTS	HQYELLKHAEATLG	SEHLKNPVIAQKIQ
HALQLNNR	VVLVSLQSGYLFIQTDK	QGGDGDGGALGHHV	PSELRDEH
GNNGAQGPPGP	EVSGNVSPGTRRE	AEAKSYFEKSKEQLTPLI	EIEKFDKSKL
SLQPGALDDVENLAKFHVDRNQLS	SPGEAGRPGEAGLP	DRGASALQLERIS	EPLQARADEVAAAPEQI
NDLEDKNSPFYYDWH	SGEGDFLAEGGGVR	EGDFVLR	DELKAKID
GPPGPPGPPGPPS	AQDTQEKLNHQLEGLTFQMKKNAEEL	SMGDAGEMVRQARILAQ	AAGQAGNEAGRFGQGVH
SGIGTLDGFRHRHPDEAAFFDTA	SHALQLNNRQIR	AIQDPRLFAEEKAVADTRDQ	DEYSLVRELMEEKKEEITG
NNALDFVTK	VVPGGDLAKVQRAVCM	LDGFRHRHPDEAAFFDT	LAPVNIFKAGADEERAETARLTS
SQLQKVPPEWKALTDMPQMRMELERPGGN	SGGGGVGDGVQEPTTGNWRGML	AQYEDIAQKSKAE	HGAEDSLADQAANEWGRSGKDPNHFRPAGLPEKY
LLLPPPLLPPPPPPANARLAAA	EYHTEKLVTSKGDKEL	LPGSLANVVKSQKQV	IEQNTKSPLFMGKVVNPTQ
EYHTEKLVTSKGDKELR	TISPLDLAKLNQVARQQSH	EGLRVGFYESDV	AQINQGESITHALKHVSDDM
EKPYFPIPEEYTFIQNVPLEDR	TAASGVEANSRPLDH	TPIIMSRSPTDA	RRGPLPIPKSSPDDPNYSLVDDYSLLYQ
LVSSKPQAHGAPAPPSGSAPH	SLGGGTGSGMGTLLISKIREEYPDRIMNTF	APGEDGRPGPP	GFDLQETLVKIQAEHSE
MGVVSLGSPSGEVSHPR	YLYQWLGAPVPYPDPLEPRREV	APPVAPERQPSWDPSPVSSTVPAPSPLS	DGPALHPAHAPQISY
NTFISPQQR	EQGVPGDLGAPGP	GGVSPYADPNTCRGDSGGP	IAIKQTPELTLHEIVCPKKLHILH
MGVVSLGSPSGEVSHPRKT	NGFKSHALQLNN	QDLQRDEQKDASDFVA	VEPLRAELQEGARQKLHELQEKLSPLGEEMRDRA
SYFEKSKEQLTPLIKKAGTELVNFLSYFVELGTQPATQ	STTAVVTNPKE	PPDVPDHAAYHPF	ELASAPEVPH
VGRTGEVGAVGPPGFAGEKGPSG	TPDVSSALDKLKEFGNTLEDKARELI	DMTKNDPFKARVS	HQEHINIHKL
NSGEPGAPGSKGDTGAKGEPGPVG	DGFRHRHPDEA	EENVVKIQ	SEAEDASLLSFMQGYMKHATKTAKDALSSVQESQVAQQA
KAVGGLGKLGKDAVEDL	FGHGAEDSLADQAANEWGRSGKDPNHFRPAGLPE	KEEIGKELEELRARLLPHANEV	RGPVSGTEPEPVYSMEAADYREAS
REPQDTYHYLPFSLPHR	QNLRQGVDADIN	IEAAAKKLE	RDPNHFRPAGLPEKY
GNAGVPGQRGAPGKDGEVGP	GPPGPAGAPGDKGES	GGTGSGMGTLLISKIREEYPD	DGRKICLDPDAPRI
KPGEQGVPGDLGAPGP	WLPAEYEDGFSLPYGWTPGVKRNGFPV	SGPPGPPGPAGKEGLRGP	TPDVSSALDKL
VATDLDTGRPSTTVR	DTQNIFFMSKVTNPKQA	NKETAGLKVGVS	VLEYLNQEKAEKGREHIA
GPPGEAGKPGEQGVPGDLG	TLPNPQKSEWIYDTPVSPGKASVRN	AGPPGKAGEDGHPGKPGRPGERGVVGP	GSKGPLDQLEKGGETAQ
DIHFHSPAFQHPPT	DLSGHNLANPHPF	HSHEDMLVVDPKSKEEDKHL	LDKSFSEDAVTDSSGSGTLPR
DEAGSEADHEGTHSTKRGHAKSRP	GPPGERGGPGSRGFPGADG	GTPRTSLPHFHHPETS	YRGDVVPKDVNAAIAAIKT
TSSTSYNRGDSTFESKSYKM	GSTGSWNSGSSGTGSTGNQNPGSPRPG	ELNPFINRRNANT	RECISVHV
SEGGFTATGQRQLRPEHFQEVGYAAPPSPPLSR	GKLGKDAVEDL	SKEQLTPLIKKAGTELVNFLSYFVELGTQPATQ	GAAGEPGKAGERGVPGPPGAVGP
SLLSNVEGDNAVPMQHNNRPTQPLKG	RVAPEEHPVLLTEAPLNPK	STPHVAEPAENEQDEQDENGAEASADLR	QDHFSRASSIIDELFQDR
QQMIFEEHGFR	KERELEEARKKLA	KMADEAGSEADHEGTHSTK	TTPTYGDLNHL
ELNPFINRRNANTF	KDGEAGAQGPPGP	VINEVEVQQEQQEHLLGDLQN	ESKSYKMADEAGSEADHEGTHST
AVEDLESVGKGAVHDVKDVLDSVL	NDGPPGRDGQPGHKGERGYPG	KPGVYTDVAYYLAWIREHTVS	APGDRGEPGPPGP
AAGPVVPPCPGRIRHFKV	SEAEDASLLSFMQGYMKHATKT	QQQPHHIPTSAPVYQ	VHLTPEEKSAVTALWGKVNVDEVGGEALGRLLV
VGPPKNDDTPNRQYWDEDLLMKVLEYLNQEKAEKGREHIA	DPALQDAGDSSRKEYFI	QPPTVVPGGDLAKVQRAVC	RTGEVGAVGPPGFAGEKGP
TLSGIGTLDGFRH	KESSSHHPGIAEFPSRGKSSSY	SSKITHRIHWESASLLR	SVFVDSLTKATCAPQHG
TNAENEFVTIK	GIAGHHGDQGAPGSVGP	DTWKQSTQRL	LNEPPKQSTSFLVLQ
LTNAVAHVDDMPNALSALSDLHAHKL	YESHESMESYELNPFIN	HPEQLITGKEDAANNY	GGAENTAHPRII
MADEAGSEADHEGTHSTKRGHAKSRP	SHVEVTPHTAPPGVS	EIVHIQIGQCG	HDNLRSLDRNLPSDSQDLGQHGLEE
QGHAGAQGPPGPPGINGSPGGKGEMGP	GDSGPPGRAGEPGLQ	STHQAAIVSKIDSRLE	EMQIQHPTASLIAKVA
SKEQLTPLIK	DDANVVRDRDLEVDTTL	EPAVQRTLLE	HQRGHGLGHGHEQQHGLGHGHKF
QAGAAGSRMNFRPGVLSS	DNLEKETEGL	DDILASPPRLPEPQPYPGAPHHSSYV	PPGFPGAPGPK
AGKHVPRAVFVDLEPTVIDEVR	LRVAPEEHPVLLTEAPLNPK	QEKPSSPSPMPSSTPSPSLNLG	DDDLEHQGGH
SSHHPGIAEFPSRGKSSSYSKQFTS	SGNAGPPGPPGPAGKEGGKGPRGETGP	DVNVSGQKF	TEPQRPVKEEEPKIPGDLDQEPSLLY
GDLSTPDAVMGNPKVKAHGKKVLGAF	EIVHIQAGQCG	MEAPTTAYKKTTPIE	VKAQYEDIAQKSKAEAESL
QHLPLIKMKPVPDLVPGNF	DFLKAVDTNRASVGQDSPEPR	SGISGPPGPPGP	AIGYLNTGYQRQLNYK
APLQPVTPLQLFEGRRN	PGSSGTGGTATWKPGSSGP	AESADAALQGDPALQDAGDSSRKEYFI	MADEAGSEADHEGTHSTK
MKPVPDLVPGNFK	TDYGKDLMEKVKSPELQAEA	SNEIVRFPTDQLTPDQER	ENEIAVLH
IVQTGNKMDDVSR	QHVFLAPQQARSLLQRV	APGILGLPGSRGERGLPGVAG	HERHFHYEEHLE
QNGEPGGKGERGAPGEKGEGGPPG	VTLTDLQEAEKTIGRS	VDDMPNALSALSDLHAH	EQLRQKLGPHAGDVEGHLS
MPILISKI	VAPEEHPVLL	GKDLMEKVKSPELQ	RIDGPTGQKTKEAQPGQSQVSY
TDLNPDNLQGGDDLDPNYVLSSR	GPPGPPGSPGEQGPS	DGPSGKLW	TEEAAVAIKA
DSGPPGRAGEPGLQ	FMETVAEKALQEYRKKHREE	SEAVDATRGAVQSGVDKTKSVVTG	NGIPGEKGPAGERGAPGP
GTGGTATWKPGSSGP	EENPYARFENN	RSLDRNLPSDSQDLGQHGLEEDFM	EDVYENLH
GSWNSGSSGTGSTGN	GPPGPPGKNGDDGEAGKPG	TLEIPGNSDPNMIPDGDFNSYVRVT	GSGGGSYGSGGGGGGHGSY
EPGSPGENGAPGQMGPR	QAKEPCVESLVSQYFQTVTDYGKD	ETESRGSESGIFT	HDDESTINSSSSVVH
GEAGLPGAKGLT	ESVGKGAVHDVKDVLDSVL	KVSKQEEASGGPTAPKAE	SEAEDASLLSFMQGYMKH
EEVSGNVSPGTRREYHTEKLVTS	GHGLGHGHEQQHGLGHGHKFKL	YTSEGMDINEFGEAENNIHDLV	QDRFFTREPQDTYHYLPFSLPHR
VDEVGGEALGR	TVPVEAVTSKTSNIR	LRGGAGPPGPEGGKGAAGPPGPPGA	HDWGHEKQRKHNLG
QGPPGPPGINGSPGGKGEMGP	TESRGSESGIFTNTKE	KTPDIDVPKENITSDSLLT	NQEQVSPLTLLK
KGPTGDPGKNGDKGHAGLAG	DTESETRILL	QEKPSSPSPMPSSTPSPSLN	FHPEQLITGKEDAANN
GGGGGGGLGSGGSIRSSYSRF	QAAIVSKIDSRLE	QAGAAGSRMNFRPGVLS	FDSDAASPR
SPGEAGRPGEAGLP	HVQPQPQPKPQVQLHVQSQTQPVSL	TDFEGKDVATKVGEAW	QAPTPVPALAPTSTPASITPASATASS
AGARGNDGATGAAGPPGP	SLLSFMQGYMKHATKTAKDA	LQKGLTEFVEPIIQIKTQ	GGSTSYGTGSETESPRNPSSAGSWNSGSSGP
SGEGDFLAEGGGVR	SYKMADEAGSEADHEGTHSTK	TPENLRLKQQSELQS	EGLNPYGLVAPRFQRKF
SHALQLNNRQIR	EHLLQTAGTCGVSDDSLGSLLGPRTAA	HVQPQPQPKPQVQLHVQSQTQPVSLAN	DLGDVGPPIPSPGFSSFPGVDSSSSFSSSS
TATESFASDPILYRPVAVALDTK	EPLGRQLTSGP	TGEVGAVGPPGFAGEKGPSGEAGTAGPPGTPGP	FSTFKEKESQDKTLSLPELEQQQEQQQEQQQEQVQML
PAHGGAPPEMASN	NGFKSHALQL	NTVGGTGGIGGVGGTGGVGNRAPR	KNGDDGEAGKPGRPGERGPPGP
EGGFTATGQRQLRPEHFQEVGYAAPPSPPLSR	GDEAQSKRGILT	TGKTFPGFFSPMLGEFVSETESRGSE	GSGHQEHINIHKLRENVF
DQGPVGRTGEVGAVGPPGFAGEKGPSGEAGTAGPPGTPGP	NLNDRLASYLDKVRAL	GIIPGNALVVDPKKPFRKLN	VDVLKDSGRDYVSQFEGSALGKQL
ADSGEGDFLAEGGGVRGP	VGGTGGIGGVGGTGGVGNRAPR	GEAGTAGPPGTPGPQG	EPGRDGVPGGPGM
SLGARLSGALHVYSLGSD	GIGTLDGFRHRHPDEAAF	FSRPADLDLIQSTPFKPLA	GVPTGFILPIRDIRASVG
EYHTEKLVTSKGDKEL	FVGGAENTAHPRIISAPEM	EAGRDGNPGNDGPPGRDGQPGH	SESGIFTNTK
NGDDGEAGKPG	DSTFESKSY	LANTQPRGPPASSPAPAPKF	GSEMVVAGKLQDRGPDVL
FLETVELQISLK	NELRVAPEEHPV	VGPPKNDDTPNRQYWDEDLLM	DLGTLSGIGTLD
PNMIPDGDFNSYVR	GVKSTHQAAIVSKIDSRLE	VDYGKKSKLEFSIYPAPQ	SLGGGFGGGSRGFGGA
IPDGDFNSYVR	TVIGPDGHKEV	SEIPTKDVPIVH	DSPGNKDFLQSLKGFPR
DEGPIGHQGP	GFPGAAGRTGPP	VDESDAFHDNLRSLDRNLPSDSQDLGQHG	SPVTPKFTPVA
EQGVPGDLGAPGP	AEPAVQRTLLEK	EYHTEKLV	SSDSPPRPQPAFKYQ
GPPGFPGAPGPKGEIGAVGNAGP	GAAGEPGKAGERGVPGPPG	DAGAKGDAGPPGP	LFHPEQLITGKED
NANILLQIDNARLAAD	QEMSKDLEEVKAKVQPY	QYEDDPHWW	DEAGSEADHEGTHSTKRGHAKSRPV
NGFKSHALQLNN	TQEKNPLPSKETIEQEKQAGES	DSHSLTTNIMEILRGDFSSANN	AGFAAFGQTKPVVTPFGQVAAAGVS
GGPGAAGFPGARG	KYPEIEEKL	DLQKKLVPF	CPTGFKVG
ESSVSGSTGQWHS	GSGSGWSSSRGPY	QQGAIGSPGPAGPRGPVGP	SSGKMALNSPQPGPVESELGKQLL
DTQNIFFMSKVTNPKQA	GERGSPGGPGAAGFPGA	SSLLEKGLDGAKK	RTQETPSHLEELE
DNVDDPTGNFRSGPLTGWRV	GLGHGHEQQHGLGHGHKF	EEPELSGGPPHITSSAPELR	FSFLPQPPQ
DLSGHNLANPHPF	FDTASTGKTFPGFFSPMLGEFVSETE	SLRPHADELKAKIDQNVEEL	DLRHTFMGVVSLGSPSGEVSHPRKT
GPPGERGGPGSRGFPGADG	AAGEPGKAGERGVPGPPG	GTGASGSFKLN	HQYELLKHAEATLG
GSTGSWNSGSSGTGSTGNQNPGSPRPG	AGSEADHEGTHSTKRGHAKSRPV	WMKDKALKDKIEKAVVSQRLT	QGGDGDGGALGHHV
AGEVGKPGERGLHGEFGLPGPAGP	KEGPVGLPGIDGRPGP	TVIGPDGHKEVTKEVVTSED	AEAKSYFEKSKEQLTPLI
RVAPEEHPVLLTEAPLNPK	HDWGHEKQRKHNLGHGH	GVKQIKTLIEKTN	AIADAEQRGEHALKD
NSPLDEENLTQENQDRG	NGVKQIKTLIEKTNEERKTLL	QGGLAEFNPFSETNAATTVPVT	DRGASALQLERIS
LLEKGLDGA	TAIQEIFNRVSEHF	SVPAPAVQPEESLKTDHPEIG	ESHKDLGKKDTETVY
KDGEAGAQGPPGP	TGFPGAAGRTGPPGP	MFELLPGESNKIPRL	EGDFVLR
NDGPPGRDGQPGHKGERGYPG	YDPEAASAPGSGNPCHEASAAQKENAGEDPGLA	HLTPEEKSAV	SMGDAGEMVRQARILAQ
SEAEDASLLSFMQGYMKHATKT	EQVAEVRAKLEEQAQQIRL	ERDQGHGHQRGHGLGHGHEQQHGLGHGHKF	NEAIYDIC
KESSSHHPGIAEFPSRGKSSSY	GSGGGSYGSGGGGGGGRGSY	SVSDISPVQAAKKE	AIQDPRLFAEEKAVADTRDQ
WPEPVFGR	QSTNAYPDLR	YEDIAQK	AKNKLNDLEDALQQAKED
EFVSETESRG	TKTAKDALSSVQESQVAQQA	RGDVVPKDVN	LDGFRHRHPDEAAFFDT
IERSTLEEPNLQPLQR	SRPGGRASVDTKEAEGAPQVE	ELQRSANSNPAMAPRE	AQYEDIAQKSKAE
GIGTLDGFRHRHPDEAAFFDTASTGKTFPGFFSPMLG	DYAGVFSDAGLTFTSSSGQQTAQR	GLPGPPDVPDH	EGLRVGFYESDV
EVGGEALGR	GEAGAQGPPGP	SPPAQGIPEAKVRHPLS	LRGGAGPPGPEGGKGAAGPPGPPGAAGTPGLQG
GIAGHHGDQGAPGSVGP	GTNRGASQAGMTGYGMPRQIL	ENDRQQTHMLDVMQDHFSRASS	TPIIMSRSPTDA
YESHESMESYELNPFIN	FDSDPITVTVPVEVSRKNPK	APVISAEKA	APPVAPERQPSWDPSPVSSTVPAPSPLS
AGPRGPPGSAGAPGKDGLNGLPGP	HRHPDEAAFFDTASTGKTFPGFFSPM	LEDALQQAKEDLARLLRD	GGVSPYADPNTCRGDSGGP
SYIDVAVKL	ELNPFINRRNANTFISPQQRW	SIQFVDWCPTGFKVGINY	QASLRPHADELKAKIDQNVEELKGRLTPY
SSGLKYPGIKSFNPNSPGKILLMDLNEEDPTVLEL	QEILESEEKGDPNKPSGFRSVKAPVT	KEGPVGLPGIDGRPGPIGP	QDLQRDEQKDASDFVA
HVDDMPNALSALSDLHAHKL	AEAWARLD	NGDLVVVKL	PPDVPDHAAYHPF
PHLPQHLQDQVQRL	PGSTGNRNPGSSGTGGTATWKPGSSGP	LDDDLEHQGGHVL	ARPNNPDWGTFEEVSGNVSPGTRREYH
LRVAPEEHPVLLTEAPLNPK	DDPDAPLQPVTPLQLFEGR	EDPQGDAAQKTDTSH	EENVVKIQ
GPPGFPGAVGAKGEAGP	NAGEDPGLARQAPKPRKQ	RQFVQSAKEVANSTANLV	KEEIGKELEELRARLLPHANEV
SGNAGPPGPPGPAGKEGGKGPRGETGP	LDEENLTQEN	TSLPLDSPSGKPSLPAPSSLPPLPPKVLV	IEAAAKKLE
LGTLSGIGTLDGFRHR	AGKEGPVGLPGIDGRPGPIGP	NQKLGHPEAL	GGTGSGMGTLLISKIREEYPD
DFLKAVDTNRASVGQDSPEPR	DQVLSVLKGEE	SGEPGKQGPSGASGERGPPGP	SGPPGPPGPAGKEGLRGP
WVEQEGPEYWDRETQKY	GTLDGFRHRHPDEAAFFDTASTGKTFPGF	HEHAEVVFTANDSGPRRY	NKETAGLKVGVS
PGSSGTGGTATWKPGSSGP	EVGKPGERGLHGEFGLPGP	LGEFVSETESR	AGPPGKAGEDGHPGKPGRPGERGVVGP
QHVFLAPQQARSLLQRV	DSGEGDFLAEGGGV	SETESRGSESGIFTN	GTPRTSLPHFHHPETS
GPPGPPGSPGEQGPS	SSQGGSLPSEEKGHPQEESEESNVSMASLGE	ATGGKYVPRAVLVDLEPGTMDSV	MESYELNPFINRRNA
VYGSFASKL	SLLSFMQGYMKHATKTAKDAL	NQIGAKFWEMIGEEHGIDLA	SKEQLTPLIKKAGTELVNFLSYFVELGTQPATQ
FMETVAEKALQEYRKKHREE	KISSGKSSPFKVSPLTF	GSTGNRNPGSSGTGGTATWKPGSSG	AISDRICIHTN
GPPGPPGKNGDDGEAGKPG	RDQGHGHQRGHGLGHGHEQQHGLGHGHKF	FQGPAGEPGEPGQTGPAGARGP	SGPPGPPGPAGKEGLRGPRGDQGP
QAKEPCVESLVSQYFQTVTDYGKD	KVNPFRPGDSEPPPAPGAQRAQ	NYDDYRM	EKSKELTTEIDNNIEQIS
ESVGKGAVHDVKDVLDSVL	FKSHALQLNNRQIR	LVDLEPGTMDSIRSSKLG	EVRSVVADTDQ
GHGLGHGHEQQHGLGHGHKFKL	SPGSRGLPGADGRAGVMGPPG	RENIQRFFGHGAEDSLADQ	SVKGIQNDLTKLSKYQASTSN
SVRLAPVYQKLLERM	AAPVPTAPAAGAPLMDFGNDFVPPAPRGPLPA	KGEPGSPGENGAPGQMGPRG	STPHVAEPAENEQDEQDENGAEASADLR
ELVDFRQYVR	QEKQELNEPPKQSTSFLVLQ	GESITHALKHVSDDM	VINEVEVQQEQQEHLLGDLQN
AGPAGPRGSPGERGEVGP	TVETRDGQVINETSQH	ADPAGSGLQRAEEAPRRQL	KPGVYTDVAYYLAWIREHTVS
TESRGSESGIFTNTKE	QGHAGAQGPPGPPGINGSPGGKGEM	TIPGKQQLLIGAYAKALE	QQQPHHIPTSAPVYQ
SELTEVPASR	ENADSLQASLRPHADEL	TVQGSGHQEHINIHKLRENVF	QPPTVVPGGDLAKVQRAVC
ADDTWEPFASGKTSESGELH	NDGATGAAGPPGPT	NGFKSHALQLN	SSKITHRIHWESASLLR
KSHALQLNNRQIR	DGATGAAGPPGPT	DQNVEELKGRLTPY	DTWKQSTQRL
SYKMADEAGSEADHEGTHSTK	LTSEEAERSDGDPVQPAVLQVH	SGISGPPGPPGPAGKEGLRGP	LGGPEEESTIENYASRPEA
EPLGRQLTSGP	VSLGSPSGEVSHPRKT	ERQEAEEAKEALLQ	NRNQSPVLEPVGRSTLA
NGFKSHALQL	PGSSGTGGTATWKPGSS	ENGGARLAEYHAKATEHLSTL	HPEQLITGKEDAANNY
NLNDRLASYLDKVRAL	NYIGSDKYFHARGNYDAAKRGP	EEKKEEITGTL	EIVHIQIGQCG
VGGTGGIGGVGGTGGVGNRAPR	SPGAPGPLTLKEVEELEQLTQQLM	KDSYVGDEAQSKRGILT	STHQAAIVSKIDSRLE
GIGTLDGFRHRHPDEAAF	SVFPQQTGQLAELQPQDRAGARA	SGFGGKYGVQADRVDKSA	EPAVQRTLLE
RNQSPVDQGATGASQGLLDRKEVLGGVIAGGLVGLI	NGDAGRPGEPGLM	ENTEDWRP	DDILASPPRLPEPQPYPGAPHHSSYV
FSGLDGAKGDAGP	EEANADLEVK	RQIFHPEQLITGKEDAANN	QEKPSSPSPMPSSTPSPSLNLG
YIEKIQPSGGTNINEALLR	GENFNKALVQQMEQLRQKLGPH	AGPKGSPGEAGRPGEAGLPGAKG	SIIDELFQDRFFTREPQDTY
FVGGAENTAHPRIISAPEM	GSPGNIGPAGKEGPVGLPGIDGRPGP	DYGKKSKLEF	DVNVSGQKF
DSTFESKSY	ADRSGKDGVMEMNSIEPAKETTTNV	NVDLQRPN	HATKTAKDALSSVQESQVAQQA
GISGPPGPPGPAGKEGLR	AAAAIEAAAKKLEQLKPR	GDAGRPGEPGLM	ALQLNNRQ
VPPEWKALTDMPQMRM	HDNLRSLDRNLPSDSQDL	VYISEHEHF	MEAPTTAYKKTTPIE
NELRVAPEEHPV	DVSSALDKLKEFGNTLEDKARELIS	SEYGNITYPPAMKNAHAKAS	SGISGPPGPPGP
TVIGPDGHKEV	SETESRGSESGIF	TAKDALSSVQESQVAQQA	SDEHGIDPTGTYHGDSDLQLDRI
IDELFQDR	FDTASTGKTFPG	RGHYTIGKEIIDPVLDRIRKLSDQC	AESADAALQGDPALQDAGDSSRKEYFI
EGAPGKDGGRGLTGP	DEPPQSPWDRVKDLAT	EILESEEKGDPNKPSGFR	LQIQSPAGQSRCGGFLV
GFPGAAGRTGPP	GEDGRPGPPGP	LESFKVSFLSALEEYTKKLNTQ	SNEIVRFPTDQLTPDQER
AEPAVQRTLLEK	SVSGIQAELLTFPNSSPGLRRQ	APVISAEKAYH	FQYDTWK
GVANALAHKYH	YQSKYEEL	DRVDQSAVGFEY	APGILGLPGSRGERGLPGVAG
AAHLPAEFTPAVHASLDKFLASVSTVLTSKYR	DESLQVAERLTRKY	SRGPSGPPGPDGNKGEPGVVGAVGTAGP	VDDMPNALSALSDLHAH
QGPPGPPGSPGEQGP	SHALQLNNRQIRGLEEELQF	RMGATPTPFKSTGDIAGTVVPETN	SDRQRVAPKPPQ
DINTDGAVNFQEFLILVIKMGVAAHKKSHEESHKE	ATGGKYVPRAILVDLEPGTMDSVR	DHSHGPPLPQGPPP	KVEGTAFVIFGIQDGEQR
GPPGFPGAPGPK	GVVSLGSPSGEVSHPR	IDPTGTYHGDSDLQLDRIS	RSLDRNLPSDSQDLGQHGLEEDFM
SSRQLGLPGPPDVPDHAAYHPFR	HQGVMVGMGQKDSYVGDEAQSKRGILT	VLSSRQLGLPGPPDVPDHAA	YDIEVNTRRAQADLAY
FDLSHGSAQVKGHGKKVADAL	GLPGPPDVPDHAAYHPF	HIYDTKLGTD	KWFFQKLRF
GSGSGWSSSRGPY	SALEEYTKKLNTQ	SEIEMAKAQRDY	TLEIPGNSDPNMIPDGDFNSYVRVT
AENEFVTLK	LEDMGLK	GPEEDQDHIYHPQ	ETESRGSESGIFT
STERNVSVEALASALQLLAREQQSTGRVG	LEMIHEAQQAMDIHFHSPAFQHPPTEFI	YEGSYALTSEEAERSDGDPVQPAVL	GIAQIIAAQEEMLR
GFKSHALQLNNR	DWHGVPGQVDAAMAGRIYIS	PDAPLQPVTPLQLFEGRRN	YTSEGMDINEFGEAENNIHDLV
GSGGGSGGRYGSGGGSKGGSISGGGY	DTNRASVGQDSPEPR	DQTVSDNELQEMSNQGSKYVNKEIQNAVNGVK	SGIGTLDGFRHRHPDEAAFFDTASTG
GERGSPGGPGAAGFPGA	LQARADEVAAAPEQIAADIPEVVV	NVHSGSTFFKYYLQGAKIPKPEASFSPR	LRGGAGPPGPEGGKGAAGPPGPPGA
GLGHGHEQQHGLGHGHKF	SAAEKEKEMDPFHYDYQTLRIGGL	DEAGSEADHEGTHSTKRG	KTPDIDVPKENITSDSLLT
AAGEPGKAGERGVPGPPG	QEKQELNEPPKQSTSFLVL	PRPPDDPGFGPHQRLEKLDSLLSDYDILSLSNIQQHSV	TKESSSHHPGIAEFPSRG
GHGLGHGHEQQHGLGHGHKFK	EVLKSLNEEAVK	EEAPAPEVGASKPEGIDSRPETLHPG	QEKPSSPSPMPSSTPSPSLN
AGSEADHEGTHSTKRGHAKSRPV	TYAPVISAEKAYHEQLS	AKLGDTKELEAFIADLDK	QAGAAGSRMNFRPGVLS
KEGPVGLPGIDGRPGP	KPGEQGVPGDLG	DQGPVGRTGEVGAVGPPGFAGEKGPSGEAGTAGPPGTPGPQG	FVSKQEGSEVVKRPR
AAWGKVGAHAGEYGAEALER	VGPPGPPGPPGPPGPPSAGFDFSFLPQPPQEKAHDGGRY	TDDDKNIYL	NDGATILKLLD
VGPVGARGPAGP	HENANKILNRPK	DGEAGAQGPPGPA	TDFEGKDVATKVGEAW
RVYIHPFHL	RTLLEGEESRMS	ELLPGESNKIPRL	LQKGLTEFVEPIIQIKTQ
TGFPGAAGRTGPPGP	LSSLTETIEGVDAEDGHGPGEQQ	ADSGEGDFLAEGGGVRGPRVVER	TPENLRLKQQSELQS
YDPEAASAPGSGNPCHEASAAQKENAGEDPGLA	SSLLEKGLDGAKKAVGGLGKLGKDA	DGFRHRHPDEAAFFDTASTGKTFPGFFSPMLGEFV	HVQPQPQPKPQVQLHVQSQTQPVSLAN
FNLDTENAMTFQENAR	DAAQKTDTSHHDQDHPTFNKITPNLAEFAFSLYRQLA	HGHEQQHGLGHGHKF	GMTGYGMPRQ
DPYEVSYRI	ADEFKVKIDQTVEELRRS	GPPGPPGPPS	TGEVGAVGPPGFAGEKGPSGEAGTAGPPGTPGP
QSTNAYPDLR	GMTGYGMPRQIL	ELPLDVPHIR	NTVGGTGGIGGVGGTGGVGNRAPR
RGLEEELQFSLGSKINVK	SEKAKPALEDL	NRNPGSSGTGGTATWKPGSSGP	TGKTFPGFFSPMLGEFVSETESRGSE
IGNVGAPGAKGARG	PLQLFEGR	LDDDLEHQGGHVLDHG	DSHSLTTNIMEILRGDFSSANNRDNTYN
GEAGAQGPPGP	TEAPLNPKANREKMTQI	SKGFGGKYGIDKDKVDKSAVGFEY	GIIPGNALVVDPKKPFRKLN
EEELQFSLGSK	QYLPHVARL	KGHYTEGAELIENVLEVVR	GEAGTAGPPGTPGPQG
GNPGEPGEPGVSGP	ENDRQQTHMLDVMQDHFS	NEKVTQSDLY	ASGKTSESGELHGLTTEEEF
EEGFFSAR	LEKGLDGAKKAVGGLGKLGKDAVED	DGKTGPPGPA	FSRPADLDLIQSTPFKPLA
ELNPFINRRNANTFISPQQRW	KVEQAVETEPEPELR	SLRFDGALNVDLTEFQTNLVPYPRIHFPLAT	DFEGKDVATKVG
GEAGRPGEAGLPGA	HGLGHGHEQQHGLGHGHKF	RPGEVGPPGPPGP	EAGRDGNPGNDGPPGRDGQPGH
QGVNDNEEGFFSAR	EDPQGDAAQKTDTSHHD	EVSTRFRLPPGEYVVVPSTFEPN	SDVSLTACKV
SSLLEKGLDGAKKAVGGLGKLGKDAVEDLESVGKGAVHDVKDVLDS	RPTYTNLNRLIS	GPPGATGFPGAAGRVGPPGP	TLPHPNLHGPEILDVPSTVQKTPF
NGDAGRPGEPGLMGP	DHEGTHSTKRGHAKSRPV	QDLQRDEQKDASDFVAS	LANTQPRGPPASSPAPAPKF
KITHRIHWESA	EAERSDGDPVQPAVLQVHQTS	VANNVPPAATSLIDLWPGNGEGASTLQ	VGPPKNDDTPNRQYWDEDLLM
PGSTGNRNPGSSGTGGTATWKPGSSGP	KHVPRAVFVDLEPTVIDEIR	KPGERGLHGEFGLP	VDYGKKSKLEFSIYPAPQ
VHLTPEEKSAVTALWGKVNVDEVGGEALG	SLGSKINVKVGGNS	RYTIAALLSPYSYSTTAVVTNPKE	SEIPTKDVPIVH
SLAPYAQDTQEKLNHQLEGLTFQMK	TVPVEAVTSKTS	FSPGAPGGSGSQPNQKLGHPEA	VDESDAFHDNLRSLDRNLPSDSQDLGQHG
DDPDAPLQPVTPLQLFEGR	HRGFSGLQGPPGPPGSPGEQGP	VAPAKPPRHLTPEPDIVASTKKPVPA	NYGDQVQHF
PDPAKSAPAPKKGSK	VEHLQKSELTQQLNALF	FAGEKGPSGEAGTAGPPGTPGP	EYHTEKLV
KGADGSPGKDGVRGLTGP	KYGKVWGF	ESGREGAPGAEGSPGRDGSPGA	GSPGGPGAAGFPGARG
AGKEGPVGLPGIDGRPGPIGP	FLKAVDTNRASVGQDSPEPR	TDTERLELKASPNVEAPQPHRHVLEIS	QYEDDPHWW
EVGKPGERGLHGEFGLPGP	SSHHPGIAEFPSRG	VEWIPNNVKTAVC	DSHSLTTNIMEILRGDFSSANN
DSGEGDFLAEGGGV	SYFEKSKEQLTPLIKKAGTELV	EDLEKTRAELKT	QVDTSKAGVAPLQ
IGTVFHKALYCEL	LGEPQLCYILDAILFLYGIVL	VDDTQFVRFDNDAASPRMVP	SNGNPGPPGPPGPSGKDGPK
KYITDVVKL	DDFLDTVQETATSIGNAKSSRI	SPVTKSFNRGEC	QQGAIGSPGPAGPRGPVGP
VGPPGPPGPPGPPGPPSAGFDF	DGPDTLLSKTFFPDGEDRPV	ALTDMPQMRMELERPGGNEIT	SSLLEKGLDGAKK
FKSHALQLNNRQIR	TIAAEKNSTIVFPLPIDMLQGIIGAKHSHLG	GHGLGHGHEQQHGLGHGHKFKLDDDLEH	EEPELSGGPPHITSSAPELR
IGPPGPAGAPGDKGESGP	SRQLGLPGPPDVPDHAAYHPF	GEAPSNPSVPVAVSSGPGRGDADSHASMKSLL	SLRPHADELKAKIDQNVEEL
SPGSRGLPGADGRAGVMGPPG	AGEVGKPGERGLHGEFGLPGPAGPRGERGPPGESGAAGP	TSALVKAASAAQRELV	GAAGATGARGLVGEP
EISPDTTLLDLQNNDISELRKDDFKG	NGDDGEAGKPGRPGERGPPGPQ	GISPFHEHAEVVFTANDSGPRRYTI	YVKALAEENKNTVDVENGASMAGYADL
SESGIFTNTKESSSHHPGIAEFPSRGKSS	YSKYYKTID	PAAPAAAPPAEKAPVKKKAA	TVIGPDGHKEVTKEVVTSED
GEDGHPGKPGRPGERG	ANSRPLDHAQPPSSLVIDKESEVYKML	GEIAEEAAEKA	GVKQIKTLIEKTN
DGDFNSYVR	EAEDLQVGQVELGGGPGAGSLQP	QQYNRVGKVE	SLFNKDDEQHLLE
NDGATGAAGPPGPT	LDDDLEHQGGHVLDHGH	SGVEANSRPLDH	QGGLAEFNPFSETNAATTVPVT
VEGDCDFQ	AIPVAQDLNAPSDWDSRGKDSYETSQLDDQSAETHSHKQS	FGGPGTASRPSSSRSYVTT	SVPAPAVQPEESLKTDHPEIG
VVAGVANALAHKYH	QQYNRVGKVEHGSVA	NGTPGQTGARGLPG	MFELLPGESNKIPRL
SGASGPAGPRGPPGSAGAPGKDGLNGLPGP	LQGMPGERGAAGLPGPKGDRGDAGP	TLKLTTPTYG	TQVEGDDEAAFLERLA
DGATGAAGPPGPT	GSGGSSYGSGGGSYGSGGGGGGHGSY	EPGKAGERGVPGPPG	EPGEPGASGPM
VSLGSPSGEVSHPRKT	YESDVMGR	SGPAGPTGARGAPGDRGEPGPPGP	VTDYGKDLMEKVKSPELQAEAKSYFEKSKEQLTPLIKKAGTE
PGSSGTGGTATWKPGSS	SGEAGTAGPPGTP	DSYVGDEAQSKRGIL	SVSDISPVQAAKKE
KAADDTWEPFASGKTSESGELHG	DKGETGEQGDRGI	FVDLEPTVIDEVR	VGVIKAVDKKAAGAG
EEANADLEVK	QGLPVQKTQTIHSTY	SESSVSGSTGQWHSESGSFRPDSPGSGNARPN	YEDIAQK
HGKKVLGAFSDGLAHLDNLK	DLEPTVIDEVR	AIKADAEGESDLENSRKLLSAAKILADATAKMVEAAKGAA	KTAKDALSSVQESQVA
MTPFWR	FTSLLMERLS	LEKGLDGAKKAVGGLGKLG	RGDVVPKDVN
PGPPGNPGTPGQRGSPGI	QEIFNRVS	SEGGFTATGQRQLRPEHFQEVGYAAPPSPPLS	ELQRSANSNPAMAPRE
SSSYSKQFTSSTSYNRGDSTFESK	DFGTEAARPQ	FDLQETLVKIQAEH	GLPGPPDVPDH
TSGQQPSVGQQMIFEEHGFR	NCFAIRHFENKFAVET	RENIQRFFGHGAEDSLADQAANEWGRSGKDPNHFRPAGLPEKY	SPPAQGIPEAKVRHPLS
GSPGNIGPAGKEGPVGLPGIDGRPGP	QGVNDNEEGFFSARGHRPLDKKREEAPSLRPAPPPISGGGY	NGAPGIAGAPGFPGARGP	ENDRQQTHMLDVMQDHFSRASS
KTVIGPDGHKEVTKEVVT	EQQHGLGHGHKF	SLGAGEFKSQEHA	APVISAEKA
LTNAVAHVDDMPNALSALSDLHAHK	SLDRNLPSDSQDLGQHGLEEDFML	AEEAKTFDQLTPEESKERLG	LEDALQQAKEDLARLLRD
IIDELFQDR	PFAQGALK	FDTASTGKTFPGFFSPMLGEFVSETESRGSESGIFTNTKESS	SIQFVDWCPTGFKVGINY
DVSSALDKLKEFGNTLEDKARELIS	AELQEGARQKLHELQEKLSPLGEEMRDRA	IGNSTAIQELFKRISEQF	KEGPVGLPGIDGRPGPIGP
NYFRLPPCENVDLQRPNGL	HVNLQDYWDPDHSSDVWVNTLAKQARET	DSGSSEEKQLY	LDDDLEHQGGHVL
DWGHEKQR	PLQPVTPLQLFEGR	DLGDVGPPIPSPG	SGPPGPPGAIGP
DGVAGPKGPAGERGSPGP	AIPKDKAILDIERPDLMIYEPHFTY	SAVTALWGK	SDIDEYKKNIHGNAL
FFESFGDLSTPDAVMGNPKVK	GPGSRGFPGADG	TPLTSFAEESRPHALPSSSSTFY	RQFVQSAKEVANSTANLV
DEPPQSPWDRVKDLAT	KYTKIFNDF	TDHQKNLLDEELQRLKAEATE	TSLPLDSPSGKPSLPAPSSLPPLPPKVLV
SGIFTNTKESSSHHPGIAEFPSRGK	DDDLEHQGGHVLDHGHKHKHGHGHGKH	QEAPGLREKRKELVT	NQKLGHPEAL
SVSGIQAELLTFPNSSPGLRRQ	IYQGRLWAF	SGIGTLDGFRHRHPDEAAFF	DMRNSATFKSFEDRVG
YQSKYEEL	NRNVNPVALPRAQEGLRPGTL	DHAAYHPF	NDMRQEYEQL
GGQKAKMGNFPWQVFTNIHG	MGQKDSYVGDEAQSKRGILT	KDYEEVGVDSVE	SGEPGKQGPSGASGERGPPGP
AAWGKVGAHAGEYGAEALERMFLSFPTTK	SGGGGGGGLGSGGSIR	FNEKSKEL	HEHAEVVFTANDSGPRRY
EHAVEGDCDFQ	TGTYRQLFHPEQLITGKEDAANN	AIPKDKAILDIERPDLM	LGEFVSETESR
SHALQLNNRQIRGLEEELQF	RECISVHVGQAG	SESSVSGSTGQWHSESGSFRPDSPGSGNARPNN	SETESRGSESGIFTN
EKGLDGAKKAVGGLGKLG	VQGPPGPAGEEGKRGARGEPGP	KENGGARLAEYHAKATEHLSTL	ATGGKYVPRAVLVDLEPGTMDSV
GVVSLGSPSGEVSHPR	LFIRREQANNILARVT	FKNEAAGFGGVPTALLVLALLFFG	NQIGAKFWEMIGEEHGIDLA
VFIGINDLEKEGAFVYSDHSPMR	FEMEQNLRQ	SLPELEQQQEQQQEQQQEQV	GSTGNRNPGSSGTGGTATWKPGSSG
LTPYADEFKVKIDQTVEELRR	LLGPEEDQDHIYHPQ	DQNVEELK	VEHIIVNPNAAYDKF
GLPGPPDVPDHAAYHPF	KVEQAVETEPEPELRQQT	EEGKRHPYKMNLASEPQEVLHIGSAHN	QMIPLDPKGTSQNDPNWVVR
LGTLSGIGTLDGFRHRHPDEAAFFDTASTGKTF	RLEALKENGGARLAEYHAKATEHLSTL	TGTGESKCPLMVKVLDAVRGSPAINV	TDAISKDVFNKSF
SALEEYTKKLNTQ	LDDDLEHQGGHVLDH	QVRSPGAPGPLTLKEVEELEQLTQ	NGFVAAAELPRNEADELR
DWHGVPGQVDAAMAGRIYIS	SNLDEDIIAEENIVSR	NLKDMALNIGNEIDAQNPQIKRITDKADTN	FQGPAGEPGEPGQTGPAGARGP
DTNRASVGQDSPEPR	AKNKLNDLEDALQQAKEDLARLLRD	NQEQVSPLTLLKLGNQEPGGQTALKSPPG	NYDDYRM
LQARADEVAAAPEQIAADIPEVVV	KTVIGPDGHKEVTKEVV	VNDNEEGFFSARGHRPLD	LVDLEPGTMDSIRSSKLG
SAAEKEKEMDPFHYDYQTLRIGGL	GRPGEVGPPGPPGP	FEKGEPTQTKILRAQS	RENIQRFFGHGAEDSLADQ
VKQADSGSSEEKQLYNKYPDAVATWLNPDPSQKQNLLAPQN	AGPPGPIGNVGAPGAKGARGSAGPPG	KGIEILTDMSRPVEL	KGEPGSPGENGAPGQMGPRG
SNYFRLPPCENVDLQRPNG	WDLDPEVRPT	DAVEDLESVGKGAVH	GESITHALKHVSDDM
IIGGQKAKMGNFPWQVFTNIHGR	LFGPDLKLVPPMEEDYPQFGSPK	GPPASSPAPAPKF	ADPAGSGLQRAEEAPRRQL
GATGDRGEAGAAGP	YAPVISAEKAYHEQ	GEPKEVVKPVPITSPAVS	TDTERLIGDAAKNQ
ERGLHGEFGLPGP	ERPTYTNLNRLIS	ELQEALPEAPAPLLPHITATSLL	TIPGKQQLLIGAYAKALE
VHLTPEEKSAVTALWGKVNVDEVGGEAL	VTAVAQKTVE	LTGSPGSPGPDGKTGPPGP	TVQGSGHQEHINIHKLRENVF
AHYDLRHTFMGVVSLGSPSGEVSHPR	PPGSAGAPGKDGLNG	SESGSFRPDSPGSGN	NGFKSHALQLN
ALTDMPQMRMELERPGGN	DEPPQSPWDRVKDLATVYVDVLK	RSPGAPGPLTLKEVEELEQLTQ	DQNVEELKGRLTPY
YPIEHGIITNWDDMEK	TGPGGDKGDTGPPGP	YHAKATEHLSTLSEKAKPALEDLRQG	DEKLRDL
SRDWHGVPGQVDAAMAGR	SEGPQGVRGEPGPPGP	QQQEQQQEQQQEQVQMLAPLES	SGISGPPGPPGPAGKEGLRGP
DADDLQKRLAVYQAGAREGAER	HALQLNNRQIR	PVEAVTSK	ERQEAEEAKEALLQ
VGPPGPPGPPGPPGPPSAGFDFSFLPQPPQEKAHDGGRY	SVRLAPVYQKLLERMKH	KTLKLPTPTYGDLNHLVSATMSGVTT	ENGGARLAEYHAKATEHLSTL
HEEFEKSRMGP	QGVNDNEEGFFSARGHRPLDKKREEAPSL	LQSLKGFPRGDKLFGPDLKLVPPMEEDYPQFGSPK	EEKKEEITGTL
HGPGLIYR	VGGIAQIIAAQEE	GVLSSRQLGLPGPPDVPDHA	KDSYVGDEAQSKRGILT
HENANKILNRPK	EILESEEKGDPNKPSGFRSV	GLTGSPGSPGPDGKTGPPGP	SGFGGKYGVQADRVDKSA
RTLLEGEESRMS	IGNVGAPGAKGARGSAGPPG	PPGSAGAPGKDGLNGLP	ENTEDWRP
EELQFSLGSKINVKVGGNS	LEEALQQAKED	TGSGGPGNHPHGPDASAEGLNPYGLV	RQIFHPEQLITGKEDAANN
VGPPGPPGPPGPPGPPSA	KDALSSVQESQVAQQARGWVTDGF	LVRELMEEKKEEITG	AGPKGSPGEAGRPGEAGLPGAKG
SGIGTLDGFRHRHPDEAA	QDMVEDYRNKYEDEINKRTNAENEFVTIK	DGLPGPPGSPGPP	DYGKKSKLEF
GPEGPPGEPGPPG	QQAQPGQGSDPARWRQLIQWENNGQVY	TFEDVTQVSSAYQ	NVDLQRPN
VHLTPEEKSAVTALWGKVNVDEVGG	SAESGEQVERVNEPSILEMSRGV	VHGNSGAGNNWAKGHYTEGAELIENVLE	GDAGRPGEPGLM
DAAQKTDTSHHDQDHPTFNKITPNLAEFAFSLYRQLA	EVNPSLGKTPEEVTRTVN	KIREEYPDRIMNSF	LEKGLDGAKKAV
ATEHLSTLSEKAKPALEDLR	NIKYHEEFEKSRMGPSG	ARGHYTIGKEIIDLVLD	VYISEHEHF
SGNVSPGTRREYHTEKLVTS	SPLDLAKLN	GSTGSWNSGSSGTGSTGNQNPGSPRPGST	SEYGNITYPPAMKNAHAKAS
VGDEAQSKRGILTL	GEAGKPGEQGVPGDLG	RGDVVPKDVNAAIATIK	TAKDALSSVQESQVAQQA
EAGTAGPPGTPGP	DTGAKGEPGPVGVQ	KERELEEARKKLAQIRQQ	RGHYTIGKEIIDPVLDRIRKLSDQC
PLQLFEGR	EGVQKEDIPPADLSDQVPDTESETRILLQGTPV	QQPGKALGTHVIHS	EILESEEKGDPNKPSGFR
TEAPLNPKANREKMTQI	ELLPGESNKIPR	VALENLNLKESNKGNEPPPPPL	LESFKVSFLSALEEYTKKLNTQ
VADALTNAVAHVDDMPNALSALSDLHAH	HDNLRSLDRNLPSDSQDLGQH	HRHPDEAAFFDTASTGK	APVISAEKAYH
ESYELNPFINR	SHALQLNNRQIRGLEEELQFSLGS	ASHTSDSDVPSGVTEVVVKLFDSD	TEDAQCIDGTIEVPK
THINIVVIGHVDSGK	SSHHPGIAEFPSRGKSSSYSKQ	YDVEKNNSRIKLGI	DRVDQSAVGFEY
ENDRQQTHMLDVMQDHFS	DETEQWEKF	QRFFGHGAEDSLADQAANEWGRSGKDPNHFRPAGLPEKY	SRGPSGPPGPDGNKGEPGVVGAVGTAGP
LEKGLDGAKKAVGGLGKLGKDAVED	VDESDAFHDNLRSLDRNLPSDSQDLGQHGLEEDFM	QGPPGPAGEEGKRGARGEPGP	RMGATPTPFKSTGDIAGTVVPETN
KVEQAVETEPEPELR	YVDDTQFVRFDNDAASPR	TPNKETAGLKVGVS	IDPTGTYHGDSDLQLDRIS
HGLGHGHEQQHGLGHGHKF	ASTGKTFPGFFSPMLGEFVSETESR	SYFEKSKEQLTPLIKKAGTEL	VLSSRQLGLPGPPDVPDHAA
EDPQGDAAQKTDTSHHD	NLEKETEGL	SVFVDSLTK	HIYDTKLGTD
GEYGAEALER	SSHHPGIAEFPSRGK	HGEFGLPGPAGPRGERGPPGESGAAGP	KSFDGNTLLNRGHAIKIK
NFPWQVFTNIHGR	PDPAKSAPAPK	QKEDIPPADL	DLPVPAEGVRNIK
VLESFKVSFLSALEEYTKKLNTQ	GLPGPPDVPDHA	GVATVAEKTKEQVTNVGGAVVTGVT	SEIEMAKAQRDY
IKQTPELTLHEIVCPKKLHI	TSGHPGSPGSPGYQGPPGEPGQAGP	SGEPGKQGAPGASGDRGPPGP	GAEDSLADQAANEWGRSGKDPNHF
MVEDYRNKYED	EEAEIPREVIERLA	SLLDDMTKNDPFKARVS	GPEEDQDHIYHPQ
VGPPGPPGPPGPPGPPSAGFDFSF	AAPYGIESMSQDTEVRSRVVG	GGIAQIIAAQEE	YEGSYALTSEEAERSDGDPVQPAVL
GESEAPAPPGPGTRWPYRSRDT	YDPEAASAPGSGNPCHEASAAQKENAGEDPG	FQGPPGEPGEPGAS	PDAPLQPVTPLQLFEGRRN
SPGKPPRLVGGP	PDGIRHI	TDLFPKTRIQDLN	GGYDVEKNNSRIKLGL
SLGSKINVKVGGNS	EYHTEKLVTS	YGGGGQYFAKPR	NVHSGSTFFKYYLQGAKIPKPEASFSPR
NVVVACENGLPVHLD	GNAGPPGPPGPA	EDVRGNLRGNTEGLQ	EQIRELREVIELPLTNPELF
RGLPGSPGNIGPAGKEGPVG	PPGEAGKPGEQGVPGDLG	SEGGFTATGQRQLRPEHFQEVGY	RNPGSSGTGGTATWKPGSS
FIGINDLEKEGAFVYSDHSPMR	GNSGEPGAPGSKGDTGAKGEPGPVGVQ	IQAELLTFPNSSPGLRRQ	PRPPDDPGFGPHQRLEKLDSLLSDYDILSLSNIQQHSV
QHVFLAPQQARSLLQRVR	ESPKEHDPFTYDYQSLQIGG	DWGHEKQRKHNLGHGHKHE	EEAPAPEVGASKPEGIDSRPETLHPG
HRGFSGLQGPPGPPGSPGEQGP	VGRTGEVGAVGPPGFAGEKGPSGEAGTAGPPGTPGP	SLLDDMTKNDPFKARVSSGYVPPPVATPFSSKSS	AKLGDTKELEAFIADLDK
KYGKVWGF	TCPEQDKYRTI	AELQRNEQEQPLGQWHLS	DQGPVGRTGEVGAVGPPGFAGEKGPSGEAGTAGPPGTPGPQG
STLEEPNLQPLQRR	GEEGKRGPNGEAGSAGPPGPPG	LEPGTMDSIRSSKLG	TDDDKNIYL
FLKAVDTNRASVGQDSPEPR	DTPVRKLQANKKVQGS	DLPFVVPR	DGEAGAQGPPGPA
SSHHPGIAEFPSRG	TANEKSTMQELNSRLA	TTAVVTNPK	ELLPGESNKIPRL
NDLISATKTQVADAK	AELQEGARQKLHELQEKLSPLGEEMRDR	DDMPNALSALSDLHAHKLRVDPV	ADSGEGDFLAEGGGVRGPRVVER
LGEPQLCYILDAILFLYGIVL	RNFDDATMKAGQCVIGLQ	ADPLDQMKAEAYKYID	DGFRHRHPDEAAFFDTASTGKTFPGFFSPMLGEFV
DGPDTLLSKTFFPDGEDRPV	GDAGAPGAPGSQGAPG	SSVQESQVAQQARGWVTDGFSSLKDY	SAVPSPGAGDDTRHSIPATT
EYFGAFGEIENIELPMDTK	EEAPSLRPAPPPISGGGY	GPPGPPGPPGPPS	NVGAPGAKGARGSAGPPGATGFPGAAG
SRQLGLPGPPDVPDHAAYHPF	TPLQLFEGRRN	QQHGLGHGHKF	HGHEQQHGLGHGHKF
AGEVGKPGERGLHGEFGLPGPAGPRGERGPPGESGAAGP	SYFEKSKEQLTPLIKKAGTELVNF	SGIGTLDGFRHRHPDEAAFFDTA	SPAINVAVHV
NGDDGEAGKPGRPGERGPPGPQ	FVDLSGHNLANPHPFAVVPSTAT	SGEAGTAGPPGTPGPQG	GPPGPPGPPS
AAAGPVVPPCPGRIRHFKV	VSDPNSQAGQQGLVEPTQFARAN	SLGSKINVKVGGNSKGTL	NEATGGKYVPRAIL
GVQGGKGEQGPPGPPG	EEEAPAPEVGASKPEGI	ASSPAPAPKFSPVTPKFTPVAS	ELPLDVPHIR
YSKYYKTID	MEPLGRQL	MERLSVDYGKKSKLEF	NRNPGSSGTGGTATWKPGSSGP
LAEDVRGNLR	HVEEPHTETV	INYQPPTVVPGGDLAKVQR	LDDDLEHQGGHVLDHG
QQATEHRLKPWL	SETESRGSESGIFTNTKESSSHHPGIAEFPSRGK	VEADINGLRRVLDELTLT	SKGFGGKYGIDKDKVDKSAVGFEY
EAEDLQVGQVELGGGPGAGSLQP	QFTSSTSYNRGDSTFESKSY	GQSGAGNNWAKGHYTEGAELVD	QQPGKALGTHVIHSTH
AIPVAQDLNAPSDWDSRGKDSYETSQLDDQSAETHSHKQS	SHALQLNNRQ	NEVVVELR	SVPLPAENVTITAGQRIDLA
LAPLAEDVRGNLRGNTEGLQ	SLDRNLPSDSQDLGQHGLEEDFM	SETGAGKHVPRAVFVDLEPTVIDEVR	KGHYTEGAELIENVLEVVR
LQGMPGERGAAGLPGPKGDRGDAGP	RYLEQLHQL	SGPKPFSAPKPQT	RAQEKVLQKLG
YESDVMGR	ERGPPGESGAAGPTGPIGSRGPSGPPGPDGNKGEPGVVGAVGTAGP	VEKLPDSPALAKKALL	DIDAPDVDVHGPDWHL
GNSGEPGAPGSKGDTGAKGEPGPV	NEATGGKYVPRAILVD	DFGHTVDSVEKLIKRHEA	DGKTGPPGPA
DGRAGVMGPPGSRGASGP	DELPAKDDPDAPLQPVTPLQLFEGRRN	EFSIYPAPQ	TPHVQVAGKAERPTA
PAEFTPAVH	KGSEMVVAGKLQDRGPDVL	SNVEHLTEKMKTTIQR	RPGEVGPPGPPGP
DSVTYHCSRGLT	KLGHPEALSAGTGSPQPPSFTY	LVSSKPQAHGAPAPPSGSAPH	NSRLASYLDKVQAL
HRHPDEAAFFDTASTGKTFPGFF	VQPQPQPKPQVQLHVQ	DNLRSLDRNLPSDSQDLGQHGL	HGDSDLQLDRIS
GAHSLSQPEPSKRLYDVLR	ETESRGSESGIF	QEHINIH	VFSTVVIHF
DKFGAEIKANV	ASEGGFTATGQRQLRPEHFQEVGYAAPPSPPLS	MGVVSLGSPSGEVSHPRKT	EVSTRFRLPPGEYVVVPSTFEPN
ADGSPGKDGVRGLTGP	LESEETMVLEAHDAQGDVPVTVTVHDFPGK	ESGSFRPDSPGSGN	GPPGATGFPGAAGRVGPPGP
ADDTWEPFASGKTSESGELHG	NQEQVSPLTLLKLGNQEPGGQTAL	PGPPDVPDHAA	QDLQRDEQKDASDFVAS
PDSPGSGNARPNNPDWGTFEEV	NGFKSHALQLNNRQI	VPEHGRKDTVIKPLLVEPEG	VANNVPPAATSLIDLWPGNGEGASTLQ
RNGFKSHALQLNNRQI	SKITHRIHWESA	AENRLTEMETLQSQLM	KPGERGLHGEFGLP
SPGRDGSPGAKGDRGETGP	NGFKSHALQLNNRQIRG	QWHSESGSFRPDSPGSGNARPNNPDWGTFEEVSGNVSPGTR	HGIDPTGTYHGDSDLQLE
NCFAIRHFENKFAVET	GAPGAPGGKGDAGAPGERGPPG	SYFEKSKEQLTPLIKKAGTELVNFLSYFVELGTQPATQ	RYTIAALLSPYSYSTTAVVTNPKE
QGVNDNEEGFFSARGHRPLDKKREEAPSLRPAPPPISGGGY	EHAVEGDCDFQLL	SVAEITNACF	FSPGAPGGSGSQPNQKLGHPEA
SLDRNLPSDSQDLGQHGLEEDFML	RENADSLQASLRPHADELKA	VEKLPDSPALAKKALLALN	VAPAKPPRHLTPEPDIVASTKKPVPA
PFAQGALK	QDHFSRASSIIDELFQDRF	NPTEDVSVNSRPFRVT	FAGEKGPSGEAGTAGPPGTPGP
AHAGEYGAEALERMFLSFPTT	GNDGATGAAGPPGPT	TVCDAAEKGVRTLTA	DHENANKILN
AELQEGARQKLHELQEKLSPLGEEMRDRA	GPEVQLVAHSPWLK	TEDVSVNSRPFRVT	ESGREGAPGAEGSPGRDGSPGA
LAADEDDDDDDEEDDDEDDDDDDFDDEEAEEK	NTQPRGPPASSPAPAPKFSPVTPKFTPVAS	GKYVPRAILVDLEPGTMDSVR	TDTERLELKASPNVEAPQPHRHVLEIS
PLQPVTPLQLFEGR	LPGSPGNIGPAGKEGPVGLPGIDGRPGP	TGVIKSPSWQRPNQ	EDLEKTRAELKT
KYTKIFNDF	FFQYDTWKQSTQRL	QEHINIHKL	VDDTQFVRFDNDAASPRMVP
VDENKAKEFLGSLKRQ	SSYSKQF	GGTFYVEPAERYIKDRTLPF	SPVTKSFNRGEC
KYMPNVKVAVF	SVEIENPETSDQ	VNPALAELNLRSNELGDVGVH	ALTDMPQMRMELERPGGNEIT
QGLPGTGGPPGENGKPGEPGP	KYLSGIAHF	VGRTGEVGAVGPPGFAGEKGPSG	GHGLGHGHEQQHGLGHGHKFKLDDDLEH
VQGPPGPAGEEGKRGARGEPGP	SLAPEPKEPLIPASPKAEPIW	RGGTFYVEPAERYIKDRTLPFHSV	GEAPSNPSVPVAVSSGPGRGDADSHASMKSLL
KIDQTVEELRR	ADEAGSEADHEGTHSTKRGHAKSRPV	LVMDDEIESEAKKESL	TSALVKAASAAQRELV
FTASAGIQVVGDDLTVTNPK	GGPGGFGPGGYPGGIH	TKIVSVERREKI	GISPFHEHAEVVFTANDSGPRRYTI
GDVEGHLSFLEKDLRDKVNSF	TSSLLEACTFRRP	YAPIISAEKAYHEQL	PAAPAAAPPAEKAPVKKKAA
AKNKLNDLEDALQQAKEDLARLLRD	AQYEEIAQRSKEEAEAL	LEPGQPQLSPGISTIHLH	GEIAEEAAEKA
GRPGEVGPPGPPGP	TKTVIGPDGHKEVTKEVV	NSGEPGAPGSKGDTGAKGEPGPVG	QLTHSLGGGTG
DLQVGQVELGGGPGAGSLQPLALEGSLQ	EEIGKELEELRA	ATVTPQKAKLGDTKELEAFIADLDKTLASM	QQYNRVGKVE
SLDITFR	KAVGGLGKLGKDAVED	SEPIMPEPGRDETVRVV	EPPQSPWDRVKD
SGKDPNHFRPAGLPEKY	GIAGAPGFPGARGPS	NGDRIDSLLENDRQQTH	SGVEANSRPLDH
AGPPGPIGNVGAPGAKGARGSAGPPG	HVNLQDYWDPDHSSDVWVNTLA	SGSTGQWHSESGSFRPDSPGSGNARPNN	FGGPGTASRPSSSRSYVTT
LFGPDLKLVPPMEEDYPQFGSPK	VDYEDLVELAPGKFQLVAENRRYQ	TVVPGGDLAKVQRAVCM	NGTPGQTGARGLPG
VNPTVFFDIAVDGEPLGR	FTSSTSYNRGDSTFESKSY	KPGEQGVPGDLGAPGP	TLKLTTPTYG
GPPGPPGPPGPPSA	DLGDVGPPIPSPGFSSFPGVDS	VATDLDTGRPSTTVR	EPGKAGERGVPGPPG
LAPLAEDVRGNLR	WDYFSQLSNNAKEAVEHLQ	SLAELGGHLDQQVEEF	SGPAGPTGARGAPGDRGEPGPPGP
YYLQGAKIPKPEASFSPR	SHEFHSHEDMLVVDPKSKEEDKHL	NEATGGKYVPRAVLVDLEPGTMD	DSYVGDEAQSKRGIL
SSYSKQFT	SSRQLGLPGPPDVPDHAAYHPF	VGGAENTAHPRIISAPEM	KMDAEQDPNVQVDHLNLLKQFEHLDPQNQHTFEARDLE
ARGSAGPPGATGFPGAAGRVGPPGP	GEGDFLAEGGGVRGP	QIKTLIEKTNEERKTLL	LHELQEKLSPLGEEMRDRA
DEPPQSPWDRVKDLATVYVDVLK	DAPLQPVTPLQLFEGRRN	GPPGEAGKPGEQGVPGDLG	ITGKEDAANNYARGHYTIGKEIIDPVLD
TGPGGDKGDTGPPGP	GEPGEPGQTGPA	LEEKGPMFELLPGESNKIPRLRT	FVDLEPTVIDEVR
PNNPDWGTFEEVSGNVSPGTRR	QDKLGEVNTYAGDLQKKLVPF	KEATSTFTNITY	SESSVSGSTGQWHSESGSFRPDSPGSGNARPN
PGEKGPAGERGAPGP	DESGPSIVHRKCF	FDTASTGKTFPGFFSPM	GGFNSSDTVTSPQRAGPLA
GLAPLLNLWAKPQGR	SWNSGSSGTGSTGNQN	DIHFHSPAFQHPPT	AIKADAEGESDLENSRKLLSAAKILADATAKMVEAAKGAA
SEGPQGVRGEPGPPGP	IYIAGHPAF	ENDRQQTHMLDVMQDHFSRASSIIDELF	KVAPPNADLEQGFQEGVPNA
HALQLNNRQIR	AKYNTGGNPTEDVSVNSRPFRVT	DEAGSEADHEGTHSTKRGHAKSRP	KEEIGKELEELRARLLPHANEVSQ
SVRLAPVYQKLLERMKH	PGSPRPGSTGTWN	KGPGPGGPGGAGVARGGAGGGP	LEKGLDGAKKAVGGLGKLG
QGVNDNEEGFFSARGHRPLDKKREEAPSL	SLNMNSTKLSADTYEDLK	TSSTSYNRGDSTFESKSYKM	SEGGFTATGQRQLRPEHFQEVGYAAPPSPPLS
IGDNLRELQQRLEPYADQLR	FGLEGDEESTMLEDSVSPKKSTVLQ	QDRFFTREPQDTYHYLPF	GFEASPPAQGIPEAKVRHPLSY
TSAGTRQPQFISRDWHGVPGQVDAAMAGR	ESPKEHDPFTYDYQSLQIGGL	EEVSGNVSPGTRREYHTEKLVT	GPSLTSDLQAQSKGNPEQTPVLKPEEEAPAPEVG
SLQVRQDGGKSRLK	LGEFVSETESRGSESGIFTNTK	GTPASLTTRDPEAKVG	SQVYDVPTQHRGPVVL
GEAGKPGEQGVPGDLGAPGP	KTVIGPDGHKEVTKEV	ELERPGGNEIT	FDLQETLVKIQAEH
IGNVGAPGAKGARGSAGPPG	ADSGEGDFLAEGGGVRGPRVV	VDVLKDSGRDYVSQFEGSALG	RENIQRFFGHGAEDSLADQAANEWGRSGKDPNHFRPAGLPEKY
LEEALQQAKED	ADEFKVKIDQTVEELRRSLAPYAQDT	SSGFGGKYGVQADRVDKSAVGFDY	NGAPGIAGAPGFPGARGP
SSLLEKGLDGA	HELQEKLSPLGEEMRDR	SKSTAAMSTYTGIFTDQVLSVLKGEE	SLGAGEFKSQEHA
GSTGNRNPGSSGTGGTATWKPGSS	TRGGSTSYGTGSETESPRNPS	TGPKASHGYGGKFGVEQDRMDKSAVG	AEEAKTFDQLTPEESKERLG
QDMVEDYRNKYEDEINKRTNAENEFVTIK	VGFYESDVMGR	TLSEKAKPALEDLRQG	FDTASTGKTFPGFFSPMLGEFVSETESRGSESGIFTNTKESS
EFTPAVHASLDKFLASVSTVLTSKYR	GERGPPGPPGRDGEDGP	SEKAKPALEDLRQGL	NFDDATMKAGQCVIGLQ
STNAYPDLR	EPPPRTLPATD	VGPPKNDDTPNRQYWDEDLLMKVLEYLNQEKAEKGREHIA	IHPPGRPPAVRGPTPGPPLIPVPVGAAASF
EVNPSLGKTPEEVTRTVN	GEPGSPGENGAPGQMGPR	TLSGIGTLDGFRH	DSGSSEEKQLY
GEAGKPGEQGVPGDLG	KENAGEDPGLARQAPKPRKQ	GVIKAVDKKAAG	KVLERDQKLSELDDRADALQ
NDNEEGFFSARGHRPLDK	SLDRNLPSDSQDLGQHGLEED	MADEAGSEADHEGTHSTKRGHAKSRP	DLGDVGPPIPSPG
DTGAKGEPGPVGVQ	QEKVLQKLG	NMVPFPRLH	AMPFTASPASSTTARVITNQY
ELLPGESNKIPR	DDESLIKYKKTLLG	QGHAGAQGPPGPPGINGSPGGKGEMGP	SAVTALWGK
SHALQLNNRQIRGLEEELQFSLGS	SSTSYNRGDSTFESKSY	QPPTVVPGGDLAKVQRAV	VERTSTAKPALT
RNNMQHIMGPVTAIKLLGEENKENTPRNVLNIIPA	DDPDAPLQPVTP	GTRRHLYDPKNHILPPMDHSTI	IYDSVKVYF
TGPKGEKGELGRPG	THRIHWESA	SETESRGSESGIFTNTKESSSHHPGIAEFPSRGKSS	TPLTSFAEESRPHALPSSSSTFY
GHGKKVADALTNAVAHVDDMPNALSALSDLHAHK	FSPGAPGGSGSQPNQKLGHPEALSAGTGSPQPPSFTYAQQ	VDYGKKSKLEFSIYPAPQVSTAV	QEAPGLREKRKELVT
YVDDTQFVRFDNDAASPR	VFGQSGAGNNWAKGHYTEGAELVD	DESGPSIVH	VVPSPKVSDTVVEPYNATLSVHQL
HLGREETQEIRAA	DSGEGDFLAEGGGVRGP	LSTGEKEKLPGELEPVQATQN	SGIGTLDGFRHRHPDEAAFF
SSHHPGIAEFPSRGK	VGPPGPPGPPGPPGPPSAGFDFS	QAGAAGSRMNFRPGVLSS	DHAAYHPF
PDPAKSAPAPK	SELEEQLTPVAEETRARL	AGKHVPRAVFVDLEPTVIDEVR	RGDQGPVGRTGEVGAVGPPGFAGEKGPSGEAGTAGPPGTPGPQG
LEAIPMSIPPEVKFNKPFVFLMIEQNTKSPLFMGKVVNPTQK	AVFVDLEPTVIDEVR	SSHHPGIAEFPSRGKSSSYSKQFTS	KDYEEVGVDSVE
NVHSGSTFFKY	VNPFRPGDSEPPPAPGAQRAQMGRVG	SYFVEWIPNNVKTAVC	IFHPEQLITGKEDAANNY
AVPHPDSQPDTIDHDLLLLQL	TSSTSYNRGDSTFESKSYKMA	GDLSTPDAVMGNPKVKAHGKKVLGAF	AIPKDKAILDIERPDLM
PAGLPEKY	VTCPEQDKYRTI	QEKPSSPSPMPSSTPSPSLNLGNT	SESSVSGSTGQWHSESGSFRPDSPGSGNARPNN
TSGHPGSPGSPGYQGPPGEPGQAGP	TYAPVISAEKAYHEQL	TSNHQKISSGKSSPFKVSPLT	KENGGARLAEYHAKATEHLSTL
EEAEIPREVIERLA	DELFQDRF	SGGPGNHPHGPDASAEGLNPYG	SLPELEQQQEQQQEQQQEQV
GTRQPQFISRDWHGVPGQVDAAMAGR	NEAYGRKYVPRAVLVDLEPGTMDSIRSSKLG	PIEHGIITNWDDMEKI	IDSLSSLLDDMTKNDPFKARVSSGYVPPPVA
VPPEWKALTDMPQMRMELERPGGN	AAPGQEPPEHMAELQRNEQEQPLGQWHLS	QHLPLIKMKPVPDLVPGNF	DQNVEELK
QFVHPEHRSFVDLSGHNLANPHPF	AVGGLGKLGKDAVEDLESVGK	HNRSAMPFTASPASSTT	VGFEYQGKTE
AQPQFVHPEHRSFVDLSGHNLANPHPF	GAAAGPVVPPCPGRIRHFKV	APLQPVTPLQLFEGRRN	EEGKRHPYKMNLASEPQEVLHIGSAHN
GNAGPPGPPGPA	AAIEAAAKKLEQLKPR	SVFVDSLTKATCAPQH	QVRSPGAPGPLTLKEVEELEQLTQ
PPGEAGKPGEQGVPGDLG	TVIDEVR	SPAALGHLQAEAEKLE	NLKDMALNIGNEIDAQNPQIKRITDKADTN
GNSGEPGAPGSKGDTGAKGEPGPVGVQ	SETESRGSESGIFTNTKESSSHHPG	SLYRDIRDIQDENQLLVADVKRLG	NQEQVSPLTLLKLGNQEPGGQTALKSPPG
ESPKEHDPFTYDYQSLQIGG	VVAGVANALAHK	ERLSVDYGKKSKLEF	VNDNEEGFFSARGHRPLD
SDGLAHLDNL	HVPRAVFVDLEPTVIDEVR	SVRGFGGKFGVQMDRVDQSAVG	FEKGEPTQTKILRAQS
QFTSSTSYNR	GEPGDAGAKGDAGPPGP	TLPHPNLHGPEILDVPSTV	KGIEILTDMSRPVEL
VGRTGEVGAVGPPGFAGEKGPSGEAGTAGPPGTPGP	HDWGHEKQRKHNLGHGHKHE	KERELEEARKKLAQIR	ALGHLQAEAEKLE
RLLPHANEVSQK	LQARGDEAPGQEQRGPEDQDISISF	EPLQARADEVAAAPEQIAADIPEVVV	DAVEDLESVGKGAVH
GEEGKRGPNGEAGSAGPPGPPG	TLSGIGTLDGFRHRHPDEAAF	FPGQLNADLRKLA	GPPASSPAPAPKF
AVAEPGIQLKAVKSSTGPGEQLR	SLPEAGPGRTLVSSKPQAHGAPAPPSGSAPHFL	GNPTEDVSVNSRPFRVT	IEGGDGHLFEDEEIKRLLQGDTPVR
LKEALQPPIHLGHLPLQEGELPLVQQ	DAGQPGEKGSPGAQGPPGAPGPLG	SNCFAIRH	HIRLDSPPSFDNTTY
TANEKSTMQELNSRLA	HGLGHGHEQQHGLGH	QNGEPGGKGERGAPGEKGEGGPPG	NGAPGIAGAPGFPG
DIPMNPMCIYRSPEK	SESGSFRPDSPGSGNARPNNPDWGTFEEV	QEGKNVIGLQ	GEPKEVVKPVPITSPAVS
FESKSY	DLFPKTRIQDLNRIFP	GIGTLDGFRHRHPDEAAFFDTAS	LTGSPGSPGPDGKTGPPGP
EEAPSLRPAPPPISGGGY	GDQGPVGRTGEVGAVGPPGFAGEKGP	DSGPPGRAGEPGLQ	SESGSFRPDSPGSGN
YNRGDSTFESKSY	HWESASLLR	GSWNSGSSGTGSTGN	KVLDAVRGSPAINVAVHVF
DQTVSDNELQEMSNQGSKYVNKEIQNAVNGVKQIK	GSTGNRNPGSSGTGGTATWKPGS	STKPSPMNPLPSSHMPGAF	ASVQIHQVSRIDGPTGQKTKEAQPGQSQVSY
SGPVGPAGAVGPRGPSGP	GEGDFLAEGGGVRGPRVV	YPRIHFPL	RSPGAPGPLTLKEVEELEQLTQ
FVDLSGHNLANPHPFAVVPSTAT	HEHAEVVFTANDSGPRRYT	EPGSPGENGAPGQMGPR	WDNLEKETEGLRQE
AGPPGPPGPPGPPGVSGGGYDFGYDGDFYRA	DGNNGAQGPPGPQ	PAQGIPEAKVRHPLSY	YHAKATEHLSTLSEKAKPALEDLRQG
NQEQVSPLTLLKLGNQEPGGQ	GEAGAQGPPGPA	EEVSGNVSPGTRREYHTEKLVTS	QQQEQQQEQQQEQVQMLAPLES
LQAQSKGNPEQTPVLKPEEEAPAPEVGASKPEG	SEPIMPEPGRDETVRVVA	DRGASALQLERISV	GRLTPYADEFKVKIDQTVEELR
EDPQGDAAQKTDTSHHDQDHPTFNKITPNLAEFAFSLYR	AGSRMNFRPGVLSSRQLGLPGPPDVPDHAAYHPF	QGQVAEGGVLDASAKKTVVPKAQ	PVEAVTSK
ELERPGGNEITR	SHEDMLVVDPKSKEEDKHL	EVSGNVSPGTRRE	LAETEGRY
QFTSSTSYNRGDSTFESKSY	NPLPSKETIEQEKQAGES	EGMEEGEFSEAREDMAALE	SFDGNTLLNRGHAIKI
YFEKSKEQLTPLIK	QKENAGEDPGLARQAPKPRKQ	AIPPPDPGEQIFNLPKKSHHAN	LQSLKGFPRGDKLFGPDLKLVPPMEEDYPQFGSPK
SHALQLNNRQ	HVQPQPQPKPQVQL	SKGNPEQTPVLKPEEEAPAPEVG	GVLSSRQLGLPGPPDVPDHA
SLDRNLPSDSQDLGQHGLEEDFM	GPPGERGGPGSRGFPG	SPGEAGRPGEAGLP	GLTGSPGSPGPDGKTGPPGP
DKTERELLESYIDGR	SSVEIENPETSDQ	SGEGDFLAEGGGVR	PPGSAGAPGKDGLNGLP
RYLEQLHQL	EEAGARVQQNVPSGTDTGDPQSKPLG	AQDTQEKLNHQLEGLTFQMKKNAEEL	TGSGGPGNHPHGPDASAEGLNPYGLV
ERGPPGESGAAGPTGPIGSRGPSGPPGPDGNKGEPGVVGAVGTAGP	ADEFKVKIDQTVEELRRSLAP	SHALQLNNRQIR	LVRELMEEKKEEITG
LGAKDNTAQQIKKVLHFDQVTENTTGK	NLDFLKAVDTNRASVGQDSPEPR	TATESFASDPILYRPVAVALDTK	DGLPGPPGSPGPP
VLSPADKTNVKAAWGKVGAHAGEYGAEALERM	QQYNRVGKVEHGSVALPAIMRSG	PAHGGAPPEMASN	TSKAEELLAEEKSKPIPIMPASPQKGHAVNLLD
LTPEEKSAVTALWGK	EGDFLAEGGGVRGPR	AKGHYTEGAELIENVLEVVR	EYDESGPSIVHRKCF
GPPGPPGPAGKEGLRGPRGDQGP	FMGVVSLGSPSGEVSHPR	DDPDAPLQPVTPLQ	ERLSVDYGKKSKLE
AAFDDAIAELDTLSEESYK	ADSGEGDFLAEGGGVRGPRVVERHQ	DQGPVGRTGEVGAVGPPGFAGEKGPSGEAGTAGPPGTPGP	TFEDVTQVSSAYQ
MELERPGGNEITR	VGPPGPPGPPGPPGPPSAGFDFSFLPQPPQEKAHDGGR	AGSEADHEGTHSTKRGHAKSRP	STFKEKESQDKTLSLPELEQQQEQQQEQQQEQVQMLAPLES
RVEPYGENFNKALVQQMEQLRQKLGP	TVVQPSVGAAAGPVVPPCPGRIRH	ALTSEEAERSDGDPVQPAVLQVH	DVSSALDKLKEFGNT
ASEGGFTATGQRQLRPEHFQEVGYAAPPSPPLS	YSEDPIEDPLQPDVTGIRLLSLGAGEFKSQEHA	VVPGGDLAKVQRAVCM	KIREEYPDRIMNSF
LDPEVRPTSAVAA	FVGGAENTAHPRII	SGGGGVGDGVQEPTTGNWRGML	YTEFTPTEKDEYACRVNHVTLSQPKIV
LESEETMVLEAHDAQGDVPVTVTVHDFPGK	SEAEDASLLSFMQGYMKHATKTA	EYHTEKLVTSKGDKEL	ARGHYTIGKEIIDLVLD
NVNFQKAINEKLGQYAS	TPDVSSALDK	NGDDGEAGKPG	GGPGSRGFPGADG
TCASPAKF	HNLGHGHKHERDQGHGHQ	TISPLDLAKLNQVARQQSH	GSTGSWNSGSSGTGSTGNQNPGSPRPGST
NQEQVSPLTLLKLGNQEPGGQTAL	DSTFESKSYKMA	TAASGVEANSRPLDH	RGDVVPKDVNAAIATIK
NGFKSHALQLNNRQI	LKGQPGAPGVKGEPGAPGENGTPGQTGARG	GESNKIPRL	KERELEEARKKLAQIRQQ
SKITHRIHWESA	ENEGFTVTAEGK	SLGGGTGSGMGTLLISKIREEYPDRIMNTF	QQPGKALGTHVIHS
ESGIFTNTKE	DDDLEHQGGHVLDHGH	EQGVPGDLGAPGP	HRHPDEAAFFDTASTGK
ESGSFRPDSPGSGNARPNNPDWGTFEEV	PPGPPGKNGDDGEAGKPG	NVASGGGGVGDGVQEPTTGNWRGML	ASHTSDSDVPSGVTEVVVKLFDSD
NGFKSHALQLNNRQIRG	QPVSLANTQPRGPPASSPAPAPKFSPVTPKFTPVAS	NGFKSHALQLNN	SALVEGEIAEEAAEKATSRGSN
GAPGAPGGKGDAGAPGERGPPG	SALVEGEIAEEAAEKAT	STTAVVTNPKE	QRFFGHGAEDSLADQAANEWGRSGKDPNHFRPAGLPEKY
VYQKLLERM	NADSLQASLRPH	GDAGEMVRQARIL	YRQLFHPEQLITGKEDAANNYA
EEGKRGPNGEAGSAGPPGPPG	GKDAVEDLESVGKGAVH	ESSVSGSTGQWHS	QGPPGPAGEEGKRGARGEPGP
VYPEKLATKF	YLQGAKIPKPEA	TPDVSSALDKLKEFGNTLEDKARELI	KPTPTPEGTSQDVTTVTLLL
GNDGATGAAGPPGPT	ADSGEGDFLAEGGGVRGPRVVERH	DGFRHRHPDEA	TPNKETAGLKVGVS
GPEVQLVAHSPWLK	DEPPQSPWDRVKDLATV	FGHGAEDSLADQAANEWGRSGKDPNHFRPAGLPE	SYFEKSKEQLTPLIKKAGTEL
LPGSPGNIGPAGKEGPVGLPGIDGRPGP	GPPGADGQPGAKGEPGDAGAKGDAGPPGPA	QNLRQGVDADIN	SVFVDSLTK
FFQYDTWKQSTQRL	SEAEDASLLSFMQGYMKHAT	TSNHQKISSGKSSPFK	GVATVAEKTKEQVTNVGGAVVTGVT
VLSPADKTNVKAAWGKVGAHAGEYGA	SYALTSEEAERSDGDPVQPAVLQVHQTS	GPPGPAGAPGDKGES	SGEPGKQGAPGASGDRGPPGP
LGAPGILGLPGSRGERGLPGVA	SGIGTLDGFRHRHPDEAAFFDTASTGKTFPGFFSPMLGEFV	WLPAEYEDGFSLPYGWTPGVKRNGFPV	FSGLDGAKGDAGPAGPKGEPGSPGENGAPG
PGFFSPMLGEFVSETESRGSE	GSPGENGAPGQMGPRG	QQYNRVGKVEHGSVALP	SLLDDMTKNDPFKARVS
VYGYNAAYNRYF	AGNPGADGQPGAKGANGAPGIAGAPGFPGARGP	SHHPGIAEFPSR	GGIAQIIAAQEE
KVADALTNAVAHVDDMPNALSALSDLHAHKL	SNQGSKYVNKEIQNAVNGVKQI	QIRQGNTKQRIDEFESM	FQGPPGEPGEPGAS
SVEIENPETSDQ	STGKTFPGFFSPMLGEFVSETESRG	TLPNPQKSEWIYDTPVSPGKASVRN	TDLFPKTRIQDLN
KYLSGIAHF	LEEELQFSLGSK	DNVDDPTGNFRSGPLTGWRV	NVGGAVVTGVTAVAQ
QDTYHYLPFSLPHR	QSLQEETVRKGPAGDRGP	DLSGHNLANPHPF	EDVRGNLRGNTEGLQ
ALEEYTKKLNTQ	SSENISNFNNALESKTAASGVE	SQEKLISSAKQVAAS	SEGGFTATGQRQLRPEHFQEVGY
ADEAGSEADHEGTHSTKRGHAKSRPV	DSALEIFKQASAFSRASQRSV	SQPLPQVPAPAQ	IQAELLTFPNSSPGLRRQ
REYHTEKLVTSKGDKELR	ATYAPVISAEKAYHEQ	GPPGERGGPGSRGFPGADG	MESYELNPFINRRNANT
GGPGGFGPGGYPGGIH	TEDAVDAERL	GSTGSWNSGSSGTGSTGNQNPGSPRPG	DWGHEKQRKHNLGHGHKHE
TSSLLEACTFRRP	DNSVHWERPQKPK	ASDLPVPAEGVRNIK	SLLDDMTKNDPFKARVSSGYVPPPVATPFSSKSS
SSGSLLNNAIK	FVTVQATFGTQVVEK	RDGQVINETSQHHDDLE	AELQRNEQEQPLGQWHLS
MGNFPWQVFTNIHGR	YQPPTVVPGGDLAKVQR	RVAPEEHPVLLTEAPLNPK	LEPGTMDSIRSSKLG
TKTVIGPDGHKEVTKEVV	LSTLSEKAKPALEDLRQGLLPVLESFKVSFLSALEEYTKKLNTQ	HEQQHGLGHGHKFKL	DLPFVVPR
KAVGGLGKLGKDAVED	QLFHPEQLITGKEDAANNY	KERELEEARKKLA	DPDAPLQPVTPLQ
HVNLQDYWDPDHSSDVWVNTLA	GLPGPPGAPGPQ	KDGEAGAQGPPGP	TTAVVTNPK
MNFRPGVLSSR	QRGHGLGHGHEQQHGLGH	DAGEMVRQARILAQA	AIGYLNTGYQ
FTSSTSYNRGDSTFESKSY	TPPPPAYESIIKAFPDS	FGHGAEDSLADQAANEWGRSGKDPNH	ADPLDQMKAEAYKYID
SYNRGDSTFESKSY	DWGTFEEVSGNVSPGTRRE	NDGPPGRDGQPGHKGERGYPG	SLQPGALDDVENLAKFHVDRNQLS
ELNPLDHRGR	KFVGGAENTAHPRIISAPEM	SEAEDASLLSFMQGYMKHATKT	GPPGPPGPPGPPS
SHEFHSHEDMLVVDPKSKEEDKHL	QIFLPEPEQPSR	LPVQKTQTIHSTY	QEPKAPKASPVQH
VLSPADKTNVKAAWGKVGAHAGEYGAE	LENDRQQTHMLDVMQDHFSRA	DPALQDAGDSSRKEYFI	SGIGTLDGFRHRHPDEAAFFDTA
SSRQLGLPGPPDVPDHAAYHPF	GFKSHALQLNN	KESSSHHPGIAEFPSRGKSSSY	YDESGPSIVHRKCF
GEGDFLAEGGGVRGP	TYAPVISAEKAYHEQ	GHQLHRAHYDLRHTFMGVVSLGSPSGEVSHPRKT	SGEAGTAGPPGTPGPQG
DAPLQPVTPLQLFEGRRN	TGSPGSPGPDGKTGPPGP	KRIEIAEVVPTEGLVSILK	ETYLSRGDSSSSQRTDYQ
LLGAPGILGLPGSRGERGLPGVAGA	KFIDTTSKF	EFVSETESRG	SLGSKINVKVGGNSKGTL
NVIEGPVFRPGSKTY	NEVSQKIGDNLRELQQ	GIAGHHGDQGAPGSVGP	FAGPPGADGQPGAKGEPGDAGAKGDAGPPGPAGPAGPPGPIG
GAPGGKGDAGAPGERGPPG	SLAPYAQDTQEKLNHQLEGLTFQM	EVGPGPPPGP	ASSPAPAPKFSPVTPKFTPVAS
VGFYESDVMGRGHARLVHVEEPHTETVR	IYIKQIKTF	TGAGKHVPRAVFVDLEPTVIDEIR	KEEVKSFMDRKKGFTEVK
SWNSGSSGTGSTGNQN	VVYAKCDSSPDSAEDVR	DQLDHRGDHPLTPGSHYA	MERLSVDYGKKSKLEF
IYIAGHPAF	GPPGPPGPPGPPSAG	PDPSKSAPAPK	INYQPPTVVPGGDLAKVQR
ESPKEHDPFTYDYQSLQIGGL	ADANLEAGNVKETRAS	GAIHNISGTIPGQCLAQSATGSVA	QMGDIWPGRKIIQERQ
TVFHKALYCEL	TESETRILL	GDAGAPGAPGGKGDAGAPG	VEADINGLRRVLDELTLT
ADSGEGDFLAEGGGVRGPRVV	FRPGDSEPPPAPGAQRAQ	YESHESMESYELNPFIN	GQSGAGNNWAKGHYTEGAELVD
NRQIRGLEEELQFSLGSK	SVVPSPKVSDTVVEPYNATLSVHQL	DSTYQGERAYQHGGVTG	GFDLQETLVKIQAEH
VGFYESDVMGR	QVSDLLTQEQANLTHQKKKLEGQISA	SHVEVTPHTAPPGVS	VEPAHKSRIVENL
GERGPPGPPGRDGEDGP	PPQSPWDRVKDLATVY	YEQPPLVQQQGAGSEHIDHHIQG	NEVVVELR
GILGLPGSRGERGLPGVAGAVGEPGP	QDHFSRASSIIDE	GLGHGHEQQHGLGHGH	GYPGSHGITAMAGSIYPGQASLLD
EPPPRTLPATD	QEHQTLKEKELE	HWVVFKETT	SETGAGKHVPRAVFVDLEPTVIDEVR
GTAGPPGTPGP	KDPQALSEHLKNPVIAQKIQ	AGPRGPPGSAGAPGKDGLNGLPGP	SGPKPFSAPKPQT
YYDKHFTEF	AVEDLESVGKGAVHD	GDSGPPGRAGEPGLQ	VEKLPDSPALAKKALL
GEPGSPGENGAPGQMGPR	ELRVAPEEHPVLLTEAPLNPK	SLAALKKALAAAGYDVEKNNSRIKLGI	DFGHTVDSVEKLIKRHEA
SLDRNLPSDSQDLGQHGLEED	QPPTVVPGGDLAKVQRAVCM	DDANVVRDRDLEVDTTL	EFSIYPAPQ
GPPGKDGTSGHPGP	SGNAGPPGPPGPAGKEGGKGP	ENNPEYLRERNMAPDL	SNVEHLTEKMKTTIQR
EIENPETSDQ	QEHQTLKEKELETGP	DNLEKETEGL	ASNPEFSSIPAQISPEGRAAMEPIVISAKTMLES
GIRGPQGHQGP	VGAHAGEYGAEALER	HLQAEAEKLE	LVSSKPQAHGAPAPPSGSAPH
SSTSYNRGDSTFESKSY	GESGSPGENGSPGPM	FSDADLADGVSGGEGKGGSDGGGSH	PEQTPVLKPEEEAPAPEVG
TLSGIGTLDGFRHR	DGSPGKDGVRGLT	YRGDVVPKDVNAAIATIKT	DNLRSLDRNLPSDSQDLGQHGL
SGNVSPGTRREYHTEKLV	GHGLGHGHEQQHGLGHGH	HRHPDEAAFFDTASTGKTFPGFFSPMLGEFVSETES	QEHINIH
THRIHWESA	SGISGPPGPPGPAGKEGLRGPRGDQGPVG	LESKTAASGVEANSRPLDH	TLSEKAKPALEDLRQGL
SISGPGVDKEPF	RGHGLGHGHEQQHGLGHGHKF	LRVAPEEHPVLLTEAPLNPK	MGVVSLGSPSGEVSHPRKT
TFESKSYKM	METVAEKALQEYRKKHREE	GPPGFPGAVGAKGEAGP	ESGSFRPDSPGSGN
AAHLPAEFTPAVHASLDKF	SEAEDASLLSFMQGYMKHATKTAKDA	SGNAGPPGPPGPAGKEGGKGPRGETGP	VPEHGRKDTVIKPLLVEPEG
DSGEGDFLAEGGGVRGP	QIRGLEEELQFSLGSKINVK	GHGHQRGHGLGHGHEQQHGLGHGH	GAFTEENRAQCRAATAPLLE
VGPPGPPGPPGPPGPPSAGFDFS	GPPDVPDHAAYHPF	IPELNGKLT	AENRLTEMETLQSQLM
SQEDLVEKKCLA	FDTASTGKTFPGFFSPMLGEFV	EIVHIQAGQCG	QWHSESGSFRPDSPGSGNARPNNPDWGTFEEVSGNVSPGTR
LGTLSGIGTLDGFRHRHPDEAAFFD	DSPGNKDFLQSLKGFPRGDKLFGP	GDKELRTGKEKVT	HQAAIVSKID
AVFVDLEPTVIDEVR	NTKESSSHHPGIAEFPSRGKSS	DFLKAVDTNRASVGQDSPEPR	SYFEKSKEQLTPLIKKAGTELVNFLSYFVELGTQPATQ
AAPGQEPPEHMAELQRNEQEQPLG	AGEKGSPGADGPAGAPGTPGPQ	WVEQEGPEYWDRETQKY	SVAEITNACF
TGEVGSRGPPGKI	QKDSYVGDEAQSKRGILT	PGSSGTGGTATWKPGSSGP	ETTPLTIICQPMQPLR
GDTGAKGEPGPVGVQ	GEPGAPGSKGDTGAKGEPGPVG	KLKQKLHTDDELNWLDHGRTL	VEKLPDSPALAKKALLALN
TSSTSYNRGDSTFESKSYKMA	EGSALGKQL	TDYGKDLMEKVKSPELQAEA	NPTEDVSVNSRPFRVT
DELFQDRF	TGGVSPYADPNTCRGDSGGP	RPPHGPPRPGALTPTPSLSSQ	TVCDAAEKGVRTLTA
AAPGQEPPEHMAELQRNEQEQPLGQWHLS	DSGEGDFLAEGGGVR	QHVFLAPQQARSLLQRV	TEDVSVNSRPFRVT
QSTLDKEL	VGEPGPAGSKGESGNKGEPGSAGP	VTLTDLQEAEKTIGRS	GKYVPRAILVDLEPGTMDSVR
AVGGLGKLGKDAVEDLESVGK	KFSPGAPGGSGSQPNQKLGHPEALSAGTGSPQPPSFTYAQQ	VAPEEHPVLL	TGVIKSPSWQRPNQ
GLPGPPDVPDHAAYHPFRRL	RIHWESASLL	GPPGPPGSPGEQGPS	QEHINIHKL
DILAQVKPLGPQ	GKEGPVGLPGIDGRPGPIGP	VYGSFASKL	GGTFYVEPAERYIKDRTLPF
DTYHYLPFSLPHR	SSSYSKQFTSSTSYNRGDSTFESKSY	FMETVAEKALQEYRKKHREE	TALQEVLKTALIHDGLA
GAAAGPVVPPCPGRIRHFKV	LDDFQKKWQEEMELYRQKVEPL	QEILESEEKGDPNKPSGFRSVKAPVTK	VNPALAELNLRSNELGDVGVH
IIGGQKAKMGNFPWQVFTNIHG	TEKLVTSKGDKEL	EENPYARFENN	VGRTGEVGAVGPPGFAGEKGPSG
SAGTRQPQFISRDWHGVPGQVDAAMAGR	GPDGKTGPPGPA	GPPGPPGKNGDDGEAGKPG	RGGTFYVEPAERYIKDRTLPFHSV
VVAGVANALAHK	TVFLDHENANKILNRPKR	QAKEPCVESLVSQYFQTVTDYGKD	SLHQDEHSWSQIRPLLV
AKPALEDLRQGLLPVLESFKVSFLSALEEYTKKLNTQ	GENFNKALVQQMEQLRQKLGP	ESVGKGAVHDVKDVLDSVL	LVMDDEIESEAKKESL
SWKPRSQQPDAPLGTGANRDLELPWLEQQGP	LDKSFSEDAVTDSSGSGTLPRA	GHGLGHGHEQQHGLGHGHKFKL	TKIVSVERREKI
FEKKSLEDKTERELLESYIDGR	AQPQFVHPEHRSFVDLSGHNLANPHPFAVVPSTA	FSPGAPGGSGSQPNQKLGHPEALSAGTGSPQPPSFTYAQQRE	YAPIISAEKAYHEQL
GEPGDAGAKGDAGPPGP	NAGEDPGLAR	YEEIAQR	LEPGQPQLSPGISTIHLH
NVDLQRPNGL	EEYPDRIMNTF	TVPVEAVTSKTSNIR	NSGEPGAPGSKGDTGAKGEPGPVG
VLSPADKTNVKAAWGK	YLYQWLGAPVPYPDPLEPR	TESRGSESGIFTNTKE	GEVGAVGPPGFAGEK
ESGSFRPDSPGSGNARPNNPDWGTFEEVSGNVSPGTR	TENVPRTRLEDPAMW	DTESETRILL	KAVGGLGKLGKDAVEDL
LLEKGLDGAKKAVGGLGKLG	NSPLDEENLTQENQDRGTHV	AIPVAQDLNAPSDWDSRGKDS	NGDRIDSLLENDRQQTH
DWHGVPGQVDAAMAGRIYI	LQGLPGIAGHHGDQGAPGSVGPAGPRGP	QAAIVSKIDSRLE	SGSTGQWHSESGSFRPDSPGSGNARPNN
SLPEAGPGRTLVSSKPQAHGAPAPPSGSAPHFL	KNPLPSKETIEQEKQAGES	PGPDGKTGPPGP	TVVPGGDLAKVQRAVCM
YLLPAIVHI	LGSPSGEVSHPRKT	HVQPQPQPKPQVQLHVQSQTQPVSL	SPPAQGIPEAKVRHPLSY
YESHESMESYELNPFINRR	GDSTFESKSY	LPAIMRSGASGP	GNAGVPGQRGAPGKDGEVGP
DAGQPGEKGSPGAQGPPGAPGPLG	LEGEGSSGGGGRGGGSF	GSPGRDGSPGAKGDRGETGP	KPGEQGVPGDLGAPGP
SDISSTRGFPSVLR	FWKTDASDVKPC	NGAPGIAGAPGFPGAR	VATDLDTGRPSTTVR
KDFLQSLKGFPRGDKLFGPDLKLVPPMEEDYPQFGSPK	SESSVSGSTGQWHSESGSFRPDSPGSGNARPNNPDWGTF	SLLSFMQGYMKHATKTAKDA	EFDKEKAWRAVVVQ
GDQGPVGRTGEVGAVGPPGFAGEKGP	GEPGKAGERGVPGPPGAVGP	KSHALQLNNRQIR	SLAELGGHLDQQVEEF
GIGTLDGFRHRHPDEAAFFDTASTGK	PPGFSPFR	SYKMADEAGSEADHEGTHSTK	NEATGGKYVPRAVLVDLEPGTMD
HWESASLLR	TYAPVISAEKAYHEQLT	EHLLQTAGTCGVSDDSLGSLLGPRTAA	VGGAENTAHPRIISAPEM
FIAPTGHSL	KVSFLSALEEYTKKLNTQ	PFKVSPLT	QIKTLIEKTNEERKTLL
GSTGNRNPGSSGTGGTATWKPGS	KNGDDGEAGKPGRPGERGPPGPQ	EPLGRQLTSGP	GPPGEAGKPGEQGVPGDLG
GEGDFLAEGGGVRGPRVV	DESSKPNMI	EVWTQRLHGGSAPLPQ	SSSKGSLGGGFSSGGFSGGSFSRG
HLTPEEKSAVTAL	WDNLEKETEGLRQEMS	ELNPFINRRNANTFISPQQ	IQFVDWCPTGFKVGINY
DGNNGAQGPPGPQ	SVNPYLQGQRLDNVVAKKSVPH	HGHKFKLDDDLEHQGGHVL	NLYEKTYLPAVDEKL
LQGMPGERGAAGIAGP	DSQDLGQHGLEED	AGDDAPRAVFP	KEATSTFTNITY
VKQADSGSSEEKQLYNKYPDAVATWLNPDPSQKQN	DLGTLSGIGTLDGFRHRHPDEAAF	NGFKSHALQL	AVPHPDSQPDTIDHDL
EGLRVGFYESDVMGR	EPGDAGAKGDAGPPGPA	GDEAQSKRGILT	ETATPAPVEKSPA
TPDVSSALDKLKEFG	ARNKLNDLEEALQQAKED	NLNDRLASYLDKVRAL	VKSTHQAAIVSKIDSRLE
GEAGAQGPPGPA	TVFLDHENANKILNRPK	VGGTGGIGGVGGTGGVGNRAPR	DIHFHSPAFQHPPT
GPPGPPGPPGPPGPPSAGFDFSFLPQPPQEKAHDGGRYYRAD	NVHSGSTFFKYY	GIGTLDGFRHRHPDEAAF	DEAGSEADHEGTHSTKRGHAKSRP
AGSRMNFRPGVLSSRQLGLPGPPDVPDHAAYHPF	DANLEAGNVKET	QERYEIEETE	KGPGPGGPGGAGVARGGAGGGP
SHEDMLVVDPKSKEEDKHL	AEKAYHEQLSVAEITN	HGDSDLQLDRISVYY	SLDRNLPSDSQDLGQH
NPLPSKETIEQEKQAGES	SNTTAIAEAWARLDH	EIVHIQI	TSSTSYNRGDSTFESKSYKM
APGIAGAPGFPGARGP	VYIKHPVSL	DALRTHLAPYSDELRQRLA	SAGGLIQTARALAVNPRDPPSWSVLAGHSRTVS
TGEVGAVGPPGFAGEKGPSG	QEDGFEGTEEGSPRE	QEVLHIGSA	QDRFFTREPQDTYHYLPF
GIGTLDGFRHRHPDE	NALESKTAASGVE	FVGGAENTAHPRIISAPEM	RPGEVGPPGPPGPA
QKENAGEDPGLARQAPKPRKQ	KPEEEAPAPEVGASKPEGI	TETVRSILKIDDVVNTR	EEVSGNVSPGTRREYHTEKLVT
HVQPQPQPKPQVQL	LQGLRPPPPPPPEPARPAVPGGQLHPNPGGHPA	AEFLKQVKPYVEEGLHPQIIIRAF	DQEHFSNVVK
DALTNAVAHVDDMPNALSALSDLHAHKL	IPGEKGPAGERGAP	DSTFESKSY	GTPASLTTRDPEAKVG
GPPGERGGPGSRGFPG	AAAAIEAAAKKLE	NELRVAPEEHPV	QLWDRTRPEVQQWYQQ
GLPGPPGAPGP	EEYPDRIM	DLEETAKAPLS	ELERPGGNEIT
SGEVSHPRKT	THFGVLMDLPR	ESYELNPFINRRNANTFI	VDVLKDSGRDYVSQFEGSALG
SSVEIENPETSDQ	SGIFTNTKESSSHHPGIA	GVKSTHQAAIVSKIDSRLE	SSGFGGKYGVQADRVDKSAVGFDY
EEAGARVQQNVPSGTDTGDPQSKPLG	SEAEDASLLSFMQGYMKHA	TVIGPDGHKEV	SKSTAAMSTYTGIFTDQVLSVLKGEE
NLDFLKAVDTNRASVGQDSPEPR	QGPPGPTGPGGDKGDTGPPGP	EPQEVLHIG	TGPKASHGYGGKFGVEQDRMDKSAVG
EGDFLAEGGGVRGPR	SSLLEKGLDGAKKAVGGLGKLG	NPIQTMTEVRARQV	TLSEKAKPALEDLRQG
GAAGATGARGLVGEPGP	GAGSIAAATGFVKKDQLGKNE	TDDELNWLDHGRT	GSSKLVPVGYGIKKLQ
FMGVVSLGSPSGEVSHPR	FAGEKGPSGEAGTAGPPGTPGPQ	TAVVEPYN	ELNPFINRRNANTF
QGVNDNEEGFFSARGHR	AQPPSSLVIDKESEVYKML	GFPGAAGRTGPP	SEKAKPALEDLRQGL
ADSGEGDFLAEGGGVRGPRVVERHQ	LDGKNIKEKETVIIPNEKSLQLQ	AEPAVQRTLLEK	KENGGARLAEYHAKATEHLSTLSEKAKPALEDLRQGL
VGPPGPPGPPGPPGPPSAGFDFSFLPQPPQEKAHDGGR	GREGAPGAEGSPGRDGSPGA	GAAGEPGKAGERGVPGPPG	VGPPKNDDTPNRQYWDEDLLMKVLEYLNQEKAEKGREHIA
TVVQPSVGAAAGPVVPPCPGRIRH	PEVRPTSAVAA	QEMSKDLEEVKAKVQPY	TLSGIGTLDGFRH
FVGGAENTAHPRII	STSSLLEACTFRRP	AQRSLAPEPKEPLIPASPKAEPIW	TNAENEFVTIK
SEAEDASLLSFMQGYMKHATKTA	GAVEGKEELPDENKSLEETLH	GENFNKALVQQMEQLRQKLGPHAGDVEGH	KERELEEARKKLAQI
TPDVSSALDK	EQANNILARVT	TQEKNPLPSKETIEQEKQAGES	EEAPGGTELIQTPLASSTDH
GHGKKVADALTNAVAHVDDMPNALSALSDLHAH	SLTSDLQAQSKGNPEQTPV	LRPPPPPPPEPARPAVPGGQLHPNPGGHPA	MADEAGSEADHEGTHSTKRGHAKSRP
KVADALTNAVAHVDDMPNALSALSDLHAH	PPGEAGKPGEQGVPGDLGAPGPSG	KYPEIEEKL	QGHAGAQGPPGPPGINGSPGGKGEMGP
LGPKWPEPVFGRLASPGFPGEYANDQER	SLNEEAVK	YPIEHGIITN	QPPTVVPGGDLAKVQRAV
QRWESREGGHRPWA	GFAGPPGADGQPGAKGEPGDAGAKGDAGPPGPA	GSGSGWSSSRGPY	GEPGPPGPPGPPG
HNLGHGHKHERDQGHGHQ	SSRQLGLPGPPDVPDHA	KPTKPAASDLPVPAEGVRNI	AVMIDLEPTVVDEVR
GNTEGLQKSLAELGGHLDQQVEEFR	YENEVALRQ	TESRGSESGIF	GTRRHLYDPKNHILPPMDHSTI
DSTFESKSYKMA	HYDLRHTFMGVVSLGSPSGEVSHPRKT	SNNVVPIHVPPTT	SETESRGSESGIFTNTKESSSHHPGIAEFPSRGKSS
LKGQPGAPGVKGEPGAPGENGTPGQTGARG	APGSKGDTGAKGEPGPVG	GEVGAVGPPGFAG	VDYGKKSKLEFSIYPAPQVSTAV
ENEGFTVTAEGK	SDRGASALQLERIS	EIEETETVTK	DESGPSIVH
FNSVPLTDTGHE	QAELLTFPNSSPGLRRQ	QPQPQPKPQVQLH	LSTGEKEKLPGELEPVQATQN
YEMHGPEGLR	VGPPGPPGPPGPPGPPSAGFD	GSGGGSGGRYGSGGGSKGGSISGGGY	QAGAAGSRMNFRPGVLSS
SGEPGAPGSKGDTGAKGEPGP	QQYNRVGKVEHGSVALPAIMRSGA	SDMRQEKPSSPSPMPSSTPSPSLN	AGKHVPRAVFVDLEPTVIDEVR
GKDAVEDLESVGKGAVH	AGTYRQLFHPEQLITGKEDAANN	GERGSPGGPGAAGFPGA	SSHHPGIAEFPSRGKSSSYSKQFTS
ADSGEGDFLAEGGGVRGPRVVERH	SSLLEKGLDGAK	TESRGSESGIFT	SYFVEWIPNNVKTAVC
RNVSTGDVNVEMN	QLLCKLPTDSELAPRS	NIKYHEEFEKSRM	QEKPSSPSPMPSSTPSPSLNLGNT
GPPGADGQPGAKGEPGDAGAKGDAGPPGPA	SPASSTTARVIT	DAPGEVVPSGESGLR	MIEQNTKSPLFMGKVVNPTQ
SEAEDASLLSFMQGYMKHAT	GPPGADGQPGAKGEPGDAGAKGDAGPPGPAGP	SHLEKLLGPDAAINLTDPDGALAKRLLLQLE	NTGAPGSPGVSGPKGDAGQPGEKGSPGAQGPPGAPGPLG
ELEPPEQQEPGERQEPSMSWWPVSS	RGPVSGTEPEPVYSMEAADYR	GLGHGHEQQHGLGHGHKF	TSNHQKISSGKSSPFKVSPLT
ELQFSLGSKINVK	DIHFHSPAFQHPPTEFI	FDTASTGKTFPGFFSPMLGEFVSETE	SGGPGNHPHGPDASAEGLNPYG
SGNVSPGTRREYHTEKLVT	LEKGLDGAKKAVGGLGKLGKDAVEDL	KEAVEHLQKSELTQQLNA	SDKREQISENPTEATDIGFGN
GSPGENGAPGQMGPRG	NEVSQKIGDNLRE	AAGEPGKAGERGVPGPPG	PIEHGIITNWDDMEKI
AGNPGADGQPGAKGANGAPGIAGAPGFPGARGP	HEHAEVVFTANDSGPRRYTIA	AGSEADHEGTHSTKRGHAKSRPV	SGLPGERGAAGIPGGKGEKGEPG
STGKTFPGFFSPMLGEFVSETESRG	SRSGGGGGGGLGSGGSIR	NLAKGKEESLDSDLYA	QHLPLIKMKPVPDLVPGNF
NDLEKEGAFVYSDHSPM	GEGDFLAEGGGVRGPR	KEGPVGLPGIDGRPGP	HNRSAMPFTASPASSTT
AVEDLESVGKGAVH	QFTSSTSYNRGDSTFESKS	HDWGHEKQRKHNLGHGH	APLQPVTPLQLFEGRRN
APPGHQLHRAHYDLRHTFMGVVSLGSPSGEVSHPRKT	REEAPSLRPAPPPISGGGY	NGVKQIKTLIEKTNEERKTLL	SVFVDSLTKATCAPQH
LEEELQFSLGSK	QDRFFTREPQDTYH	VPSPKVSDTV	SPAALGHLQAEAEKLE
QSLQEETVRKGPAGDRGP	AEDVRGNLRGNTEGLQKSLAELGGHLDQQVEEF	TAIQEIFNRVSEHF	SIIRNVKGPVREGDVLTLLE
SLEDKTERELLESYIDGR	LDRNLPSDSQDLGQHGLEEDFM	NACWELYCLEHG	SLYRDIRDIQDENQLLVADVKRLG
AATVGSLAGQPLQERAQAWGERLR	MADEAGSEADHEGTHSTKRGHAKSRPV	HGSPVDICTAKPR	ERLSVDYGKKSKLEF
VVDLMAHMASKE	ENADSLQASLRPHADELKA	EDAAQAEKFQHPG	SVRGFGGKFGVQMDRVDQSAVG
ERGPPGPPGRDGEDGP	LESFKVSFLSALEEYTKKLNT	NLASEPQEVLHIGSAH	TLPHPNLHGPEILDVPSTV
DSALEIFKQASAFSRASQRSV	GPRRYTIAALLSPYSYSTTAVVTNPKE	TGFPGAAGRTGPPGP	YVPRAVLVDLEPGTMDSIRSSKLG
SLSQPEPSKRLYDVLR	TVIGPDGHKEVTK	YDPEAASAPGSGNPCHEASAAQKENAGEDPGLA	KERELEEARKKLAQIR
GPPGSAGAPGKDGLNGLPGP	SEETKENEGFTVTAEGKGQGTLSVV	IKTVETRDGQVINETSQHHDDLE	EPLQARADEVAAAPEQIAADIPEVVV
GAAGSRMNFRPGVLSS	HVNLQDYWDPDHSSDVWVNT	HPPAVKAGGMRIVQ	AQPPSSLVIDKESEVYK
GEFVSETESRGSESGIFTNTKES	ELHERLAKDSEKL	ASPPAQGIPEAKVRHPLS	GNPTEDVSVNSRPFRVT
DNSVHWERPQKPK	GPPGEAGKPGEQGVP	QSTNAYPDLR	SNCFAIRH
FVTVQATFGTQVVEK	SLPELEQQQEQQQEQQQEQVQMLAPLES	SQPTDTDGGRLKQKTTQL	QNGEPGGKGERGAPGEKGEGGPPG
LSTLSEKAKPALEDLRQGLLPVLESFKVSFLSALEEYTKKLNTQ	ADGQPGAKGEPGDAGAKGDAGPPGPAGP	IENPGFEASPPAQGIPEAKVRHPLS	QEGKNVIGLQ
GLPGPPGAPGPQ	EKLRDLYSKSTAAMSTYTGIFTDQVLSVLKGEE	TKTAKDALSSVQESQVAQQA	ITGKEDAANNY
LDHENANKILNRPK	DRGDVGEKGPEGAPGKDGGRG	SRPGGRASVDTKEAEGAPQVE	GIGTLDGFRHRHPDEAAFFDTAS
QGVNDNEEGFFSARGHRPLDKKREEA	ESPKEHDPFTYDYQSLQIGGLVIA	ISFVPKETGEHLVHVKKNG	SKLEFSIYPAPQVSTAVVEPYN
TDCPGDALFDLLRTWPHFTATVKPRPA	NEQEQPLGQWH	SRNTQPAESRIYDEILQSKVLPS	DSGPPGRAGEPGLQ
QQATEHRLKPWLVGLAAVVG	GAPGVKGEPGAPGENGTPGQTGARG	SLKIEERAEFLN	DFLQSLKGFPRGDKLFGPDLKLVPPMEEDYPQFGSPK
QIFLPEPEQPSR	ADSGEGDFLAEGGGVRGPRVVE	SEGMDINEFGEAENNIHDLV	EELKGKVLG
NEEGFFSARGHRPLD	SGTGGTATWKPG	VVEPYNSILTTH	STKPSPMNPLPSSHMPGAF
GPPGKNGDDGEAGKPG	SSTSYNRGDSTFES	IGNVGAPGAKGARG	YPRIHFPL
GFKSHALQLNN	SEKAKPALEDLRQGLLPV	GEAGAQGPPGP	EPGSPGENGAPGQMGPR
TGSPGSPGPDGKTGPPGP	FFDTASTGKTFPG	NTKESSSHHPGIAEFPSRGKSSSYSKQFT	PAQGIPEAKVRHPLSY
KFIDTTSKF	TQPRGPPASSPAPAPKFSPVTPKFTPVAS	RGSQQYRALTVPELTQQVFDAKNM	EEVSGNVSPGTRREYHTEKLVTS
NVDEVGGEALGR	RQLFHPEQLITGKED	SIYPAPQVSTAVVEPYN	EGWEEGPPTVLS
DVEKNNSRIKLGL	PGSPRPGSTGTWNPGSSERGSAGHWTSESSV	HEHAEVVFTAN	DRGASALQLERISV
SLAPYAQDTQEKLNHQLEGLTFQM	NEFSILKSPGSVVFRNGNWPIPGERIPDVAALSMGFSV	SDARENIQRF	VVLVSLQSGYLFIQTDK
IYIKQIKTF	ARNKLNDLEEALQQAKEDLARLLRD	GTNRGASQAGMTGYGMPRQIL	TGPGASLGTGYDRKDYV
VVYAKCDSSPDSAEDVR	IKQTPELTLHEIVCPKKLHILH	FDSDPITVTVPVEVSRKNPK	EGMEEGEFSEAREDMAALE
GPPGPPGPPGPPSAG	GPPGADGQPGAKGEPGDAGAKGDAGPPGPAGPAGPPGPIG	HRHPDEAAFFDTASTGKTFPGFFSPM	AIPPPDPGEQIFNLPKKSHHAN
PEPSKSAPAPK	NDGATGAAGPPGP	ELNPFINRRNANTFISPQQRW	GSDRGASALQLERI
LTPGVHELPVQQPEH	APGEDGRPGPPGPQ	EYTKSVIDLRPEDVVHESGSLGDRS	SERPLDFLDLERPPTTPQNEEIRAVG
ADANLEAGNVKETRAS	CENVDLQRPNGL	KNPLPSKETIEQE	SKGNPEQTPVLKPEEEAPAPEVG
NFRPGVLSSRQLGLPGPPDVPDHAAYHPFR	RGHYTIGKEIIDPVL	SSLLEKGLDGAKKAVGGLGKLGKDAVEDLESVGKGAVHDVKDVLDS	SPGEAGRPGEAGLP
YDTWKQSTQRLR	LLSPYSYSTTAVVTNPKE	SQDLEPKPLFPKPAF	SGEGDFLAEGGGVR
VSSKPQAHGAPAPPSGSAPHFL	ESVGKGAVHDVKDV	DEHGIDPTGTYHGDSDLQLDRISVY	APGILGLPGSRGERGLPGVA
SVLSSGYQKTPQEWAPQTARIRT	VLRENADSLQASLRPHADELKA	LKYPIEHGIITNWDDMEKIWHHTFY	SHALQLNNRQIR
QKVEPLRAELQEGAR	HAGDVEGHLSFLEKDLRDKVNS	QEILESEEKGDPNKPSGFRSVKAPVT	DPKNHILPPMDHSTI
IIGGQKAKMGNFPWQVFT	VGGLGAQGPSGSSEWEDEQSEYSDIR	AEAWARLD	PAHGGAPPEMASN
TVFLDHENANKILNRP	GAYMTKVDLQAKLD	VEWIPNNVKTAVCD	AKGHYTEGAELIENVLEVVR
GVVGLPGQRGERGFPGLPGP	TVGSLAGQPLQERAQAWGERLRA	PGSTGNRNPGSSGTGGTATWKPGSSGP	NDLEDKNSPFYYDWHSLQV
EKNGIDIYSLTVDSR	SYLPLAHMF	TTHTTLEHSDCAFMVD	DDPDAPLQPVTPLQ
AVEDLESVGKGAVHD	GDFLAEGGGVR	YVKGFGGKFG	DQGPVGRTGEVGAVGPPGFAGEKGPSGEAGTAGPPGTPGP
QGMPGERGGLGSPGP	QGGHVLDHGHKHKHGHG	DDPDAPLQPVTPLQLFEGR	AGSEADHEGTHSTKRGHAKSRP
SYKMADEAGSEADHEGTHSTKR	DGPVSFKPGHLAAVINEVEVQQEQQEHLLGDLQN	TEFMQDPDEEHLK	DQEELVKI
FISRDWHGVPGQVDAAMAGR	SSYSKQFTSSTSYNRGDSTFES	SQVGMTAPGTRRHIYDTKLG	ALTSEEAERSDGDPVQPAVLQVH
NIGFPGPK	TGTYRQLFHPEQL	TENVKGFFGGLE	VVPGGDLAKVQRAVCM
AEKEKEMDPFHYDYQTLRIGGL	QQQPVAQSYGGYKEPAAPVSIQR	MIPLDPKGTSQNDPNWVVR	SGGGGVGDGVQEPTTGNWRGML
DKTNVKAAWGKVG	ATEHLSTLSEKAKPALEDL	AGKEGPVGLPGIDGRPGPIGP	EYHTEKLVTSKGDKEL
SVGAAAGPVVPPCPGRIRHFKV	ESSSHHPGIAEFPSRGKSSS	EHGIITNWDDMEKIWHHTFY	KSEITELR
GSTGNRNPGSSGTGGTATWKPGSSGPG	SGEEGKRGPNGEAGSAGPPGPPGL	TYAPVISAEKAYHEQLTVAEITN	NGDDGEAGKPG
SGNAGPPGPPGPAGKEGGKGP	QQYNRVGKVEHGSVALPA	DQVLSVLKGEE	TISPLDLAKLNQVARQQSH
VGAHAGEYGAEALER	SHEDMLVVDPKSKEEDKHLKF	GTLDGFRHRHPDEAAFFDTASTGKTFPGF	TAASGVEANSRPLDH
GESGSPGENGSPGPM	SLAELGGHLDQQVEEFR	EVGKPGERGLHGEFGLPGP	VQKISEPEAEISPGSLPVTA
AGPPGFPGAVGAKGEAGP	HVQPQPQPKPQVQLHVQSQT	SELTKDDAMAAVPAKVSKNS	ETESEEFEKL
DGSPGKDGVRGLT	ELRMSSSYPTGLADVKAGP	DSGEGDFLAEGGGV	KSNEQATSLNTVGGTGGIGGVGGTGGVGNRAPR
ELERPGGNEITRGG	NGAPGEAGRDGNPGNDGPPG	TPLVMAQKISERM	SLGGGTGSGMGTLLISKIREEYPDRIMNTF
DGETGAAGPPGPA	EGGFTATGQRQLRPE	SSQGGSLPSEEKGHPQEESEESNVSMASLGE	YVPRAILVDLEPGTMD
GLTLHLKFLEPFDIDDHQQVHCPYDQLQIYANGK	YARGHYTIGKEIIDPVL	ITGKEDAANNYARGHYTIGKEIIDPVL	EQGVPGDLGAPGP
GHGLGHGHEQQHGLGHGH	SSVQESQVAQQARGWVTDGFSSL	YDYKGETEKHESQRDY	NVASGGGGVGDGVQEPTTGNWRGML
SGISGPPGPPGPAGKEGLRGPRGDQGPVG	DESLQVAERL	GGPGGAGVARGGAGGGP	GPPGFPGAPGPKGEIGAVGNAGP
SEAEDASLLSFMQGYMKHATKTAKDA	EEAGARVQQNVPSGTDTGDPQSKPL	QEKPSSPSPMPS	NANILLQIDNARLAAD
SAFLAAHIPLFLYPFLHTVSK	DALRTHLAPYSDELRQ	SLLSFMQGYMKHATKTAKDAL	NGFKSHALQLNN
DQTVEELR	TVPVEAVTSK	TGPIGPPGPAGAPGDKGESGP	STTAVVTNPKE
VHLTPEEKSAVTALWGKVNVDEVGGEALGRLL	LDGAKGDAGPAGPKGEPGSPGENGAPG	KISSGKSSPFKVSPLTF	VHRETEDVDYGETDFHKQDGKAGLF
QIRGLEEELQFSLGSKINVK	LANTQPRGPPASSPAPAPKFSPVTPKFTPVA	VGPPGPPGPPGPPGPPSAGFDF	GDAGEMVRQARIL
GPPDVPDHAAYHPF	EEGKRHPYKMNLA	RDQGHGHQRGHGLGHGHEQQHGLGHGHKF	GAVEAISDRICIH
GPPGPAGEEGKRG	DWGTFEEVSGNVSPGTRREY	KVNPFRPGDSEPPPAPGAQRAQ	ESSVSGSTGQWHS
FTSSTSYNR	TVIGPDGHKEVTKEV	FKSHALQLNNRQIR	DGFRHRHPDEA
FDTASTGKTFPGFFSPMLGEFV	AELQEGARQKLHELQEKLSPL	SLRFDGALNV	FGHGAEDSLADQAANEWGRSGKDPNHFRPAGLPE
AGEKGSPGADGPAGAPGTPGPQ	GEPGAPGENGTPGQT	SPGSRGLPGADGRAGVMGPPG	QNLRQGVDADIN
AIFYETQPSLWAESESLLK	AEGSPGRDGSPGAKGDRGETGP	EISPDTTLLDLQNNDISELRKDDFKG	TSNHQKISSGKSSPFK
TQVSTQAEQLR	DDTQFVRFDNDAASPR	AAPVPTAPAAGAPLMDFGNDFVPPAPRGPLPA	GPPGPAGAPGDKGES
PVQAAYQKVVAGVANALAHKYH	GGGSRGGGGGGYGSGGSSY	QEKQELNEPPKQSTSFLVLQ	WLPAEYEDGFSLPYGWTPGVKRNGFPV
GEPGAPGSKGDTGAKGEPGPVG	FTSSTSYNRGDSTFESKSYKM	FGHGAEDSLADQAANEWGRSG	QQYNRVGKVEHGSVALP
GPPGEPGFRGAPGKAGP	GVLSSRQLGLPGPPDVPDHAA	ADQAANEWGRSGKDPNHFRPAGLPEKY	DTQNIFFMSKVTNPKQA
TAQEGDHGSHVYTKALLAYAFALAGNQDKR	NGPYRQLFHPEQL	PPGERGGPGSRGFPG	QIRQGNTKQRIDEFESM
TEGLQKSLAELGGHLDQQVEEFRR	PGSPRPGSTGTWNPGSSERGSA	GEPKEVVKPVPITSPAVSKVT	TLPNPQKSEWIYDTPVSPGKASVRN
SFKVSFLSALEEYTKKLNTQ	VDYEDLVELAPGKFQLVAEN	TVETRDGQVINETSQH	DNVDDPTGNFRSGPLTGWRV
VLSPADKTNVKAAWGKVGAHAGEYGAEALERMF	EWFSETFQKVKEKL	PGGDLAKVQ	RQIFHPEQLITGKEDAAN
ASSIIDELFQDRFFTREPQDTYHYLPFSLPHR	GKNGDDGEAGKPGRPGERGPPGP	QGHAGAQGPPGPPGINGSPGGKGEM	DLSGHNLANPHPF
VQGGKGEQGPPGPPGFQGLPGP	QIFHPEQLITGKEDAANNY	TARPFGAPPPADSAPQQN	SQEKLISSAKQVAAS
TGGVSPYADPNTCRGDSGGP	GAAGSRMNFRPGVLSSRQLGLPGPPDVPDHAAYHPF	NDGATGAAGPPGPT	SQPLPQVPAPAQ
DSGEGDFLAEGGGVR	DVSRPAVDPAANRLGLPCLAPGPF	SYALTSEEAERSDGDPVQPAVLQVH	AQKTDTSHHDQDHPTFNKITPNLAEFAFSLYRQLAHQ
VGEPGPAGSKGESGNKGEPGSAGP	STVEKTVAPTECS	KPPLAPKPGTTVA	GSTGSWNSGSSGTGSTGNQNPGSPRPG
GPGGPPGPK	NDLEDKNSPFYYDWHSLQVGGLIC	ALSKLTEPASVPIHKLSVS	GKLGKDAVEDL
AAGEPGRDGVPGGP	HDALSGSGNPNPQGWPGAWGNQPAGAGGYPGA	SGASGPAGPRGPPGSAGAPGKDGLNGLPGP	AEAALESPRPALVRSASSDTS
GKEGPVGLPGIDGRPGPIGP	NGKHVPRAVMIDLEPTVVDEVR	THKNPALKAQSGPVR	NLEKDSDL
QEETVRKGPAGDRGP	GHEQQHGLGHGHKF	APVISAEKAYHEQLT	ASDLPVPAEGVRNIK
NGFKSHALQLNNRQIRGLEEELQFSLGSKINVKVGGNS	ASTGKTFPGFFSPMLGEFVSETESRGSESGIFTNTKES	ASTGKTFPGFFSPMLGEFVSETESRGSE	QKENAGEDPGLA
SSSYSKQFTSSTSYNRGDSTFESKSY	NRGASQAGMTGYGMPRQIL	DGATGAAGPPGPT	RDGQVINETSQHHDDLE
PDHQELNLDVSLQLPSR	SQPPPPPYYPPEDKKTQ	AQPPSSLVIDKESEVYKMLQ	RVAPEEHPVLLTEAPLNPK
AHGKKVLGAFSDGLAHLDNLK	HVQPQPQPKPQVQLHVQS	LTSEEAERSDGDPVQPAVLQVH	FFGHGAEDSLADQAANEWGRSGKDPNHF
TEKLVTSKGDKEL	DTASTGKTFPGF	RGHYTIGKEIIDPVLDRI	HEQQHGLGHGHKFKL
VLSPADKTNVKAAWGKV	VSLANTQPRGPPASSPAPAPKF	VSLGSPSGEVSHPRKT	DLAGRDLTDY
VLSPADKTNVKAAWGKVGAHAGEYGAEA	GNPGRDGARGAPGAVGAPGP	QHGLEEDFML	NSPLDEENLTQENQDRG
AGIPGAPGLMGARGPPGP	SALVKAASAAQRELVAQGKVG	DDMEKIWHHT	KERELEEARKKLA
GYNAAYNRYF	MEPNPRVPL	PGSSGTGGTATWKPGSS	LPLRDASEALPTDQLENNELN
TVFLDHENANKILNRPKR	SHALQLNNRQI	TVKAVEDEATKGTRALEAT	KDGEAGAQGPPGP
GENFNKALVQQMEQLRQKLGP	SLRFDGALNVDLTEFQTNLVPYPRIHFPLA	NYIGSDKYFHARGNYDAAKRGP	DAGEMVRQARILAQA
AQPQFVHPEHRSFVDLSGHNLANPHPFAVVPSTA	SLYVSATVILHSGSDMVQAER	SPGAPGPLTLKEVEELEQLTQQLM	TPDVSSALDKLKEFGNTLEDKAREL
DGLAHLDNLKGTF	YKMADEAGSEADHEGTHST	FVSETESRGSE	NDGPPGRDGQPGHKGERGYPG
NAGEDPGLAR	SGEAGTAGPPGTPGPQ	SVFPQQTGQLAELQPQDRAGARA	SEAEDASLLSFMQGYMKHATKT
YLYQWLGAPVPYPDPLEPR	HRHPDEAAFFDT	GAGSIAAATGFVKKDQLG	LPVQKTQTIHSTY
SGSSEWEDEQSEYSDIR	DVEKNNSRIKLGI	NGDAGRPGEPGLM	VEGSSGRQVTITG
HNHYTQKSLSLSPG	DSPGNKDFLQSLKGFPRGDKLFGPDL	GENFNKALVQQMEQLRQKLGPH	DPALQDAGDSSRKEYFI
SQGAPGLQGMPGERGAAGLPGPKGDRGDAGP	GAVHDVKDVLDS	GAFPPPPPPIEESFPPAPLE	KESSSHHPGIAEFPSRGKSSSY
EDLVELAPGKFQLVAENR	TPDVSSALDKLKEFGNTLED	GESITHALKHVSDDMKTHKNPALKAQ	GGFGGGSFRGSY
KGEPGPPGPYGSPGAPG	SSHHPGIAEFPSRGKSSSYSKQFT	KEPSVLFEVPKL	SENISNFNNALESKTAASGVEAN
RHPDEAAFFDTASTGKTFPGFFSPML	ESSSHHPGIAEFPSRGKSSSYSKQFT	RTGSGGPGNHPHGPDASAEGLNPYGLV	KRIEIAEVVPTEGLVSILK
LQGLPGIAGHHGDQGAPGSVGPAGPRGP	DVSSALDKLKEFGNTL	SGPPGPDGNKGEPGVVGAVGTAGPS	EFVSETESRG
KNPLPSKETIEQEKQAGES	EPGTMDSIRSSKLG	GSPGNIGPAGKEGPVGLPGIDGRPGP	GIAGHHGDQGAPGSVGP
LGSPSGEVSHPRKT	LQARADEVAAAPEQIAADIPEVVVSLAWDESLAPKHPGSR	NVEIDPEIQ	QQAQPGQGSDPARWRQLIQWENNGQVYS
GDSTFESKSY	EEHGIDLAGSDRGASALQLERI	TAYGPNGMNKMVINHLE	PGPTQTLSPNGENNNDIIQDNNGTIIPFR
LEGEGSSGGGGRGGGSF	ESPKEHDPFTYDYQSLQIGGLVIAG	NVPMQKKLSLPEIPSYGFLVPRGTFPLDEDVSYKVPSSF	VDKVLERDQKLSELDDRADALQ
FWKTDASDVKPC	APGLRGGAGPPGP	SLLDDMTKNDPFKARVSSGYVPPPVA	TGAGKHVPRAVFVDLEPTVIDEIR
LEEALQQAKEDLARLLR	GEVGPPGPPGP	ADRSGKDGVMEMNSIEPAKETTTNV	DQLDHRGDHPLTPGSHYA
QGLLGAPGILGLPGSRGERGLPGVAGAVGEPGP	LKSPKDNVDDPTGNFRSGPLTGWRVFLLLLCALLGI	KTVIGPDGHKEVTKEVVT	GAIHNISGTIPGQCLAQSATGSVA
GEPGKAGERGVPGPPGAVGP	QEIFNRVSEHF	AAAAIEAAAKKLEQLKPR	YESHESMESYELNPFIN
PPGFSPFR	SAPTDVLDSLTTIPELKDHL	IGKEIIDPVL	DSTYQGERAYQHGGVTG
DAEVDATLK	HVDALRTHLAPYSDELRQ	MGPVTAIKLLGEENKENTPRNV	ELPASVHALTGVDLSKIPLIKKATGVQV
KVSFLSALEEYTKKLNTQ	TVVQPSVGAAAGPVVPPCPGRIR	KMIQDGKGDVTITNDGATILK	SPYSYSTTAVVTNPKE
KNGDDGEAGKPGRPGERGPPGPQ	DAVEDLESVGK	ANGAPGNDGAKGDAGAPGAPGSQGAPG	SHVEVTPHTAPPGVS
TGFPGAAGRVGPPG	SPMYSIITPNILRLESEETMVLEAHDAQ	SGMCKAGFAGDDAPRAVFPSIVG	YEQPPLVQQQGAGSEHIDHHIQG
PGFSPFR	SNPSAVAGNETPGASTKGYPPPVAAKPTF	SDPGPHPEPGEGEPFFPKGQ	EKSKELTTEIDNNIE
SVNPYLQGQRLDNVVAKKSVPH	THRIHWESASLL	HDNLRSLDRNLPSDSQDL	HWVVFKETT
GFSGLDGAKGDAGP	ALEEQLQQIR	DVSSALDKLKEFGNTLEDKARELIS	AGPRGPPGSAGAPGKDGLNGLPGP
STSYNRGDSTFESKSY	NGEAGSAGPPGPPG	SETESRGSESGIF	GDSGPPGRAGEPGLQ
DLGTLSGIGTLDGFRHRHPDEAAF	SGEPGAPGSKGDTGAKGEPGPVG	ERGAAGIPGGKGEKGEPGL	HSESGSFRPDSPGSGNARPNNPDWGTF
EPGDAGAKGDAGPPGPA	DWDSRGKDSYETSQLDDQSAETHSHKQS	FDTASTGKTFPG	SLAALKKALAAAGYDVEKNNSRIKLGI
SGNVSPGTRREYHTEKL	GTGGTATWKPG	SGGTTMYPGIADRMQKEIT	DDANVVRDRDLEVDTTL
ARNKLNDLEEALQQAKED	HVQPQPQPKPQVQLHVQSQ	VARGGGRGSGFGGGYGGGGFGGGGFGGGGFGGGGIGGGGFGGF	DTVTSPQRAGPLA
TVFLDHENANKILNRPK	GNDGATGAAGPPGP	DEPPQSPWDRVKDLAT	KLPNLKEVDVRYTE
NVHSGSTFFKYY	SLGSALRPS	GEDGRPGPPGP	ENNPEYLRERNMAPDL
GPPGPSGEEGKRGP	GADGQPGAKGEPGDAGAKGDAGPPGPAGP	NLASEPQEVLHIG	DNLEKETEGL
LGAPGILGLPGSRGERGLPGVAGAVGEPGP	QQYNRVGKVEHGSV	SGIFTNTKESSSHHPGIAEFPSRGK	HLQAEAEKLE
VYIKHPVSL	KLDDDLEHQGGHVLDHGH	SEKQERNFDDATM	FSDADLADGVSGGEGKGGSDGGGSH
KVGAHAGEYGAEALERMFLSFPTTK	NRGDSTFESKSYKMA	LYSSENISNFNNALESKTAASGVE	YRGDVVPKDVNAAIATIKT
QEDGFEGTEEGSPRE	MADEAGSEADHEGTHSTKRGHA	GGAGVARGGAGGGP	EKGLDGAKKAVGGLGK
LQGLRPPPPPPPEPARPAVPGGQLHPNPGGHPA	RGPPGSAGAPGKDGLNGLPGP	SVSGIQAELLTFPNSSPGLRRQ	HRHPDEAAFFDTASTGKTFPGFFSPMLGEFVSETES
VPDLVPGNFK	ELNPFINRRNANTFISPQ	PPPDPGEQIFNLPKKSHHAN	LESKTAASGVEANSRPLDH
LPHHRVIEV	DGTIEVPK	TAKDALSSVQESQVAQQARGWVTDGFSSLKDYWSTVKDKF	LRVAPEEHPVLLTEAPLNPK
NNAKEAVEHLQKSELT	VCQDCPL	YQSKYEEL	GPPGFPGAVGAKGEAGP
LVPPMEEDYPQFGSPK	AENEFVTIK	DESLQVAERLTRKY	TEHLSTLSEKAKPALEDLRQGL
YCDELKL	EELQFSLGSKINVK	EKGPMFELLPGESNKIPR	SGNAGPPGPPGPAGKEGGKGPRGETGP
THFGVLMDLPR	RGLPGSPGNIGPAGKEGPVGLPGIDGRPGPIGP	DEHGIDPTGTYHGDSDLQLERI	IPELNGKLT
SGIFTNTKESSSHHPGIA	GPPGSAGAPGKDGLNG	FTNTKESSSHHPGIA	EIVHIQAGQCG
IHWESASLLR	TLSGIGTLDGFRHRHPDE	ANTVLSGGTTMYPGIADRMQKEIT	PGQEPPEHMAELQRNEQEQPLGQWHLS
VLSPADKTNVKAA	DSGEGDFLAEGGGVRG	EHAVEGDCDFQ	SYKMADEAGSEADHEG
SEAEDASLLSFMQGYMKHA	NNPDWGTFEEVSGNVSPGTR	THPELDTDGDGALSEAEAQALL	DFLKAVDTNRASVGQDSPEPR
QGPPGPTGPGGDKGDTGPPGP	QGPPGPSGEEGKRGPNGEAGSAGPPGPPG	DQGHGHQRGHGLGHGHEQQHGL	WVEQEGPEYWDRETQKY
AEADRVAAAHGYLNLGQIGNLED	SPELQAEAK	FDSDPITVTVPVEVSRKNPKFMETV	PGSSGTGGTATWKPGSSGP
SSLLEKGLDGAKKAVGGLGKLG	TGNRNPGSSGTGGTATWKPGSSGP	SVMPSPKVSDTVVEPYNAVLSIHQL	NHEEEMKDL
IPYQDLPHL	GPPGSNGNPGPPGP	GIGTLDGFRHRHPDEA	SPGAPGPLTLKEVEELEQLTQQ
GIGTLDGFRHRHPDEAAFFDTASTGKTFPGFF	VGDEAQSKRGILT	QQNTKPNIYDIPKATSSVSQ	KLKQKLHTDDELNWLDHGRTL
FKSHALQLNN	DESDAFHDNLRSLDRNLPS	DNNRSLDLDSIIAEVKAQYEDIAQKSKAEAE	SVSGSTGQWHSESGSFRPDSPGSGNA
LDGKNIKEKETVIIPNEKSLQLQ	ANEVSQKIGDNLRELQQRLEPY	SHALQLNNRQIRGLEEELQF	TDYGKDLMEKVKSPELQAEA
TGEVGAVGPPGFAGEKGP	IVRGDQPAASGDSDDDEPPPLPRL	PGPPGPPGPPSP	RPPHGPPRPGALTPTPSLSSQ
AGAAGQPGAKGERGAKGP	YRQIFHPEQLITGKEDAANNY	QTDSWNHRPQEIAMWQPNVE	QHVFLAPQQARSLLQRV
GREGAPGAEGSPGRDGSPGA	DANLEAGNVKETRAS	YRQLFHPEQLITGKEDAANNY	VTLTDLQEAEKTIGRS
STSSLLEACTFRRP	SSSYSKQFTSSTSYNRGDSTFES	ATGGKYVPRAILVDLEPGTMDSVR	VAPEEHPVLL
ALSALSDLHAHKLRVD	AASGLHANANLSADQSPSALS	KESSSHHPGIAEFPSRGKSSS	GPPGPPGSPGEQGPS
EQANNILARVT	GPPGPPGPPGPG	EVGKPGERGLHGEFGLPGPAGPRGERGPPGESGAAGP	VYGSFASKL
LHVDPENFR	QGPPGPSGEEGKRGP	QEKLQLHE	FMETVAEKALQEYRKKHREE
PPGEAGKPGEQGVPGDLGAPGPSG	WDNLEKETEGLRQEM	IEHGIITNWDDMEKIWHHT	QEILESEEKGDPNKPSGFRSVKAPVTK
HESMESYELNPFINR	KGPTGDPGKNGDKGHAGLAGARGAPGP	SLPSKPSSTLNVPSNPAQSAQSQSSY	NLQSVPHASASRPRVTEPI
SLNEEAVK	QGVNDNEEGFFSARGHRPLD	GQKDSYVGDEAQSKRGILTL	EENPYARFENN
GFAGPPGADGQPGAKGEPGDAGAKGDAGPPGPA	RPPGFSPFR	GVVSLGSPSGEVSHPR	GPPGPPGKNGDDGEAGKPG
GNTEGLQKSLAELGGHLDQQVEEFRR	SHMLGATNPTQKTKESLG	SDPLDSTSAQAGEGVQ	SVSDISPVQAAKKEF
EHFQEVGYAAPPSPPLS	YVDGVEVHNAKTKPR	HQGVMVGMGQKDSYVGDEAQSKRGILT	QAKEPCVESLVSQYFQTVTDYGKD
LQLNNRQIR	SEPQEVLHIGSAHNRSA	GEKGPSGEAGTAGPPG	ESVGKGAVHDVKDVLDSVL
NGLDGLK	GLPVQKTQTIHSTY	PPVVAATVKN	GHGLGHGHEQQHGLGHGHKFKL
DSGSSEEKQLYNKYPDAVATWLNPDPSQKQNLL	GLEEELQFSLGSKINV	KEYDEDSLIPSSPATETSDNISPVA	FSPGAPGGSGSQPNQKLGHPEALSAGTGSPQPPSFTYAQQRE
AGPPGPIGNVGAPGAKGARG	VDESDAFHDNLRSLDRNLPSDS	QTQMGDIWPGRKIIQERQ	TVPVEAVTSKTSNIR
DCGLRPL	ANTQPRGPPASSPAPAPKFSPVTPKFTPVAS	ATVIFPGGNKGGGTSCGPAQNPPNNQTPSS	AGPAGPRGSPGERGEVGP
HYDLRHTFMGVVSLGSPSGEVSHPRKT	NEATGGKYVPRAILVDLEPGTMDSVR	GLPGPPDVPDHAAYHPF	TESRGSESGIFTNTKE
APGSKGDTGAKGEPGPVG	EPTVIDEIR	SLRFDGALNVDLTEFQTNLVPYPRIHFPL	DTESETRILL
ILSISADIETIGEILKK	TVIGPDGHKEVTKEVV	SALEEYTKKLNTQ	AIPVAQDLNAPSDWDSRGKDS
QAELLTFPNSSPGLRRQ	DDILASPPRLPEPQPYPGAPHHS	TEFMQDPDEEHL	QAAIVSKIDSRLE
VGPPGPPGPPGPPGPPSAGFD	VGPAGPIGSAGPPGFPGAPGPKGEIGAVGNAGP	LEDMGLK	PGPDGKTGPPGP
GSAGPPGFPGAPGP	SEETKENEGFTVTAEGK	HEYVAEVEKHSSQTD	HVQPQPQPKPQVQLHVQSQTQPVSL
EHGPPPPPDERDHSHGPPLPQGPPPL	SSSYSKQFTSSTSYNRGDSTF	HVQPQPQPKPQ	AEQNRKDAEAWFNEKSKEL
ILGGSVLHLVLALR	SLLEKGLDGAKKAVGGLGKLG	LEMIHEAQQAMDIHFHSPAFQHPPTEFI	SSIIDELFQDRFFTREPQDTY
SSLLEKGLDGAK	WDNLEKETEGLRQEMSKDLEEVKA	GTLDGFRHRHPDEAAFFDTA	NGAPGIAGAPGFPGAR
YGESEAPAPPGPGTRWPYR	SEKAKPALEDLRQGLLPVLESFKVS	DWHGVPGQVDAAMAGRIYIS	SLLSFMQGYMKHATKTAKDA
DEPPQSPWDRVKDLATVYVDVLKDSGR	NEAIYDICRRNLD	DTNRASVGQDSPEPR	KSHALQLNNRQIR
GHNGLQGLPGIAGHHGDQGAPGSVGP	KGAAGEPGKAGERGVPGPPGAVGP	LQARADEVAAAPEQIAADIPEVVV	SYKMADEAGSEADHEGTHSTK
QLLCKLPTDSELAPRS	QCVPDRGQQYQGRLA	SAAEKEKEMDPFHYDYQTLRIGGL	EHLLQTAGTCGVSDDSLGSLLGPRTAA
GPPGADGQPGAKGEPGDAGAKGDAGPPGPAGP	THTQRSPQSLSAAIAAMQKFYGLQV	VKQADSGSSEEKQLYNKYPDAVATWLNPDPSQKQNLLAPQN	GEPTQTKIL
GSTGSWNSGSSGTGSTGNQNPGSPRPGS	GLEVTITAR	FNEKSKELTTEIDNNIEQIS	PFKVSPLT
APGDKGESGPS	QLVDESDAFHDNLRSLDRNLPSDS	EAQNARIEIAQKHPDIY	EPLGRQLTSGP
RLSGALHVYSLGSD	GFAGPPGADGQPGAKGEPGDAGAKGDAGPPGP	DSLQASLRPHADELKAKIDQNVEELKGRLTPYA	EVWTQRLHGGSAPLPQ
ESVGKGAVHDVKDVLD	SWNSGSSGTGSTGN	IQPDGQMPSDKTIGGGDDSFNTFFSETG	AAGQQQPPREPPAAPGAWRQQ
LEKGLDGAKKAVGGLGKLGKDAVEDL	TFKNPLVWVHASPEHVVVTRN	GEEGKRGPNGEAGSAGPPGPPGL	ELNPFINRRNANTFISPQQ
EYHTEKLVTSK	TGEVGAVGPPGFAGEK	PLAPTIPAPAEKTPVKKKA	EGLGVKETPQQKYQRLLH
STGKTFPGFFSPMLGEFVSETESRGSESGIFTNTKES	ILGLPGSRGERGLPGVAGAVGEPGP	QEKQELNEPPKQSTSFLVL	AGDDAPRAVFP
SEAEDASLLSFMQGYMKHATKTAKDALSSVQESQVAQQARG	NNALESKTAASGVE	EEHGIDLAGSDRGAS	LVYQPASDHSPAAEGWVPGSILAPLT
GPPGEPGEPGASGP	SRIYDEILQSKVLPS	DINEFGEAENNIHDLV	NGFKSHALQL
HAGAQGPPGPPGINGSPGGKGEMGP	IGPPGERGAPGNRGFPGQDGLAGP	AERSDGDPVQPAVLQVHQ	GDEAQSKRGILT
LEKGLDGAKKAVGGLGKLGK	QLDPGGGQGPPPVT	DYINQNLPWGYKHTLNQIDEV	GEAGTAGPPGTP
SRSGGGGGGGLGSGGSIR	APVISAEKAYHEQ	TTPSPGGALSPSGQPSSSATEVVLR	NLNDRLASYLDKVRAL
GEGDFLAEGGGVRGPR	GESGKPGANGLSGERGPPGP	ALAGWLRPEDGGQAEGAEDELEVR	VGGTGGIGGVGGTGGVGNRAPR
GLPGPPGPPGEGGKPG	QVSTHKQSESSHGWTGPSTG	EVLKSLNEEAVK	GIGTLDGFRHRHPDEAAF
DVELPTNKDVCDPGNTK	SSLLEKGLDGAKKAVGGLGKLGKDAVEDLESVGKGAVHDVKD	TDMPQMRMELERPGGNEI	QERYEIEETE
QFTSSTSYNRGDSTFESKS	QYNRVGKVEHGSVA	YPIEHGIITNWDDMEK	HGDSDLQLDRISVYY
REEAPSLRPAPPPISGGGY	YEDIAQKSKAE	TKPAAGGTAPLPPWKSPSSSQPLPQVPAPAQSQ	WDYFSQLSNNAKEAVEHLQKSELTQQL
GEQGVPGDLGAPGP	GNSGEPGAPGSKGDTGAKGEPGPVG	QAAIVSKIDSRLEQYTSAIEGTK	LEQQQEQQQEQQQEQVQ
DVMQDHFSRA	STGKTFPGFFSPMLGEFVSETESRGSE	TYAPVISAEKAYHEQLS	RNQSPVDQGATGASQGLLDRKEVLGGVIAGGLVGLI
LDRNLPSDSQDLGQHGLEEDFM	ADEAGSEADHEGTHSTKRGHAKSRP	KPGEQGVPGDLG	DALRTHLAPYSDELRQRLA
MADEAGSEADHEGTHSTKRGHAKSRPV	AAAAIEAAAKKLEQL	VGPPGPPGPPGPPGPPSAGFDFSFLPQPPQEKAHDGGRY	QEVLHIGSA
SVQLTEKRMDKVGKY	SMPPAQQQITSGQMH	VIGKGTHCNQVEVIATLK	FVGGAENTAHPRIISAPEM
GPRRYTIAALLSPYSYSTTAVVTNPKE	ALGISPFHEHAEVVFTANDSGPR	NPLPSKETIEQE	TETVRSILKIDDVVNTR
ERGEAGIPGVPGAKGEDGKDGSPGEPGANG	PPGEAGKPGEQGVP	AGNNWAKGHYTEGAELIENVLE	DRNLPSDSQDLGQHGLEEDF
DKTNVKAAWGKV	AQINQGESITHALKHVSDDMKTH	HENANKILNRPK	AEFLKQVKPYVEEGLHPQIIIRAF
TVIGPDGHKEVTK	SETFQKVKEKLKIDS	RTLLEGEESRMS	DSTFESKSY
GPPGEAGKPGEQGVP	GPPGKAGEDGHPGKPGRPGERG	LSSLTETIEGVDAEDGHGPGEQQ	TPYRDDGKEALKFY
SLPELEQQQEQQQEQQQEQVQMLAPLES	ELERPGGNE	PSPKVSDTVVEPYN	MESYELNPFINRRNANTFI
ADGQPGAKGEPGDAGAKGDAGPPGPAGP	HEQVGGPSLTSDLQAQSKGNPEQTPV	SKFSPGAPGGSGSQPNQKLGHPEALSAGTGSPQPPSFTY	NVIGLQM
EKLRDLYSKSTAAMSTYTGIFTDQVLSVLKGEE	TGPIGSRGPSGPPGPDGNKGEPGVVGAVGTAGP	PPAYESIIKAFPDS	ATEHLSTLSEKAKPALEDLRQGLLPV
DRGDVGEKGPEGAPGKDGGRG	SEPQEVLHIG	SGIGTLDGFRHRHPDEAA	GILEKISEIEKEIARTQ
VLLPKKTESHHKAKGK	NHQKISSGKSSPF	GPEGPPGEPGPPG	HEDMLVVDPKSKEEDKH
ESPKEHDPFTYDYQSLQIGGLVIA	DLDPEVRPTSA	TVAEITNACF	NELRVAPEEHPV
NEQEQPLGQWH	EKGSPGADGPAGAPGTPGPQG	GPPGPPGPPA	DLEETAKAPLS
GAPGVKGEPGAPGENGTPGQTGARG	EETQEIRAA	SSLLEKGLDGAKKAVGGLGKLGKDA	AELPLDVPHIRLD
FRLKYENEVALRQSVEA	YESDVMGRGH	DAAQKTDTSHHDQDHPTFNKITPNLAEFAFSLYRQLA	ESYELNPFINRRNANTFI
ADSGEGDFLAEGGGVRGPRVVE	DGPAGAPGTPGPQ	TQFHVQPQPQPKPQVQL	GVKSTHQAAIVSKIDSRLE
SSTSYNRGDSTFES	QLWDRTRPEVQQWYQQF	SRPADLDLIQSTPFKPLAL	TVIGPDGHKEV
PGSPRPGSTGTWNPGSSERGSAGHWTSESSV	SVSGSTGQWHSESGSFRPDSPGSGNARPNNPDWGTF	SGNVSPGTRREYHTEKLVTS	QQLVASHLE
VLSPADKTNVKAAWGKVGAHAGEYGAEALERMFL	GLQGPPGPPGSPGEQ	PEPPAKTSTPEDFIRM	EPQEVLHIG
ARNKLNDLEEALQQAKEDLARLLRD	AYGRKYVPRAVLVDLEPGTMDSIR	QGLPVQKTQTIHS	NPIQTMTEVRARQV
IKQTPELTLHEIVCPKKLHILH	KYFLWEEKF	YMEKELANFDPSRPGPPSGRVE	PPGAPGAPGAPGPVGP
GPPGADGQPGAKGEPGDAGAKGDAGPPGPAGPAGPPGPIG	AIGYLNTGYQRQLNYKHYDGSY	VGDEAQSKRGILTL	GFPGAAGRTGPP
NDGATGAAGPPGP	DESDAFHDNLRSLDRNL	QFHVQPQPQPKPQVQLHVQ	SVSVKPQL
APGEDGRPGPPGPQ	YVGDEAQSKRGILT	SSPTAAGTPNKETAGLKVGVSSRINEWLT	AEPAVQRTLLEK
ADDTWEPFASGKTSESGELHGLT	DEAPGDPIQQLNLKGCE	ADEFKVKIDQTVEELRRS	AQPPSSLVIDKESEVYKMLQE
CENVDLQRPNGL	ESPKEHDPFTYDYQSLQIGGLVI	TVIDEIR	GAAGEPGKAGERGVPGPPG
LLSPYSYSTTAVVTNPKE	SPGSRGLPGADGRAGVMGPPGS	SENEQKQAFPKLT	QEMSKDLEEVKAKVQPY
ESVGKGAVHDVKDV	ECISVHVGQAG	GMTGYGMPRQIL	EEKPDKEPKPPFLKPTGAGQRF
VLRENADSLQASLRPHADELKA	SGSSGPGSTGNRNPGSSGTGGTATWKPGSSGP	AENETKSEDLPSS	GEKVLLSDSNLHDA
QWHSESGSFR	PPGADGQPGAKGEPGDAGAKGDAGPPGP	SEKAKPALEDL	AQRSLAPEPKEPLIPASPKAEPIW
GFVPPPPPPPYGPGRIPPPPPAPYGP	RGASQAGMTGYGMPRQIL	PLQLFEGR	GDDAPRAVFPS
ERAPLPPPAPSQFQARMPDSGP	GAPGGSGSQPNQKLGHPEAL	HQLEGLTFQMKKNAEELK	GENFNKALVQQMEQLRQKLGPHAGDVEGH
VGGLGAQGPSGSSEWEDEQSEYSDIR	GEVGKPGERGLHGEFGLPGP	TPENLRLKQQSELQ	LPPGVDPTQVSSSLSPEGTLTVE
GAYMTKVDLQAKLD	DLGTLSGIGTLDGFRHRHPDEAAFFDT	TEAPLNPKANREKMTQI	INYQPPTVVPGGDLAKVQ
TVGSLAGQPLQERAQAWGERLRA	GESGREGAPGAEGSPGRDGSPGAKGDRGETGP	DTKIADSKRAFELQ	TQEKNPLPSKETIEQEKQAGES
RNGFKSHALQLNNRQIR	SPGERGETGPPGP	ESYELNPFINR	EDLVELAPGK
SYLPLAHMF	APGLMGARGPP	TDVSSAKNVVLPTETEVAPAKDVTLL	DSFVHGNSGAGNNWAKGHYTE
IGYNPDTVAFVPISGWNGDNMLEPSANMPWFK	GNSGEPGAPGSKGDTGAKGEPGP	ENDRQQTHMLDVMQDHFS	LRPPPPPPPEPARPAVPGGQLHPNPGGHPA
GDFLAEGGGVR	DLFPKTRIQDLNRIFPL	TPRTSLPHFHHPETSRPDS	KYPEIEEKL
DGPVSFKPGHLAAVINEVEVQQEQQEHLLGDLQN	VGPPGPPGPPGPPGPPSAGFDFSFLPQPPQEKAHDGGRYYRA	LEKGLDGAKKAVGGLGKLGKDAVED	GPPGFPGAPGPK
LRDVRGEPLEPPEPSVPLLPLLVA	TDLFPKTRIQDLNRIFPL	RPGVLSSRQLGLPGPPDVPDHAAYHPF	GSGSGWSSSRGPY
NDLEDKNSPFYYDWHSLQVGG	FPGAAGRTGPPGP	KVEQAVETEPEPELR	AENEFVTLK
SGEEGKRGPNGEAGSAGPPGPPGL	GNTEGLQKSLAELGGHLDQQVEEFRRRVEPY	HGLGHGHEQQHGLGHGHKF	STERNVSVEALASALQLLAREQQSTGRVG
SGIFTNTKESSSHHPGIAEFPSRGKSS	DLGTLSGIGTLDGFRHRHPDEA	EDPQGDAAQKTDTSHHD	TESRGSESGIFTNT
SHEDMLVVDPKSKEEDKHLKF	AAGEPGKAGERGVPGPPGAVGPAGKDGEAGAQGPPGP	RPTYTNLNRLIS	KPTKPAASDLPVPAEGVRNI
SLAELGGHLDQQVEEFR	DSGPRRYTIAALLSPYSYSTTAVVTNPKE	QLTPEIK	QTGQLAELQPQDRAGARAS
HVQPQPQPKPQVQLHVQSQT	GEPGNIGFPGPK	LASANVDFAFSLYKQLVLKA	GEVGAVGPPGFAG
ELRMSSSYPTGLADVKAGP	EDPQGDAAQKTDTSHHDQDHPTFNKITPNLAEFAFSLYRQLAH	EAERSDGDPVQPAVLQVHQTS	EIEETETVTK
LGPLVEQGR	KSHALQLNNRQI	KHVPRAVFVDLEPTVIDEIR	QPQPQPKPQVQLH
VNDNEEGFFSARGHRPLDKKREEAPSLRPAPPPISGGGYR	NRGDSTFESKSYKM	DSYVGDEAQSKRGILTLK	GSGGGSGGRYGSGGGSKGGSISGGGY
TVPIDEQFDKEK	AGANGAPGLRGGAGEPGKNGAKGEPGP	DLQLDRISV	SDMRQEKPSSPSPMPSSTPSPSLN
NAEELKARISASAEELR	TAIAEAWARLDH	SPGKPPRLVGGP	SRSGGGGGGGLGSGGSI
GIDVQQVSLVINYDLPTNR	GEVGPPGPPGPA	SLGSKINVKVGGNS	GERGSPGGPGAAGFPGA
AVGPAGKDGEAGAQGPPGP	EMVVAGKLQ	TVPVEAVTSKTS	SAAEKEKEMDPFHYDYQTLRI
TVPVEAVTSK	GKDAVEDLESVGK	RGLPGSPGNIGPAGKEGPVG	NIKYHEEFEKSRM
LDGAKGDAGPAGPKGEPGSPGENGAPG	QSLQEETVRK	ASNPEFSSIPAQISPEGRAAMEPIVISAKTMLE	DAPGEVVPSGESGLR
GPPGSAGAPGKDG	KYIDQKFVL	HRGFSGLQGPPGPPGSPGEQGP	SHLEKLLGPDAAINLTDPDGALAKRLLLQLE
SEAEDASLLSFMQGYMKHATKTAKDALSSVQESQVAQQAR	QPQQQPVAQSYGGYKEPAAPVSIQR	KYGKVWGF	GLGHGHEQQHGLGHGHKF
ASLLSFMQGYMKHATKT	DLDPEVRPTSAVAA	YGDLNHL	FDTASTGKTFPGFFSPMLGEFVSETE
NGLSLAALK	EFVSETESRGSESG	FLKAVDTNRASVGQDSPEPR	KEAVEHLQKSELTQQLNA
DWGTFEEVSGNVSPGTRREY	TGKTFPGFFSPMLGEFV	SSHHPGIAEFPSRG	VAPGKDLTKTLNDM
LAPLAEDVRGNLRGNTEGLQKSLAELGGHLDQQVEEFRR	DLRKLAVNMVPFPRLH	SYFEKSKEQLTPLIKKAGTELV	AGSEADHEGTHSTKRGHAKSRPV
ELEDWNGR	GSPGNIGPAGKEGPVGLPGIDGRPGPIGP	SLANTQPRGPPASSPAPAPKFSPVTPKFTPV	NLAKGKEESLDSDLYA
GEPGAPGENGTPGQT	GEDAAQAEKFQHPG	DARIGEAEAKRDA	KEGPVGLPGIDGRPGP
AEGSPGRDGSPGAKGDRGETGP	LPSELRDEH	FDGALNVDLTEFQTNLVPYPRIH	HDWGHEKQRKHNLGHGH
DDTQFVRFDNDAASPR	GPPGPAGSRGDGGPPG	LGEPQLCYILDAILFLYGIVL	NGVKQIKTLIEKTNEERKTLL
GVPQIEVTFDIDANGILNVSAVDK	RGDSTFESKSY	GSEADHEGTHST	RGSAGPPGATGFPGAAGRVGPPGP
RHLVPGAPFLLQALVR	DSTFESKSYKM	VLPTIPEEEAKKLFPKGVFT	VPSPKVSDTV
YFPHFDLSHGSAQVKGHGK	KAVGGLGKLGKDA	DDFLDTVQETATSIGNAKSSRI	RLAADDFRLKYENE
SGSFRPDSPGSGNARPNNPDWGTFEEVS	NQEQVSPLTLLKLGN	SYPPLSQPDLLPIPRSPQPLG	DEELLRF
GPPGPIGNVGAPGAKG	VEDLESVGK	DGPDTLLSKTFFPDGEDRPV	TAIQEIFNRVSEHF
FFDTASTGK	SVFPQQTGQLAELQPQDRAGA	AIQDPRLFAEEKAVADTRDQA	DVDIRKDLYANTVL
AVGPPGFAGEKGPSGEAGTAGPPGTPGPQ	AGDLQKKLVPFATELHERLAKDSEKL	TIAAEKNSTIVFPLPIDMLQGIIGAKHSHLG	ELQEGARQKLHELQ
SAVTALWGKVNVDEVGGEALG	QNPGSPRPG	SRQLGLPGPPDVPDHAAYHPF	NACWELYCLEHG
GVNDNEEGFFSAR	YFRDHNNEIVKIQSLL	SQPNQKLGHPEALSAGTGSPQPPS	HGIDLAGSDRGASALQ
QYDTWKQST	QGVKGESGKPGANGLSGERGPPGP	AGEVGKPGERGLHGEFGLPGPAGPRGERGPPGESGAAGP	HGSPVDICTAKPR
AAWGKVGAHAGEYGAEALE	QAHGAPAPPSGSAPH	NGDDGEAGKPGRPGERGPPGPQ	TGYGMPRQ
PDLVPGNFK	QLSYGYDEKSTGG	PELAKSAPAPK	EDAAQAEKFQHPG
RIHWESASLLR	SNNVVPIH	HGIDLAGSDR	NLASEPQEVLHIGSAH
GKNGDDGEAGKPGRPGERGPPGP	EEVSGNVSPGTR	GVQGGKGEQGPPGPPG	WLWEPTAPEKGKE
GAAGSRMNFRPGVLSSRQLGLPGPPDVPDHAAYHPF	QEILESEEKGDPNKPSGFRSV	ADRSGKDGVMEMNSIEPA	TGFPGAAGRTGPPGP
VLGAFSDGLAHLDNLKGTFA	DDTQFVRFDSDAASPR	YSKYYKTID	YDPEAASAPGSGNPCHEASAAQKENAGEDPGLA
DVSRPAVDPAANRLGLPCLAPGPF	GEKGPSGEAGTAGPPGTPGP	EGIDSRPETL	IKTVETRDGQVINETSQHHDDLE
IGGQKAKMGNFPWQVFTNIHG	MRQEYEQLIAKNRKD	ALNLEKDSDLE	HPPAVKAGGMRIVQ
FVELGTQPATQ	AEKAYHEQL	QQATEHRLKPWL	ASPPAQGIPEAKVRHPLS
STVEKTVAPTECS	GSPSGEVSHPRKT	VEWIPNNVKVAVCD	PAPKFSPVTPKFTPVAS
NDLEDKNSPFYYDWHSLQVGGLIC	IYQRDPLKL	HASQEKLISSAKQVAAST	QSTNAYPDLR
HDALSGSGNPNPQGWPGAWGNQPAGAGGYPGA	TYVSGTLRF	PPGFPGAVGAKGEAGPQ	SQPTDTDGGRLKQKTTQL
MFLSFPTTKTYFPHFDLSHGSAQVKGHGK	FTSSTSYNRGDSTFESKSYKMA	ANSRPLDHAQPPSSLVIDKESEVYKML	AAATGFVKKDQLGKNE
SSLGARLSGALHVYSLGSD	TVIGPDGHKEVT	SGIFTNTKESSSHHP	IENPGFEASPPAQGIPEAKVRHPLS
SFPTTKTYFPHFDLSHGSAQVKGHGK	ADGQPGAKGEPGDAGAKGDAGPPGP	EAEDLQVGQVELGGGPGAGSLQP	TKEVVTSEDGSDCPEA
LGAPGILGLPGSRGERGLPGVAGA	LHGEFGLPGPAGPRGERGPPGESGAAGP	DLGKKDTETVY	ALIHAPPQRPQDDYSVLFEDTSYADGYSPPLNVAQR
SIIDELFQDRFFTREPQDTYHYLPFSLPHR	DQTVSDNELQEMSNQGSKYV	LDDDLEHQGGHVLDHGH	TKTAKDALSSVQESQVAQQA
VSLANTQPRGPPASSPAPAPKF	MLGEFVSETESRGSESGIFTNT	AIPVAQDLNAPSDWDSRGKDSYETSQLDDQSAETHSHKQS	SRPGGRASVDTKEAEGAPQVE
GNPGRDGARGAPGAVGAPGP	AIQLTYNPDESSKPNMIDAATLK	DTASTGKTFP	SVFLPASKANDVLVRW
IGTLDGFRHRHPDEAAFFDTA	STSYNRGDSTFES	HVQPQPQPKPQVQLHVQSQTQPVSLA	SSSEIEVPAKTTHVL
GGSTSYGTGSETESPRNPSSAGSWN	YQPVPEQPLYPQPYQPQYQQYTF	QQYNRVGKVEHGSVA	ISFVPKETGEHLVHVKKNG
TFESKSYKMA	GIDMSAFAGLGPREKGPDPLQYM	NGDVLIRDLNFEVR	SRNTQPAESRIYDEILQSKVLPS
SSGTGGTATWKPGSSGP	FPGAAGRTGPP	LQGMPGERGAAGLPGPKGDRGDAGP	GPPGPPGPPGVSGGGYDFGYDGDFY
GEYGAEALERMFLSFPTTK	GGTGSGMGTLLMNKIREEYPDRIMNSF	EKAYHEQLSVAEITN	VIIEGDLERTEERAELA
SHALQLNNRQI	SPGEAGRPGEAGLPGAKGLT	YESDVMGR	SGISGPPGPPGPAGKEGLRGPRG
ESGSFRPDSPGSGNARPNNPDWGTFE	NDNEEGFFSARGH	GNSGEPGAPGSKGDTGAKGEPGPV	VTDYGKDLMEKVKSPELQ
APGFPGARGP	DDDLEHQGGHVLDHG	NIPGLLAIDQVLPEESQKAE	SEGMDINEFGEAENNIHDLV
LEKGLDGAKKAVGGLGKLGKD	DEPPQSPWDRVKD	GGIAQIIAAQEEMLR	GEAGAQGPPGP
SLYVSATVILHSGSDMVQAER	NPELIEQLR	TLEHSDCAFMVD	ESGSFRPDSPGSGNA
GRPGEAGLPGAKG	GGPGGVGGLGGPGGFGPGGYPGGIH	PQKKFGPVVAPKPK	DGFSSLKD
SGEAGTAGPPGTPGPQ	GEAGRPGEAGLPGAKG	EEEFVEGIYKV	NTKESSSHHPGIAEFPSRGKSSSYSKQFT
HRHPDEAAFFDT	DNRYQPMEPNPRVPLSRV	SGEAGTAGPPGTP	TGGTATWKPG
DSPGNKDFLQSLKGFPRGDKLFGPDL	GLEEELQFSLG	WDHQEKLQ	SIYPAPQVSTAVVEPYN
VIDQSRVLNLGPITR	NLEKETEGLR	DKGETGEQGDRGI	DDYVNTQGASLF
STAVVIAGR	FGHGAEDSLADQAANEWGRSGKDPNHFRPA	ASQSVHEQPTKGLSGFQEALNVT	HEHAEVVFTAN
GPPGPDGNKGEPGVVGAVGTAGP	GADGVPGKDGPRGP	QGLPVQKTQTIHSTY	SDARENIQRF
VHLTPEEKSAVTALWGKVNVDEVG	VLSSRQLGLPGPPDVPDHA	DLEPTVIDEVR	GTNRGASQAGMTGYGMPRQIL
TPDVSSALDKLKEFGNTLED	LEEKGPMFELLPGESNKIPR	ELQEKLSPLGEEMRDRA	FDSDPITVTVPVEVSRKNPK
AGVMGFPGPKGAAGEPGKAGER	SLANTQPRGPPASSPAPAPKF	PDSPGSGNARPNNPDWGTFEEV	HRHPDEAAFFDTASTGKTFPGFFSPM
SSHHPGIAEFPSRGKSSSYSKQFT	KYLGQLHYL	DLTEFQTNLVPYPRIHFPL	TLPSKSTDADLARLLS
GDSTFESKSYKMADEAGSEADHEGTHSTKRGHAKSRPV	TFESKSY	QEIFNRVS	EFVSETESRGS
VLSPADKTNVKAAWGKVGAH	ARGHYTIGKEIIDPVL	PEPPAKTSTPEDFIR	ELNPFINRRNANTFISPQQRW
ESPKEHDPFTYDYQSLQIGGLVIAG	HRIHWESASLL	TQQYYPHGENPPPPGFIMHGNVNPNA	EYTKSVIDLRPEDVVHESGSLGDRS
NVIEGPVFRPGSKT	SKTAASGVEANSRPLDH	LEKYNIEKDIAAHIK	ELERPGGNEITRG
APGLRGGAGPPGP	GQEPPEHMAELQRNEQEQPLGQWHLS	NCFAIRHFENKFAVET	KNPLPSKETIEQE
GEVGPPGPPGP	ESGKPGANGLSGERGPPGP	EPGLRGPEGSRGLPGVEGPRGPPGP	DELFQDRFF
LKSPKDNVDDPTGNFRSGPLTGWRVFLLLLCALLGI	HRHPDEAAFFDTASTGKTFPG	TRPGSGLTNIKTEEISEVK	HEHAEVVFTANDSG
HVDALRTHLAPYSDELRQ	DGFRHRHPDEAAF	QGVNDNEEGFFSARGHRPLDKKREEAPSLRPAPPPISGGGY	SQDLEPKPLFPKPAF
LPPAGSPPDSH	QGVNDNEEGFFSARGHRP	FDTASTGKTFPGFFSPMLGEFVSET	SGSGPSLKGEEEPLVASEDGAVD
PGSSGTGGTATWKP	DQGHGHQRGHGLGHGHEQQHGLGHGH	PPTVVPGGDLAKVQRAVCM	DEHGIDPTGTYHGDSDLQLDRISVY
TVVQPSVGAAAGPVVPPCPGRIR	GTPRTSLPHFHHPETSRPDS	SLDRNLPSDSQDLGQHGLEEDFML	LKYPIEHGIITNWDDMEKIWHHTFY
DAVEDLESVGK	SPGEAGRPGEAGLPGA	PFAQGALK	QEILESEEKGDPNKPSGFRSVKAPVT
IVTTLQDSIRKVTEENKELANE	KSEITELRRNVQAL	KPDMAEIEKFDKSKL	AEAWARLD
SPMYSIITPNILRLESEETMVLEAHDAQ	GDAGEMVRQARILAQ	KEAVEHLQKSELTQQLNALF	KITHRIHWESA
THRIHWESASLL	GSTGSWNSGSSGTGSTGN	AGAAGPAGNPGADGQPGAKG	VEWIPNNVKTAVCD
ALEEQLQQIR	GHGLGHGHEQQHGLGHGHK	SEWIYDTPVSPGKASVRN	GLRGGAGPPGP
NGEAGSAGPPGPPG	LDRNLPSDSQDLGQHGLEED	SIDLEIDSLSSLLDDMTKNDPFKARVS	PGSTGNRNPGSSGTGGTATWKPGSSGP
SGEPGAPGSKGDTGAKGEPGPVG	DEHGIDPTGTYHGDSDLQLDRI	AELQEGARQKLHELQEKLSPLGEEMRDRA	TTHTTLEHSDCAFMVD
EDLQVGQVELGGGPGAGSLQPLALEGSLQ	SDLQAQSKGNPEQTPVLKPEEEAPAPEVGASKPEGI	HVNLQDYWDPDHSSDVWVNTLAKQARET	YVKGFGGKFG
KVADALTNAVAHVDDMPNALSAL	DFENVPEEDGTRFH	EEPLSPSTPTRRPPFT	DDPDAPLQPVTPLQLFEGR
DWDSRGKDSYETSQLDDQSAETHSHKQS	SQLQKVPPEWKALTDMPQMRMELERPGGNEIT	SDASKKRLIEDTEDWRPRTG	ESNSPFPVHPG
EEGFFSARGHRPLDK	IPKPEASFSPR	EGVQKEDIPPADLSDQVPDTESETRILLQGTPVA	TEFMQDPDEEHLK
AGPVGPPGPPGPPGPPGP	QPPPPPYYPPEDKKTQ	PLQPVTPLQLFEGR	SQVGMTAPGTRRHIYDTKLG
EKKSLEDKTERELLESYIDGR	GDSTFESKSYKM	AIPKDKAILDIERPDLMIYEPHFTY	TENVKGFFGGLE
KVADALTNAVAHVDDMPNALSALSDLHAHK	ERGFPGERGVQGPPGP	GPGSRGFPGADG	SELIQKYLGDGPKLV
STGQWHSESGSFRPDSPGSGNARPNNPDWGTFE	ESVGKGAVHDVKDVLDSV	TLKEKELETGP	MIPLDPKGTSQNDPNWVVR
VNDNEEGFFSAR	VPYPRIHFPL	KYTKIFNDF	AGKEGPVGLPGIDGRPGPIGP
GPPGPIGNVGAPGAKGARG	DSPGNKDFLQSLKGFPRGDKLFGPDLKLVPPMEEDYPQFGSPK	DDDLEHQGGHVLDHGHKHKHGHGHGKH	EHGIITNWDDMEKIWHHTFY
DLENLKDVLSRQ	SGPRRYTIAALLSPYSYSTTAVVTNPKE	IYQGRLWAF	TYAPVISAEKAYHEQLTVAEITN
GNDGATGAAGPPGP	GDPALQDAGDSSRKEYFI	NRNVNPVALPRAQEGLRPGTL	DQVLSVLKGEE
YGESEAPAPPGPGTRWPYRS	DLGTLSGIGTLDGFRHRHPDEAAFF	KTKEGVLYVGSKTKEGVVHGVA	GTLDGFRHRHPDEAAFFDTASTGKTFPGF
NRGDSTFESKSYKMA	TGFPGAAGRVGPPGP	MGQKDSYVGDEAQSKRGILT	EVGKPGERGLHGEFGLPGP
PLLNLWAKPQGR	FPKTRIQDLN	SGGGGGGGLGSGGSIR	KHLEINPDHPIVETL
MADEAGSEADHEGTHSTKRGHA	DDILASPPRLPEPQPYPGAPH	DSVLDVVR	SELTKDDAMAAVPAKVSKNS
SLAELGGHLDQQVEEFRR	EASFSPR	TGTYRQLFHPEQLITGKEDAANN	DSGEGDFLAEGGGV
RGPPGSAGAPGKDGLNGLPGP	MGTNRGASQAGMTGYGMPRQIL	RECISVHVGQAG	SSQGGSLPSEEKGHPQEESEESNVSMASLGE
AGPPGPIGNVGAPGAKGARGSAGPPGATGFPGA	AIQDPRLFAEEKAVADTRDQADGSRASVDSGSSEEQGGSSRA	FLHEQEENVVKIQ	ETVIIPNEK
VPPEWKALTDMPQMR	AEAWARLDH	VQGPPGPAGEEGKRGARGEPGP	ITGKEDAANNYARGHYTIGKEIIDPVL
ELNPFINRRNANTFISPQ	HEGTHSTKRGHAKSRPV	TYRQIFHPEQLITGKEDAANN	YDYKGETEKHESQRDY
DGTIEVPK	KGNSGEPGAPGSKGDTGAKGEPGPVG	GSKGPLDQLEKGGETA	GGPGGAGVARGGAGGGP
VPDHAAYHPFR	DSHVLLAAPPGHQLHRAHYDLRHTFMGV	LLGPEEDQDHIYHPQ	SLLSFMQGYMKHATKTAKDAL
LLRDADDLQKRLAVYQAGAREGAER	ENGTPGQTGARGLPG	DMAEIEKFDKSKL	TGPIGPPGPAGAPGDKGESGP
EELQFSLGSKINVK	FVDYEDLVELAPGKFQLVAENR	KVEQAVETEPEPELRQQT	VPPQAPFGYGYTAPPYGQPQPGFGYSM
RGLPGSPGNIGPAGKEGPVGLPGIDGRPGPIGP	HVTDHIHAGMETTYTVLQNEDTKSG	DDDLEHQGGHVLDHGHKHKHGHG	KISSGKSSPFKVSPLTF
ARNKLNDLEEALQQAKEDLARLLR	DAPDHQELNLDVSLQLPSR	VDDIKALPTTYEKGEYF	VGPPGPPGPPGPPGPPSAGFDF
GPPGSAGAPGKDGLNG	QDRFFTREPQDTYHYLP	RLEALKENGGARLAEYHAKATEHLSTL	RDQGHGHQRGHGLGHGHEQQHGLGHGHKF
DSLLQDGEFSMDLR	EDPQGDAAQKTDTSHHDQDHPTFNKITPNLAEFAFSLYRQLA	LDDDLEHQGGHVLDH	KGIEILTDMSRPVELSDRETLLN
TLSGIGTLDGFRHRHPDE	SETFQKVKEKL	AKNKLNDLEDALQQAKEDLARLLRD	KVNPFRPGDSEPPPAPGAQRAQ
DSGEGDFLAEGGGVRG	QQAMDIHFHSPAFQHPPTEFI	KTVIGPDGHKEVTKEVV	FKSHALQLNNRQIR
SSYSKQFTSSTSYNRGDST	LEGEDAHLS	GRPGEVGPPGPPGP	RSGGGGGGGLGSGGSIR
NNPDWGTFEEVSGNVSPGTR	SILTTHTTLEHSD	DLQVGQVELGGGPGAGSLQPLALEGSLQ	SPGSRGLPGADGRAGVMGPPG
QGPPGPSGEEGKRGPNGEAGSAGPPGPPG	EAGSEADHEGTHSTKRGHAKSRPV	SSTKPAAGGTAPLPPWKSPSSSQPLPQVPAPAQSQTQF	DLGTLSGIGTLDGFRHRHPDEAAFFDTASTGKTFPGFFSPM
TGNRNPGSSGTGGTATWKPGSSGP	GSPSGEVSHPR	HSGAEKDVDVSEDSPPPLPERTPESFVLA	TDGFSSLKD
GPPGSNGNPGPPGP	GHGLGHGHEQQHGLGHGHKF	SVNVDYSKLKKERPDF	EHLQKSELTQQLNA
KPGERGLHGEFGLPGP	TQEKNPLPSKETIEQE	SDSQDLGQHGLEED	EISPDTTLLDLQNNDISELRKDDFKG
AELGGHLDQQVEEFR	NGFKSHALQLNNRQIRGLEEELQF	GAGSIAAATGFVKKDQLGKNEE	AAPVPTAPAAGAPLMDFGNDFVPPAPRGPLPA
SGTGGTATWKP	ECISIHVGQ	AGPPGPIGNVGAPGAKGARGSAGPPG	QEKQELNEPPKQSTSFLVLQ
KVNVDEVGGEALGRLLVVYPWTQ	GGGGGGGLGSGGSIRSSY	DEVKVWPQ	VPDAVESRYSRTEGSLDGT
QIRGLEEELQFSLGSKINVKVGGNS	EFVSETESRGSE	DEHGIDPTGTYHGDSDLQLE	FGHGAEDSLADQAANEWGRSG
IVRGDQPAASGDSDDDEPPPLPRL	VYVYGVDRF	KPEVLEVTLNRPFLFAVYDQSATALHFLGRVANPLSTA	ADQAANEWGRSGKDPNHFRPAGLPEKY
SSSYSKQFTSSTSYNRGDSTFES	FGHGAEDSLADQAANEWGRSGKDPNHFRPAGLPEKY	QQYNRVGKVEHGSVALPAIMRSGASGPENFQVGSMPPAQQQITS	PPGERGGPGSRGFPG
GPPGPPGPPGPG	EKGLDGAKKAVGGLGKLGKDAVED	WDLDPEVRPT	GEPKEVVKPVPITSPAVSKVT
QGPPGPSGEEGKRGP	VQNGKHFKF	LFGPDLKLVPPMEEDYPQFGSPK	TVETRDGQVINETSQH
ALGISPFHEHAEVVFTAN	AERSDGDPVQPAVLQVHQTS	YAPVISAEKAYHEQ	PGGDLAKVQ
RGIPGPVGAAGATGARGLVGEPGP	QAGAAGSRMNFRPGVLSSRQLGLPGPPDVPDHAAYHPF	ERPTYTNLNRLIS	QGHAGAQGPPGPPGINGSPGGKGEM
DGSPGAKGDRGETGPA	GKDLMEKVKSPELQAEA	NQEQVSPLTLLKLG	GPDGHKEVTKEVVT
IPPVPDDK	SSMGDAGEMVRQARILAQ	VTAVAQKTVE	ENADSLQASLRPHADEL
TGEPGIAGFKGEQGP	KTPDGNKSPAPKPSDLRPGDVS	GPPGPPGPPGPPSA	NDGATGAAGPPGPT
KVVAGVANALAHKYH	QLYENKPR	DLEPGTMDSVR	SYALTSEEAERSDGDPVQPAVLQVH
KGPTGDPGKNGDKGHAGLAGARGAPGP	VHDVKDVLDSV	IDPTGTYHGDSDLQ	HVKHPPEASVQIHQVS
QGVNDNEEGFFSARGHRPLD	APGENGTPGQTGARGLPGERGRVG	ILESEEKGDPNKPSGFRSV	KPPLAPKPGTTVA
RPPGFSPFR	FELLPGESNKIPRL	SSYSKQFT	ALSKLTEPASVPIHKLSVS
PFRAVAEPGIQLKAVKSSTGPGEQLR	ESVGKGAVHDVKDVLDS	PPGSAGAPGKDGLNG	SGASGPAGPRGPPGSAGAPGKDGLNGLPGP
DSHSLTTNIMEILR	QFTSSTSYNRGDSTFESKSYKM	SDEFKVET	TGPAGPPGFPGAVGAKGEAGPQGPRGSEGPQG
SPGKDGVRGLT	EEVSGNVSPGTRREYH	NPPGGKTSDIFGSPVTATSRLA	APVISAEKAYHEQLT
HGPPPPPDERDHSHGPPLPQ	LQGVPGNNGLPGQPGLTAELGSLPIEQHLLKS	KFSPGAPGGSGSQPNQKLGHPEALSAGTGSPQPPSF	DGATGAAGPPGPT
QFTSSTSYNRGDSTFESKSYK	FDGALNVDLTEFQTNLVPYPR	DEPPQSPWDRVKDLATVYVDVLK	AQPPSSLVIDKESEVYKMLQ
HEFHSHEDMLVVDPK	ADGQPGAKGEPGDAGAKGDAGPPGPA	KFSPGAPGGSGSQPNQKLGHPEA	LTSEEAERSDGDPVQPAVLQVH
KAVGGLGKLGKD	AGEKGPSGEAGTAGPPGTPGP	TGPGGDKGDTGPPGP	RGHYTIGKEIIDPVLDRI
DLEKEGAFVYSDHSPM	FSPGAPGGSGSQPNQKLGHPEAL	RTLKSGLGDDLVQALGLSKGPGLEV	VSLGSPSGEVSHPRKT
GDKGETGEQGDRGIKGHRGFSGLQ	SVVPSPKVSDTV	SEGPQGVRGEPGPPGP	QHGLEEDFML
GLEEELQFSLGSKINV	DRNLPSDSQDLGQHGL	HALQLNNRQIR	DDMEKIWHHT
KKEMEMRQLQRGPA	SPMYSIITPNILRLESEETMVLEAHDA	KGLTEFVEPIIQIKTQ	PGSSGTGGTATWKPGSS
RTHLPEVFLSK	ILGLPGSRGERGLPGVAGAVGEPGPLG	SVRLAPVYQKLLERMKH	NYIGSDKYFHARGNYDAAKRGP
HRHPDEAAFFDTA	QDGRPGPPGPPGA	QGVNDNEEGFFSARGHRPLDKKREEAPSL	SPGAPGPLTLKEVEELEQLTQQLM
GSESGIFTNTKESSSHHPGIAEFPSR	YDTWKQSTQRL	PTVIDEIR	FVSETESRGSE
SPADKTNVKAAWGKVG	GFKSHALQLNNRQI	SGLGDDLVQALGLSKGPGLEV	VAEITNACFEPAN
TVIGPDGHKEVTKEVV	PGSSGTGGTATWKPGSSGPG	TDFRRFQMIPLDPKGTSQNDPNWVVRHQGKELVQ	GDVEGHLSFLEKDLRDKVN
DDILASPPRLPEPQPYPGAPHHS	TGLSMDGGGSPKGDVDP	VGGIAQIIAAQEE	SVFPQQTGQLAELQPQDRAGARA
VGPAGPIGSAGPPGFPGAPGPKGEIGAVGNAGP	TLPTKETIEQEKRSEIS	SLQVRQDGGKSRLK	GAGSIAAATGFVKKDQLG
DVSTPPTVLPDNFPRYPVGKF	GFYESDVMGRGHARLV	DDMEKIWH	NGDAGRPGEPGLM
SGVRLVGGLHR	TETQEKNPLPSKET	GEAGKPGEQGVPGDLGAPGP	EEANADLEVK
SEETKENEGFTVTAEGK	VFDAKNM	EILESEEKGDPNKPSGFRSV	GENFNKALVQQMEQLRQKLGPH
SLLEKGLDGAKKAVGGLGKLG	ESRAQLGGPEAAKSDETAA	IGNVGAPGAKGARGSAGPPG	GAFPPPPPPIEESFPPAPLE
AGPTGPIGSRGP	DRNLPSDSQDLGQHGLEEDFM	SPGSRGLPGADGRAGVMGPPGSRGASGP	AFKPGEKVLLSDSNLHDA
WGKVGAHAGEYGAEALER	QAGAAGSRMNFRPGVLSSRQLGLPGPPDVPDHAAYHP	LEEALQQAKED	DDANVVRDRDLEVDTTLKS
GANGAPGNDGAKGDAGAPG	NQGNTWLTAFVLKTFAQAR	SQEKLISSAKQVAA	SEQYTPEADPYFIQDRF
FESKSYKM	NLEAGNVKE	YETSQLDDQSAETHSH	KEPSVLFEVPKL
KGAAGEPGKAGERGVPGPPGAVGP	SSPTAAGTPNKETAGLKVGVSS	NWYVDGVEVHNAKTKPR	PGPPGNPGTPGQRGSPGI
ELTEVPASR	DSTFESKSYK	AENRLTEMETLQSQLMAEKLQLQE	RTGSGGPGNHPHGPDASAEGLNPYGLV
QCVPDRGQQYQGRLA	THFGVLMDLPRSA	RIRDPNQGGKDITEEIMSGARTA	SGPPGPDGNKGEPGVVGAVGTAGPS
LVPFATELHERLAKDSEKLKEEIGKELEELRA	GSPGEAGRPGEAGLPGA	KDALSSVQESQVAQQARGWVTDGF	RVQEKQHPVPPPAQNQN
AKLIALTLLGMGLALFRNHQSSYQTRLNALR	SQPPPLPPPPPPAQETQEPSPILDSEETRAAAPQAW	QDMVEDYRNKYEDEINKRTNAENEFVTIK	GSPGNIGPAGKEGPVGLPGIDGRPGP
GLEVTITAR	IERPTYTNLNRLISQ	QQAQPGQGSDPARWRQLIQWENNGQVY	TAYGPNGMNKMVINHLE
GFAGPPGADGQPGAKGEPGDAGAKGDAGPPGP	APGGKGDAGAPGERGPPG	EGGFTATGQRQLRPEHF	NVPMQKKLSLPEIPSYGFLVPRGTFPLDEDVSYKVPSSF
SWNSGSSGTGSTGN	SSGVKSTHQAAIVSKIDSRLE	SAESGEQVERVNEPSILEMSRGV	QAQQMVQPQSPV
SGTGGTATWKPGS	EETQEIRA	EVNPSLGKTPEEVTRTVN	VQPEAQAKVDVFREDL
EIQNAVNGVK	QGGHVLDHGHKHKHGHGHG	NIKYHEEFEKSRMGPSG	SLLDDMTKNDPFKARVSSGYVPPPVA
HVDDMPNALSALSDLHAH	DSGEGDFLAEGGGVRGPRVV	DVRGNLRGNTEGLQ	ADRSGKDGVMEMNSIEPAKETTTNV
ILGLPGSRGERGLPGVAGAVGEPGP	AAIEAAAKKLE	DEHGIDPTGTYHGDSDLQLDRIS	KTVIGPDGHKEVTKEVVT
NDLEDKNSPFYYDWHSLQVGGL	HDNLRSLDRNLPSDSQDLGQHGLEEDFM	SPLDLAKLN	AAAAIEAAAKKLEQLKPR
DRVYIHPFHL	NTKESSSHHPGIAEFPSRGK	GEAGKPGEQGVPGDLG	IGKEIIDPVL
IGPPGERGAPGNRGFPGQDGLAGP	VVSVLTVLHQDWLNGK	DTGAKGEPGPVGVQ	MGPVTAIKLLGEENKENTPRNV
QLDPGGGQGPPPVT	HNLGHGHKHERDQGHGHQRGHGL	SAGAPGKDGLNGLPGPIGPPGP	KMIQDGKGDVTITNDGATILK
GESGKPGANGLSGERGPPGP	AQDLNAPSDWDSRGKDSYETSQLDDQSAETHSHKQS	GGTGSGMGTLLMNKIREEYPDRI	GSGGGGGGGRGSYGSGGSSY
YQPVPEQPLYPQPYQPQYQQ	VLSSQQFLHRGHQPPPEMAGHSLASS	EGVQKEDIPPADLSDQVPDTESETRILLQGTPV	ANGAPGNDGAKGDAGAPGAPGSQGAPG
QVSTHKQSESSHGWTGPSTG	GIQAELLTFPNSSPGLRRQ	QQYNRVGKVEHGS	SGMCKAGFAGDDAPRAVFPSIVG
SSLLEKGLDGAKKAVGGLGKLGKDAVEDLESVGKGAVHDVKD	EGVQKEDIPPADLSDQVPDTESETR	ELLPGESNKIPR	HEHAEVVFTANDSGPRRYTIAALLSPY
GNSGEPGAPGSKGDTGAKGEPGPVG	DWHGVPGQVDAAMAGR	SMKEVDEQMLNVQNKNS	SDPGPHPEPGEGEPFFPKGQ
STGKTFPGFFSPMLGEFVSETESRGSE	AGPIGSAGPPGFPGAPGPKGEIGAVGNAGP	HDNLRSLDRNLPSDSQDLGQH	HDNLRSLDRNLPSDSQDL
SSGTGSTGNQNPGSPRPGSTGTWNPGSSER	DNNRSLDLDSIIAEVK	SHALQLNNRQIRGLEEELQFSLGS	DVSSALDKLKEFGNTLEDKARELIS
HYDGSYSTFGER	TKTVIGPDGHKEVTKEVVT	SSHHPGIAEFPSRGKSSSYSKQ	NYFRLPPCENVDLQRPNGL
ALGISPFHEHAEVVFTANDSGPR	LENDRQQTHMLDVMQDHFSRASSIIDELF	PVAQSYGGYKEPAAPVSIQR	SETESRGSESGIF
GLTLHLKFLEPFDIDDH	EEVSGNVSPGTRREYHTEKL	KIVSKIDGDKDGFVTVDELK	VIDEVRTG
GAPGEDGRPGPPGP	PPGADGQPGAKGEPGDAGAKGDAGPPGPAGP	DLRKLAVNM	ERGAAGIPGGKGEKGEPGL
GPPGKAGEDGHPGKPGRPGERG	VTFQLTYEEVLKR	TQPRGPPASSPAPAPKFSPVTPKFTPV	DGVAGPKGPAGERGSPGP
TGPIGSRGPSGPPGPDGNKGEPGVVGAVGTAGP	KPPIYKQRESVG	DETEQWEKF	FDTASTGKTFPG
SEAYNTFSER	VDESDAFHDNLRSLDRNLPSDSQDLGQHGLEEDFML	LEGSAPTDVLDSLTTIPELKDHLRIF	SGGTTMYPGIADRMQKEIT
EKGSPGADGPAGAPGTPGPQG	VVGLPGQRGERGFPGLPGP	YGTRRHLYDPKNHILPPMDHSTIS	VARGGGRGSGFGGGYGGGGFGGGGFGGGGFGGGGIGGGGFGGF
EETQEIRAA	HGPEGLRVGFYESDV	GMNPSSVVHHVSDS	DVMGRGHARLV
PGPPDVPDHAAYHPFR	ADGVPGKDGPRGP	VDESDAFHDNLRSLDRNLPSDSQDLGQHGLEEDFM	DEPPQSPWDRVKDLAT
LRPEHFQEVGYAAPPSPPLS	SGNVSPGTRREYHTEKLVTSKGDKEL	GESITHALKHVSDDMKTHKNPAL	SAVHPREIFKQKE
QLWDRTRPEVQQWYQQF	AVDTNRASVGQDSPEPR	YVDDTQFVRFDNDAASPR	NLASEPQEVLHIG
FWEVISDEHGIDPTGTYHGDSDLQLDR	DLGTLSGIGTLDGFRHRHPDEAAFFDTASTGKTFPGFFSPMLGEFV	HLGREETQEIRAA	SGIFTNTKESSSHHPGIAEFPSRGK
GPPGSAGAPGKDGLN	EEYPDRIMN	GESITHALKHVSDDMKTH	EAYGRKYVPRAVLVDLEPGTMDSIR
VQGPEGKLGPLGAPGEDGRPGPPGSIG	AQPPSSLVIDKESEVYKMLQEKQEL	LRENADSLQASLRPHADELKAKI	SEKQERNFDDATM
GLPGSPGNIGPAGKEGPVGLPGIDGRPGP	NCFAIRH	SLDRNLPSDSQDLGQHGLE	SASAEELRQRLAPLAEDV
HVNLQDYWDPDHSSDVWVNTLAKQARETWIALKTTAQ	SSSYSKQFTSSTSYNRGDSTFESKS	ASTGKTFPGFFSPMLGEFVSETESR	LYSSENISNFNNALESKTAASGVE
KYFLWEEKF	GEIGNPGRDGARGAPGAVGAPGP	ERGEQGPAGSPGFQGLPGP	SDSDVPSGVTEVVVK
MTDQEAIQDLWQWR	DLFPKTRIQDL	NLEKETEGL	SVSGIQAELLTFPNSSPGLRRQ
DKGEPGGPGADGVPGKDGPRGP	GPPGFPGAVGAKGEA	SSHHPGIAEFPSRGK	PPPDPGEQIFNLPKKSHHAN
SLAGQPLQERAQAWGERL	QGVNDNEEGFFSARGHRPL	NEPPKQSTSFLVLQEILESEEKGDPNKPSGFRSVKAPVT	YQSKYEEL
AIQLTYNPDESSKPNMIDAATLKS	SPMYSIITPNILRLES	DEYSLVRE	DIPTNSPELEETLTHTIT
STGQWHSESGSFRPDSPGS	KTETQEKNPLPSKETIEQEKQAGES	DAAINLTDPDGALAKRLLLQLE	VLSIHQLIENADACF
VQQMEQLRQK	QVANPNSAIFGGARPREEVVQKEQE	PDPAKSAPAPK	SSEESNLGANNYDDYRM
NAVAHVDDMPNALSALSDLH	EEIGKELEELRARLLPH	GLPGPPDVPDHA	IIKFPGDVAPKTDKELAVQYLNT
SSLLEKGLDGAKKAVGGLGKLGKDAVED	HVQPQPQPKPQVQLHVQ	LEAIPMSIPPEVKFNKPFVFLMIEQNTKSPLFMGKVVNPTQK	EGVVAAAEKT
GEKGPAGERGAPGP	QPVSLANTQPRGPPASSPAPAPKF	RHDWGHEKQRKHNLG	DESLQVAERLTRKY
ESPKEHDPFTYDYQSLQIGGLVI	KESSSHHPGIAEFPSRGKSS	DQLRTQVSTQAEQLR	EKGPMFELLPGESNKIPR
SPGSRGLPGADGRAGVMGPPGS	DAGAKGDAGPPGPA	TSGHPGSPGSPGYQGPPGEPGQAGP	DEHGIDPTGTYHGDSDLQLERI
APPGHQLHRAHYDLRHTF	NGFKSHALQLNNRQIR	EEAEIPREVIERLA	GKLGKDAVEDLESVGKGA
VQGPEGKLGPLGAPGEDGRPGPPG	DSPGNKDFLQSLKGFPRGDKL	QMPSDKTIGGGDDSFNTFFSETG	LPAGPAPKVDEDEEALKQLAEWVS
VLSPADKTNVKA	QLNYKHYDGSYSTFGERYGR	AAPYGIESMSQDTEVRSRVVG	FTNTKESSSHHPGIA
SGSSGPGSTGNRNPGSSGTGGTATWKPGSSGP	GSPGEAGRPGEAGLPGAKGLT	YDPEAASAPGSGNPCHEASAAQKENAGEDPG	DSGEGDFLAEGGG
PPGADGQPGAKGEPGDAGAKGDAGPPGP	GASQAGAPQGRVPEARPNS	SFLHEQEENVVKIQ	ANTVLSGGTTMYPGIADRMQKEIT
LTNAVAHVDDMPNALSALSDLHAH	PQPKPQVQLH	QFVHPEHRSFVDLSGHNLANPHPF	EHAVEGDCDFQ
MVGMGQKDSYVGDEAQSK	SGISGPPGPPGPAGKEGLRGPRGDQGP	AQPQFVHPEHRSFVDLSGHNLANPHPF	THPELDTDGDGALSEAEAQALL
GEVGKPGERGLHGEFGLPGP	SYSKQFTSSTSYNRGDSTFES	DTGAALLAESRAEKNRLWGPLEVRRVG	FDSDPITVTVPVEVSRKNPKFMETV
SHALQLNNRQIRGLEEELQFSLGSK	AGPPGEAGKPGEQGVPGDLGAPGP	SESSVSGSTGQWHSESGSFRPDSPGSGNARPNNPDWGTFEEV	AGRHGDSVRNSKIEIS
AGQDGRPGPPGPPGA	KGAAGEPGKAGERGVPGPPGAVGPAGKDGEAGAQGPPGP	EYHTEKLVTS	SVMPSPKVSDTVVEPYNAVLSIHQL
GESGREGAPGAEGSPGRDGSPGAKGDRGETGP	GEPGREGSPGADGPPGRDGAAG	GNAGPPGPPGPA	GIGTLDGFRHRHPDEA
SPGERGETGPPGP	DLKLVPPMEEDYPQFGSPK	PPGEAGKPGEQGVPGDLG	QQNTKPNIYDIPKATSSVSQ
GNSGEPGAPGSKGDTGAKGEPGP	GNPEQTPVLKPEEEAPAPEVGASKPEGI	GNSGEPGAPGSKGDTGAKGEPGPVGVQ	SHALQLNNRQIRGLEEELQF
VGPPGPPGPPGPPGPPSAGFDFSFLPQPPQEKAHDGGRYYRA	VGRTGEVGAVGPPGFAGEKGP	ESPKEHDPFTYDYQSLQIGG	DLPVPAEGVRNI
TDLFPKTRIQDLNRIFPL	ENDRQQTHMLDVMQDHFSRASSI	SVMPSPKVSDTVVEPYNAVLSIHQLIE	QTDSWNHRPQEIAMWQPNVE
FPGAAGRTGPPGP	THRIHWESASLLR	NQIGAKF	TPVLLAKQL
DGFSASYKTLPR	PNSPGKILLMDLNEEDPTVLELGITG	VGRTGEVGAVGPPGFAGEKGPSGEAGTAGPPGTPGP	YRQLFHPEQLITGKEDAANNY
AAGEPGKAGERGVPGPPGAVGPAGKDGEAGAQGPPGP	GRPEAQPPPLSSEHKEPVAGDAVPGPKDGSAPEVRGA	TCPEQDKYRTI	ATGGKYVPRAILVDLEPGTMDSVR
DSGPRRYTIAALLSPYSYSTTAVVTNPKE	DTASTGKTFPG	GEEGKRGPNGEAGSAGPPGPPG	KESSSHHPGIAEFPSRGKSSS
GEPGNIGFPGPK	EEAERSDGDPVQPAVLQVHQTS	TVVPGGDLAKV	EVGKPGERGLHGEFGLPGPAGPRGERGPPGESGAAGP
GMRGMPGSPGGPGSDGKPGPPG	GARGSAGPPGATGFPGAAGRVGPPGP	QHRGPVVLKEPEKQQLY	QEKLQLHE
EDPQGDAAQKTDTSHHDQDHPTFNKITPNLAEFAFSLYRQLAH	DESLAPKHPG	DTPVRKLQANKKVQGS	IEHGIITNWDDMEKIWHHT
KSHALQLNNRQI	ALTSEEAERSDGDPVQPAVLQVHQTS	TLASPKGGSGTAGTEPSDIIIPLR	SLPSKPSSTLNVPSNPAQSAQSQSSY
LIGTVFHKALYCEL	FQYDTWKQSTQRL	WDESLAPK	NNAKEAVEHLQKSEL
GEVGLPGLSGP	VDVLKDSGRDYVSQFEGSALGKQLNLKL	RNFDDATMKAGQCVIGLQ	GQKDSYVGDEAQSKRGILTL
NRGDSTFESKSYKM	SSKITHRIHWESASLL	ATYAPVISAEKAYHEQL	GVVSLGSPSGEVSHPR
PGSPRPGSTGTWNPGSSERGSAG	EILESEEKGDPNKPSGF	FESKSY	SDPLDSTSAQAGEGVQ
QYDTWKQSTQR	DNLRELQQRLEPY	EEAPSLRPAPPPISGGGY	HQGVMVGMGQKDSYVGDEAQSKRGILT
AGANGAPGLRGGAGEPGKNGAKGEPGP	DEFKVKIDQTVEELR	AEIEKFDKSKLKKTE	LSGVLFHSSPALQPAADHKPGPGARAEDAAEGRA
TGARGAPGDRGEPGPPGP	DLKDYEDQQKQLEQV	SLNLRETNLDSLPLVDTHS	GEKGPSGEAGTAGPPG
NQEQVSPLTLLKLGNQEPGGQTALK	IERPTYTNLNRLIS	AENEEDEHSVNYKPPA	HTHPPDEFLFTPVVVAC
EVGKPGERGLHGEFGLPGPAGP	GSSWPGYVRPLPPAAIESPAVAAPAY	YNRGDSTFESKSY	PPVVAATVKN
GEVGPPGPPGPA	LTFPLDYHLNQPFIFVLRDTDTGALLFIGKILDPRGP	DVSSALDKLKEFGNTLEDK	QTQMGDIWPGRKIIQERQ
QLTPYAQR	WDNLEKETEGLRQEMSKDLEEVKAKVQPY	TPLQLFEGRRN	ATVIFPGGNKGGGTSCGPAQNPPNNQTPSS
GKDAVEDLESVGK	PVSLANTQPRGPPASSPAPAPKF	SYFEKSKEQLTPLIKKAGTELVNF	GLPGPPDVPDHAAYHPF
QSLQEETVRK	TVETRDGQVINETSQHHDDLE	FVDLSGHNLANPHPFAVVPSTAT	SNTTAIAEAWARLD
TAKDALSSVQESQVAQQAR	AAAIEAAAKKLE	QEKQELNEPPKQSTSF	LGTLSGIGTLDGFRHRHPDEAAFFDTASTGKTF
QGHNSVFLIK	AVEDLESVGK	YDVEKNNSRIKLGL	SALEEYTKKLNTQ
LGTLSGIGTLDGFRHRHPDEAAFFDTASTGKTFPGFFSPML	KESSSHHPGIAEFPSRGK	VSDPNSQAGQQGLVEPTQFARAN	TEFMQDPDEEHL
KYIDQKFVL	DESDAFHDNL	EEEAPAPEVGASKPEGI	MQDPDEEHLKKSSQVPRTE
TFGSGEADCGLRPL	IEHGIITNWDDMEK	FVDSLTKAT	LEDMGLK
GLDGAKGDAGPA	AQPQFVHPEHRSFVDLSGHNLANPHPFAVVPSTAT	TESVSGTLSSLQQ	HEYVAEVEKHSSQTD
ALAAAGYDVEKNNSRIKLGLK	HELQEKLSPLGEEM	MEPLGRQL	LEMIHEAQQAMDIHFHSPAFQHPPTEFI
VNGAPGEAGRDGNPGNDGPPG	PGSPRPGSTGTWNPGSSERGS	TYHGDSDLQLDRISVYYNE	QGSQELPR
FFQYDTWKQSTQR	DDILASPPRLPEPQPYPGAPHH	HVEEPHTETV	FQTVTDYGKDLMEKVKSPE
GATGARGLVGEPGP	LDDDLEHQGGHV	SETESRGSESGIFTNTKESSSHHPGIAEFPSRGK	LIEGVHPGSLVE
GSWNSGSSGTGSTGNQNPGSPRPG	VVSVLTVVHQDWLNGK	EGAKHFSGLEEAVYRNIQ	GTLDGFRHRHPDEAAFFDTA
GEPGKAGERGVPGPPGA	SEETKENEGF	FKVGINYQPPTVVPGGDLAKVQ	DWHGVPGQVDAAMAGRIYIS
DLSHGSAQVKGHGKKVADALTNAVAH	ENGGARLAEYHAKATEHL	MILKEEMEKSLPIR	DTNRASVGQDSPEPR
GSPGNIGPAGKEGPVGLPGIDGRPGPIGP	SGIGTLDGFRHRHPDEAAFFDTASTGKTFPGFFSPM	WIPNNVKVAVCD	LQARADEVAAAPEQIAADIPEVVV
HDWGHEKQR	SSHHPGIAEFPSRGKSSSYSKQFTSST	ELERPGGNEITR	SAAEKEKEMDPFHYDYQTLRIGGL
QYDTWKQSTQ	NHQLEGLTFQMKKNAEELKARI	YDPKNHILPPMDHSTIS	YVPRAALVDLEPGTMDSVR
EGGFTATGQR	GERGFPGERGVQGPPGP	QFTSSTSYNRGDSTFESKSY	VKQADSGSSEEKQLYNKYPDAVATWLNPDPSQKQNLLAPQN
SEAEDASLLSFMQGYMKHATK	HDNLRSLDRNLPSDSQDLGQHGLEED	GGTGFAGIDSSSPEVKGYWASLD	SVFVDSLTKATC
GPPGPAGSRGDGGPPG	FDSDPITVTVPVEVSRKNPKF	SHALQLNNRQ	FNEKSKELTTEIDNNIEQIS
RGDSTFESKSY	PPGKAGEDGHPGKPGRPGERG	STRGDADMYDLPKKEDALL	GQDGAAGPPGPPGP
DSTFESKSYKM	TDYGKDLMEKVKSPELQ	TIKALDGAFTEENRAQC	IIGGQKAKMGNFPWQVFTNIHGR
KAVGGLGKLGKDA	KESSSHHPGIAEFPSRGKSSSYS	SLDRNLPSDSQDLGQHGLEEDFM	EAQNARIEIAQKHPDIY
NQEQVSPLTLLKLGN	DEAQSKRGILT	RQLFHPEQLITGKEDAAN	IQPDGQMPSDKTIGGGDDSFNTFFSETG
VEDLESVGK	TQQPQQDEMPSPTFLTQV	SKGRTMADSSYTSEVQ	GEEGKRGPNGEAGSAGPPGPPGL
PLAEDVRGNLR	VNPFRPGDSEPPPAPGAQRA	ERGPPGESGAAGPTGPIGSRGPSGPPGPDGNKGEPGVVGAVGTAGP	SIEDSFAMEKKPPCG
ELQFSLGSKINVKVGGNSK	EIAEEAAEKA	EGLRPGTLC	ASSTPQEPWPGPTAPSPTSRPPWAVDPAF
SVFPQQTGQLAELQPQDRAGA	QFTSSTSYNRGDSTFESK	VLSPADKTNVKAAWGKVGAHAGEYGAEALERM	PLAPTIPAPAEKTPVKKKA
GLPGPPDVPDHAAYHPFR	PPGFPGAVGAKG	NEATGGKYVPRAILVD	QEKQELNEPPKQSTSFLVL
GPPGPDGNKGEPGVVGAVGTAGPS	ADEFKVKIDQTVEELRRSLAPYAQDTQEKL	SLAALKKALAAAGYDVEKNNSRI	SHNPEQKGVPTGFILPIR
TAGSSGVTAGRPRPTA	QAKEPCVESLVSQYFQTVTDYGKDLMEKVKSPELQAEA	VPIDIDKTKVQNIHPVE	LSSRQLGLPGPPDVPDHAAYHPF
QGVKGESGKPGANGLSGERGPPGP	PPQSPWDRVKDLAT	DELPAKDDPDAPLQPVTPLQLFEGRRN	EEHGIDLAGSDRGAS
QAHGAPAPPSGSAPH	YEGSYALTSEEAERSDGDPVQPAVLQVH	KLGHPEALSAGTGSPQPPSFTY	EGLRGPRGDQGPVGR
FCGQLGSPLGNPPGK	DVSSALDKLKEFGNTLEDKARELI	SPFKVSPLT	DINEFGEAENNIHDLV
NEEGFFSARGHRPLDK	PPGPPGPPGPPGPPS	IDSLSSLLDDMTKNDPFKARVSSG	QEDGFEGTEEGSPR
QLSYGYDEKSTGG	SDNQLQEGKNVIGLQ	IGPDGHKEVTKEVV	AERSDGDPVQPAVLQVHQ
PSSSPVTGYR	DALSSVQESQVAQ	VQPQPQPKPQVQLHVQ	DYINQNLPWGYKHTLNQIDEV
FKLDDDLEHQGGHVLDHGHKH	DELNWLDHGRTL	SGPFGQIFRPDNF	TTPSPGGALSPSGQPSSSATEVVLR
EEVSGNVSPGTR	SKITHRIHWESASLLR	ETESRGSESGIF	ALAGWLRPEDGGQAEGAEDELEVR
EGTEEGSPREFIYLNRY	QVLSVLKGEE	DNNRSLDLDSIIAEVKAQYEDIAQKSKAE	SNHQKISSGKSSPFKVSPLT
HHPGIAEFPSRGKSS	KITHRIHWESASLLR	HATKTAKDALSSVQESQVA	EVLKSLNEEAVK
HGKKVLGAFSDGLAHLDNL	RTGEVGAVGPPGFAGEKGPSGEAGTAGPPGTPGP	ASEGGFTATGQRQLRPEHFQEVGYAAPPSPPLS	TDMPQMRMELERPGGNEI
GEKGPSGEAGTAGPPGTPGP	SRAQEKVLQKLG	SSTKPAAGGTAPLPPWKSPSSSQPLPQVPAPAQSQ	QLGLPGPPDVPDHA
AEADRVAAAHGYLNLGQIGNLEDYYHFYHSKTF	DTGAALLAESRAEKNRLWGPLEV	LTGPIGPPGPAGAPGDKGESGP	YPIEHGIITNWDDMEK
MELERPGGNEIT	APGDRGEPGPPGPA	REYEELIKLKRSGSIQ	QGPAGEPGEPGQTGP
NRQIRGLEEELQFSLGSKINVK	NAEELKARISASAEELRQRLAPL	NQEQVSPLTLLKLGNQEPGGQTAL	QAAIVSKIDSRLEQYTSAIEGTK
MRQEYEQLIAKNRKD	NHQLEGLTFQMKKNAEELKA	TYTNLNRLI	TYAPVISAEKAYHEQLS
DGFRHRHPDEAAFFDTA	QRGHGLGHGHEQQHGLGHGH	NGFKSHALQLNNRQI	KPGEQGVPGDLG
GSPSGEVSHPRKT	HALQLNNRQ	SKITHRIHWESA	VGPPGPPGPPGPPGPPSAGFDFSFLPQPPQEKAHDGGRY
AEAISDARENIQRF	LDDDLEHQG	QQPVAQSYGGYKEPAAPVSIQR	PGPTQTLSPNGENNNDIIQDNNGTIIPFRKH
STGKTFPGFFSPMLGEFVSETESR	DAGAPGAPGGKGDAGAPGERGPPG	SQEQSKPPGPSGASTSAAVDHPPLPQTS	VIGKGTHCNQVEVIATLK
IYQRDPLKL	QERDPSKIKWGDAGAE	ESGIFTNTKE	EKQELNEPPKQSTSFLVL
APPGRPEAQPPPLSSEHKEPVAGDAVPGPKDGSAPEVRGA	NGPYRQLFHPEQLITGKEDAANNY	ESGSFRPDSPGSGNARPNNPDWGTFEEV	NPLPSKETIEQE
TYVSGTLRF	HLRNKTEDLEATSEHFKTT	NGFKSHALQLNNRQIRG	QPPTVVPGGDLAKVQRA
TVIGPDGHKEVT	DGVPGKDGPRGPT	GAPGAPGGKGDAGAPGERGPPG	AGNNWAKGHYTEGAELIENVLE
GSTGSWNSGSSGTG	GEAPSNPSVPVAVSSGPGRGDADSHASMKSLLT	EHAVEGDCDFQLL	HENANKILNRPK
NLEAGNVKETRA	SGSTGQWHSESGSFRPDSPGSGN	RENADSLQASLRPHADELKA	RTLLEGEESRMS
TKESSSHHPGIAEFPSRGK	EYLGKLVRF	FQPDSFVHGNSGAGNNWAKGHYTEGAELIENVLEVVR	VGPPGPPGPPGPPGPPSA
ADGQPGAKGEPGDAGAKGDAGPPGP	QGGHVLDHGHKHKHGHGHGKH	NEFSILKSPGSVVFRNGNWPIPGERIPDVAALSMGF	LSSLTETIEGVDAEDGHGPGEQQ
DLSRILKSPEIQR	LGEFVSETESRGSESGIFTNTKESSSHHPGIAEFPSRG	TPRTSLPHFHHPETS	EEEEELQVLQPRNIA
GAQGPPGPPGINGSPGGKGEMGP	TSYNRGDSTFESKSYKMA	QDFSASGWQPGTEYDNVVLKKGPK	PSPKVSDTVVEPYN
ALEEQLQQIRAE	FHSHEFHSHEDMLVVDPKSKEEDKHL	DLMYAKRAFVHWYVG	LDQKASPQTPGKENIYEGDLGLGGYEL
SELTQQLNALFQDKLGEVNTYAGDLQK	QQYNRVGKVEHGSVALPAIMRSGASGP	QDHFSRASSIIDELFQDRF	SKFSPGAPGGSGSQPNQKLGHPEALSAGTGSPQPPSFTY
LDKKREEAPSLRPAPPPISGGGYR	EEGKRHPYKMNLASEPQEVLHIG	SHGSAQVKGHGKKVADALTNAVAHV	SGIGTLDGFRHRHPDEAA
NDLEKEGAFVYSDHSPMR	LPGSPGNIGPAGKEGPVGLPGIDGRPGPIGP	IEPAKETTTNV	GPEGPPGEPGPPG
TGPIGSRGP	SFMQGYMKHATKTAKDAL	GNDGATGAAGPPGPT	TVAEITNACF
SGAPGEDGRPGPPGP	EEQLQQIRAE	DAGEMVRQARIL	AAPGQEPPEHMAELQRNEQEQPLGQWHL
AIQLTYNPDESSKPNMIDAATLK	GGGGGGGLGSGGSIRSS	GPEVQLVAHSPWLK	NEIVANVGKREILH
GGQKAKMGNFPWQVFTNIHGR	GSTGNRNPGSSGTGGTATWKPG	NTQPRGPPASSPAPAPKFSPVTPKFTPVAS	GEKGSPGADGPAGAPGTPGPQ
LGTLSGIGTLDGFRHRHPDE	THRIHWESASL	LPGSPGNIGPAGKEGPVGLPGIDGRPGP	LERPGGNEITRGGSTSYGTGSETE
STSYNRGDSTFES	PGLARQAPKPRKQ	FFQYDTWKQSTQRL	QAGAAGSRM
YQPVPEQPLYPQPYQPQYQQYTF	HGLGHGHEQQHGLG	KEKESQDKTLSLPELEQQQEQQQEQQQEQVQMLAPLES	DVLKDSGRDY
GIDMSAFAGLGPREKGPDPLQYM	RQLFHPEQLITGKEDAANNY	HTDDELNWLDHGRTLR	SSLLEKGLDGAKKAVGGLGKLGKDA
LGPKWPEPVFGR	SFSDADLADGVSGGEGKGGSDGGGSH	EFWDLDPEVRPT	DAAQKTDTSHHDQDHPTFNKITPNLAEFAFSLYRQLA
AHVDALRTHLAPYSDELRQ	YAPQKKFGPVVAPKPK	SAPTDVLDSLTTIPELKDHLRIF	ATEHLSTLSEKAKPALEDLR
YFRLPPCENVDLQRPNGL	QDGRPGPPGPPG	VEGIYKVEIDTK	SRPADLDLIQSTPFKPLAL
GPPGATGFPGSAGRVGPPGP	QFTSSTSYNRGD	DEHGIDPTGTYHGDSDLQLERINVYY	SGNVSPGTRREYHTEKLVTS
KNAEELKARISASAEELRQR	PKFMETVAEKALQEYRKKHREE	SSYSKQF	EAPTTAYKKTTPIE
KSKMLTPEHVFIHPGWKLLEVPEGR	HQVLLGPEEDQDHIYHPQ	THVVENVDATHIGKLI	SYPTPGLYPTPSNPFQVPSGPSGAPPMPGGP
SPGEAGRPGEAGLPGAKGLT	HAKATEHLSTLSEKAKPALEDLRQGLLPV	SVEIENPETSDQ	PEPPAKTSTPEDFIRM
VLSSRQLGLPGPPDVPDHAAYHPFR	GEPGRDGVPGGPGM	KDAVEDLESVGKGAVHDVKD	QGLPVQKTQTIHS
NDNEEGFFSARGH	SEKAKPALEDLRQGLLPVLESFKVSFL	KYLSGIAHF	YMEKELANFDPSRPGPPSGRVE
SPMYSIITPNILRLE	SGEAGTAGPPGTPGP	LLDDMTKNDPFKARVS	VGDEAQSKRGILTL
QGVNDNEEGFFSARGHRPLDKKREEAPSLRPAPPP	KGNSGEPGAPGSKGDTGAKGEPGP	DSFVHGNSGAGNNWAKGHYTEGAELIENVLE	QFHVQPQPQPKPQVQLHVQ
LNNRQIRGLEEELQFSLGSKINVK	PPTTENKPKVQCC	SLAPEPKEPLIPASPKAEPIW	DELFQDRFFTREPQDT
ADAAPDEKVLDSGFREIEN	ETEPEPELRQQT	ADEAGSEADHEGTHSTKRGHAKSRPV	SSLKKVDSLKKAF
GGPGGVGGLGGPGGFGPGGYPGGIH	PGGDLAKVQRAVCM	NRGDSTFESKSYKMADEAGSEADHEGTHST	ADEFKVKIDQTVEELRRS
DSPVLIDFFEDTERYR	SGEGDFLAEGGGV	GGPGGFGPGGYPGGIH	TVIDEIR
GEAGRPGEAGLPGAKG	EQQQEQQQEQVQMLAPLES	SGMGTLLISKIREEFPDRIMNTF	SENEQKQAFPKLT
EEKSAVTALWGK	DYPVVSIEDPFDQDDWGAWQK	YLQTLTTIAAEKNSTIVFPLPIDMLQGIIGAKHSHLG	GMTGYGMPRQIL
STFESKSYKM	HDNLRSLDRNLPSDSQDLGQHGLEEDF	DHFSRASSIIDELFQDR	SEKAKPALEDL
NLEKETEGLR	LPPYFSQGPSNRPPIR	EFQTNLVPYPRIHFPLA	PLQLFEGR
SSHHPGIAEFPSRGKSSSYSKQFTSS	QGVNDNEEGFFSARGHRPLDK	HLSGAVGEEIRPSMNRKLS	HQLEGLTFQMKKNAEELK
FQGLPGPPGPPGEGGKPGDQGVPGEAGAPGLVGP	GEDGRPGPPGPQ	RTSLPHFHHPETSRPDS	TPENLRLKQQSELQ
HVDDMPNALSALSDLHAHK	GQDGRPGPPGPPGA	TSKAEELLAEEKSKPIPIMPASPQKGHAVNLL	DQTVSDNELQEMSNQGSKYVNKEIQNAVNGVKQIKT
LRGGAGEPGKNGAKGEPGP	REQDAPVAGLQPVERAQPGWGSPR	YSEDPIEDPLQPDVTGIRLL	TEAPLNPKANREKMTQI
GADGVPGKDGPRGP	SRQLGLPGPPDVPDHAAYHPFR	NEGPPGPPGPA	DTKIADSKRAFELQ
FFPKSRIV	TGSETESPRNPS	DAGLPGPPGFLGPPGPA	VADALTNAVAHVDDMPNALSALSDLHAH
KYLGQLHYL	GKEGPVGLPGIDGRPGP	PVISAEKAYHEQL	ESYELNPFINR
EGFGHLSPTGTTEFWLGNEK	GLPGIAGHHGDQGAPGSVGP	DDTQFVRFDNDAASPRMVP	TDVSSAKNVVLPTETEVAPAKDVTLL
PEWKALTDMPQMRMELERPGGNEITR	LWVMPNHQVLLGPEEDQDHIYHPQ	AQYEEIAQRSKEEAEAL	ELRARLLPHANEVSQKIG
FYESDVMGRGHA	AQYEDIAQK	AETEKQVALAQGRAETLA	HESESCDCLQGFQIVH
HFFFPKSRIV	GFKSHALQL	LDGAKGDAGPAGPKGEPGSPGENGAPGQMGP	ENDRQQTHMLDVMQDHFS
TFESKSY	DQNVEELKGRL	KQFTSSTSYNRGDSTFESKSY	TPRTSLPHFHHPETSRPDS
HRIHWESASLL	RNKYEDEINKRTN	SNCFAIRHFENKFAVET	LEKGLDGAKKAVGGLGKLGKDAVED
AGQDGRPGPPGPPGARGQAGVM	TTAVVTNPKE	RQIFHPEQLITGKEDAANNYA	SDRGASALQLERI
ESGKPGANGLSGERGPPGP	TDLFPKT	TKTVIGPDGHKEVTKEVV	SRQNIEKKMNKLG
HRHPDEAAFFDTASTGKTFPG	ITDVRQEIE	DHLDPASDVRDDHL	SEKAKPALEDLRQGLLP
QGVNDNEEGFFSARGHRP	EDLEKTRAELKTAM	EEIGKELEELRA	RPGVLSSRQLGLPGPPDVPDHAAYHPF
LESVGKGAVHDVKD	QTAGTCGVSDDSLGSLLGPRTAA	STTAVVTNPK	KVEQAVETEPEPELR
GEGDFLAEGGGVRG	FLVFHSFGGGTG	KAVGGLGKLGKDAVED	VSPTTPTSPTEGEAS
DQGHGHQRGHGLGHGHEQQHGLGHGH	HERDQGHGHQRGHGLGHGHEQQHGLGHGHKF	YNRGDSTFESKSYKMADE	HGLGHGHEQQHGLGHGHKF
NGEKGEVGPPGPA	AAGEPGKAGERGVPGPPGAVGP	GIAGAPGFPGARGPS	RPTYTNLNRLIS
EEYTKKLNTQ	TVIFPGGNKGGGTS	HVNLQDYWDPDHSSDVWVNTLA	QLTPEIK
SPGEAGRPGEAGLPGA	EVWTQRLHGGSAPLPQDRGFLVV	PPPPAYESIIKAFPDS	EAERSDGDPVQPAVLQVHQTS
KSEITELRRNVQAL	GPPGPPGSPGEQGPSG	PNHFRPAGLPEKY	IKQTPELTLHEIVCPKKLHI
GRDGNPGNDGPPGRDGQPGHKGER	SGSTGQWHSESGSFRPDSPGSGNARPN	VDYEDLVELAPGKFQLVAENRRYQ	ESMESYELNPFINRRNA
QVRQDGGKSRL	PGPPGPPGPPS	ADTKIADSKRAFELQ	LVSQETGEKEANIQAVD
LPPAGSPPDSHV	REYHTEKLVTSKGDKEL	FTSSTSYNRGDSTFESKSY	KHVPRAVFVDLEPTVIDEIR
LDDDLEHQGGHVLDHGHKHK	NTKESSSHHPGIAEFPS	VDESDAFHDNLRSLDRNLP	VGPPGPPGPPGPPGPPSAGFDFSF
EEDKHLKF	RQLFHPEQLITGKEDAANN	GPPRGGPGGELPRGP	DSYVGDEAQSKRGILTLK
GSTGSWNSGSSGTGSTGN	EKNPLPSKETIEQEKQAGES	SVPDEEAKTTTTN	DLQLDRISV
GHGLGHGHEQQHGLGHGHK	NGPYRQLFHPEQLITGKEDAANN	QYTSAIEGTKSAKPT	GLRGVLQGLSGRLAEDVQRAVE
IPPVPDDKFQDLVDAVR	TVVQPSVGAAAGPVVPPCPGRIRHF	SYNRGDSTFESKSY	SPGKPPRLVGGP
SQLQKVPPEWKALTDMPQMRMELERPGGNEIT	GESGRPGPPGP	DLGDVGPPIPSPGFSSFPGVDS	KMDAEQDPNVQVDHLNLLKQFEHLDPQNQHTFEARDL
EVSGNVSPGTR	PDWGTFEEVSGNVSPGTRREYH	WDYFSQLSNNAKEAVEHLQ	SLGSKINVKVGGNS
GDSTFESKSYKM	HDNLRSLDRNLPSDSQDLGQHG	LQAEDDPLQAKAYEADAQEQRGANDQDFAVSF	NVVVACENGLPVHLD
ERGFPGERGVQGPPGP	VDTNRASVGQDSPEPR	QTQMGDIWPGRKIIQE	TVPVEAVTSKTS
STFESKSY	VLSSRQLGLPGPPDVPDHAAYHPF	SHEFHSHEDMLVVDPKSKEEDKHL	RGLPGSPGNIGPAGKEGPVG
VHLTPEEKSAVTALWGKVNVDEVGGEA	YDPEAASAPGSGNPCHEASAAQKENAGEDPGLARQAPKPRKQ	AATFIGNNTAIQEIFNRVSEHF	ASNPEFSSIPAQISPEGRAAMEPIVISAKTMLE
NGAPGIAGAPGFPGA	GLPGPPDVPDHAAYHP	REYHTEKLVTSKGDK	QHVFLAPQQARSLLQRVR
ESVGKGAVHDVKDVLDSV	AGPTGPIGSRGPSGPPGPDGNKGEPGVVGAVGTAGP	KTETQEKNPLPSKETI	HRGFSGLQGPPGPPGSPGEQGP
SLLSNVEGDNAVPMQHNNRPTQPLK	SQPNQKLGHPEALSAGTGSPQPPSFTY	SSRQLGLPGPPDVPDHAAYHPF	VEHLQKSELTQQLNALF
GAKKAVGGLGKLGKDAVEDLESVGKGAVHDVKDVLDSVL	EIGNPGRDGARGAPGAVGAPGP	GEGDFLAEGGGVRGP	HTSDSDVPSGVTEVVVKL
IGDNLRELQQRLEPYADQL	LGEFVSETESRGSESGIFTNT	ADGVPGKDGPRGPTGP	KYGKVWGF
AIGPSQTHTIRIQYSPA	DDPDAPLQPVTPL	DAPLQPVTPLQLFEGRRN	YGDLNHL
DSPGNKDFLQSLKGFPRGDKLFGPDLKLVPPMEEDYPQFGSPK	SVFPQQTGQLAELQPQDRAGARAS	HVSDDMKTHKNPALKAQ	FLKAVDTNRASVGQDSPEPR
SGPRRYTIAALLSPYSYSTTAVVTNPKE	LQARADEVAAAPEQIAADIPEVVVSL	GGTGSGMGTLLISKIREEYPDR	PGAPGPLTLKEVEELEQLTQ
QGESGRPGPPGP	SSSHHPGIAEFPSRG	SEWSELQSQERSEQK	SSHHPGIAEFPSRG
GDPALQDAGDSSRKEYFI	KVEQAVETEPEPELRQQ	QDKLGEVNTYAGDLQKKLVPF	SYFEKSKEQLTPLIKKAGTELV
DLGTLSGIGTLDGFRHRHPDEAAFF	WERPQKPKAPVGHF	DESGPSIVHRKCF	SLANTQPRGPPASSPAPAPKFSPVTPKFTPV
SSGPGSTGNRNPGSSGTGGTATWKPGSSGP	NAPPEPVPPPRAAPAPTHV	SWNSGSSGTGSTGNQN	VLDAVRGSPAINVAVHVFRKAADDTWEPF
SGTGSTGNQNPGSPRPGSTGTWN	DHPPTLPLQQHQHQPQPPQY	KSYKMADEAGSEADHEGTHST	DARIGEAEAKRDA
TGFPGAAGRVGPPGP	ELQEGARQKLHELQE	IYIAGHPAF	FDGALNVDLTEFQTNLVPYPRIH
DDILASPPRLPEPQPYPGAPH	TNRGASQAGMTGYGMPRQIL	TKTAKDALSSVQESQVAQQARGWVTDGF	GSEADHEGTHST
AIQDPRLFAEEKAVADTRDQADGSRASVDSGSSEEQGGSSRA	TEFMQDPDEEHLKKSSQVPRTE	AKYNTGGNPTEDVSVNSRPFRVT	VLPTIPEEEAKKLFPKGVFT
HEGTHSTKRGHAKSRPV	KDALSSVQESQVAQQARGWVTDGFSSLKDYWSTV	QSLLHQTQMGDIWPGRKIIQE	DDFLDTVQETATSIGNAKSSRI
VLSPADKTNVKAAWGKVGAHAGEYGAEALERMFLSFPTT	VVSLGSPSGEVSHPRKT	PGSPRPGSTGTWN	KITHRIHWESAS
KGNSGEPGAPGSKGDTGAKGEPGPVG	DGFRHRHPDEAAFFDT	SLNMNSTKLSADTYEDLK	SYPPLSQPDLLPIPRSPQPLG
SLDRNLPSDSQDLGQHGL	LPPCENVDLQRPNGL	FGLEGDEESTMLEDSVSPKKSTVLQ	QDLVEDYKKKYEDEINKR
STGKTFPGFFSPMLGEFVSETES	GIDMSAFAGLGPREKGPDPLQ	ESPKEHDPFTYDYQSLQIGGL	DGPDTLLSKTFFPDGEDRPV
ENGTPGQTGARGLPG	SEPQEVLHIGSAHNR	TNTKESSSHHPGIAEFPSRGK	AIQDPRLFAEEKAVADTRDQA
QEDGFEGTEEGSPREFIYLNRY	LKPEEEAPAPEVGASKPEGIDSRPETL	PEPTKSAPAP	TIAAEKNSTIVFPLPIDMLQGIIGAKHSHLG
EQANNILARVTR	ASTGKTFPGFFSPMLGEFVSETESRG	SEAEDASLLSFMQGYMKHATKTAKDALS	SRQLGLPGPPDVPDHAAYHPF
FVDYEDLVELAPGKFQLVAENR	GRTCPKPDDLPFSTVVPLKT	ALESKTAASGVEANSRPLDH	AGEVGKPGERGLHGEFGLPGPAGPRGERGPPGESGAAGP
GILGLPGSRGERGLPGVAGA	NELRVAPEEHPVLLTEAPLNPK	HATKTAKDALSSVQESQVAQQ	KNWETEITAQPDGGK
HVTDHIHAGMETTYTVLQNEDTKSG	EMIHEAQQAMDIHF	GSESGIFTNTKESSSHHPGIAEFPSRG	NGDDGEAGKPGRPGERGPPGPQ
DAPDHQELNLDVSLQLPSR	TVAEKTKEQVTNVGGAVVTGVT	LGEFVSETESRGSESGIFTNTK	PELAKSAPAPK
EDPQGDAAQKTDTSHHDQDHPTFNKITPNLAEFAFSLYRQLA	RGLPGSPGNIGPAGKEGPVGLPGIDGRPGP	KTVIGPDGHKEVTKEV	HGIDLAGSDR
DELFQDR	GERGAAGIPGGKGEKGEPG	ADSGEGDFLAEGGGVRGPRVV	GVQGGKGEQGPPGPPG
SEMVVAGKLQDR	LENDRQQTHMLDVMQDHFS	PEPVKSAPVP	ADRSGKDGVMEMNSIEPA
EKGSPGADGPAGAPGTPGP	GAKKAVGGLGKLGKD	ADEFKVKIDQTVEELRRSLAPYAQDT	YSKYYKTID
YDPSLKPLSVSYDQATSLR	ESGREGAPGAEGSPGRDGSPGAKGDRGETGPA	NRQIRGLEEELQFSLGSK	EGIDSRPETL
LGGHLDQQVEEFR	GISGPPGPPGPA	TRGGSTSYGTGSETESPRNPS	SYLDKVQAL
EAGSEADHEGTHSTKRGHAKSRPV	SGIGTLDGFRHRHPDEAAF	KLDDDLEHQGGHVLDHGHKHKHGHGHG	ALNLEKDSDLE
IVDILYATDEGFVIPDEGGPQEEQEEY	VNPFRPGDSEPPPAPGAQRAQ	VGFYESDVMGR	QQATEHRLKPWL
GSPSGEVSHPR	RQLGLPGPPDVPDHAAYHPF	DSVMVLPTIPEEEAKKL	HASQEKLISSAKQVAAST
GHGLGHGHEQQHGLGHGHKF	NYAWVYYHL	GEPGSPGENGAPGQMGPR	PPGFPGAVGAKGEAGPQ
QIRGLEEELQFSLGSK	TVVQPSVGAAAGPVVPPCPGR	SLDRNLPSDSQDLGQHGLEED	LEPETPPKPPDAPPLGPDIHSLVQ
SIPPEVKFNKPFVFLMIEQNTKSPLFMGKVVNPTQK	DGHKEVTKEVVT	QEKVLQKLG	ANSRPLDHAQPPSSLVIDKESEVYKML
NGFKSHALQLNNRQIRGLEEELQF	VEKVQAAVGTSAAPVPSDNH	AALGHLQAEAEKLEQHTRQFRGTLG	SGIFTNTKESSSHHP
DEVGGEALGRLL	ERSDGDPVQPAVLQVHQTS	DDESLIKYKKTLLG	EAEDLQVGQVELGGGPGAGSLQP
GGGGGGGLGSGGSIRSSY	AEQRGENALKDAKNKLND	EIENPETSDQ	LVDSVLDVVR
VGAAGATGARGLVGEPGPAGSKGESGNKGEPGSAGP	ESSSHHPGIAEFPSRGK	DSFVHGNSGAGNN	YNTIDDLKDQIVDLTVGNNKTL
DGLAHLDNLK	KRKANDESNEHSDVIDSQELS	SSTSYNRGDSTFESKSY	DLGKKDTETVY
EFVSETESRGSE	TDSELAPRS	DDPDAPLQPVTP	LDDDLEHQGGHVLDHGH
VYVYGVDRF	IGNPGRDGARGAPGAVGAPGP	TVRSILKIDDVVNTR	AIPVAQDLNAPSDWDSRGKDSYETSQLDDQSAETHSHKQS
AGEVGKPGERGLHGEFGLPGPAGPRGERGPPGESGA	DLGTLSGIGTLDGFRHRHPDEAA	TLSGIGTLDGFRHR	DTASTGKTFP
QFTSSTSYNRG	EGGFTATGQRQLRPEHFQEV	SGNVSPGTRREYHTEKLV	HVQPQPQPKPQVQLHVQSQTQPVSLA
FGHGAEDSLADQAANEWGRSGKDPNHFRPAGLPEKY	EHGIITNWDDMEKI	STGKTFPGFFSPMLGEFVSET	QQYNRVGKVEHGSVA
EKGLDGAKKAVGGLGKLGKDAVED	PPGADGQPGAKGEPGDAGAKGDAGPPGPA	KMLLDPMGGIVMTNDGNAILR	NGDVLIRDLNFEVR
VQNGKHFKF	SEAEDASLLSFMQGYMKHATKTAKDALSSVQES	THRIHWESA	EQPLGQWH
VGAAAGPVVPPCPGRIRHFKV	TYAPVISAEKAYH	KERQEAEEAKEALLQ	LQGMPGERGAAGLPGPKGDRGDAGP
VKQADSGSSEEKQLYNKYPDAVATWLNPDPSQKQNLL	LEDALQQAKEDLARLLR	DLDYDFQRDYYDRMY	DVLKDSGRDYVSQF
QAGAAGSRMNFRPGVLSSRQLGLPGPPDVPDHAAYHPF	GEPGKQGPSGASGERGPPGP	FSPGAPGGSGSQPNQKLGHPEALSAGTGSPQPPSFTYAQQ	GSGGSSYGSGGGSYGSGGGGGGHGSY
TQNIFFMSKVTNPKQA	DGPAGAPGTPGPQG	VFGQSGAGNNWAKGHYTEGAELVD	EKAYHEQLSVAEITN
QGVNDNEEGFFSARGHRPLDKKREEAPSLR	APGEDGRPGPPGSIG	DSVMVLPTIPEEEAKKLFPKGVFT	YESDVMGR
DLYANTVLSGGTTMYPGIADR	SESGSFRPDSPGSGNARPNNPDWGTF	DSGEGDFLAEGGGVRGP	GNSGEPGAPGSKGDTGAKGEPGPV
APGENGTPGQTGARGLPGERGRVG	VPGGDLAKVQRAVCM	VGPPGPPGPPGPPGPPSAGFDFS	NIPGLLAIDQVLPEESQKAE
SSLLEKGLDGAKKAVGGLGKLGKDAVEDLESVGKGAVHDV	DAVRGSPAINVAVHV	QRGHGLGHGHEQQHGLGHGHKFKL	KITHRIHWESASL
RVEPYGENFNKALVQQMEQLRQK	PLLVDVDLQYPQDAVLALTQNHHK	LGTLSGIGTLDGFRHRHPDEAAFFD	GGIAQIIAAQEEMLR
LLGAPGILGLPGSRGERGLPGVAGAVGEPGP	SSHHPGIAEFPSRGKSSSYSKQF	AVFVDLEPTVIDEVR	LGTLSGIGTLDGFRHRHPDEAAFFDTA
QGVNDNEEGFFSARGHRPLDKKREEAPSLRPAPPPISGGGYR	WDLDPEVRPTSA	DSDLQLERI	IFTNTKESSSHHPGIA
VADALTNAVAHVDDMPNALSALSDLHAHK	YTKSVIDLRPEDVVHESGSLGDRS	VNPFRPGDSEPPPAPGAQRAQMGRVG	PQKKFGPVVAPKPK
FELLPGESNKIPRL	ELQRNEQEQPLGQWHLS	GVKDVDDFFEHERTFLLE	GQATPTSPIKKFPTT
DGFRHRHPDE	NGFKSHALQLNNRQIRGLEEELQFSLGSK	TLRKDKTLLRDEKKMEKL	EEEFVEGIYKV
ESVGKGAVHDVKDVLDS	QTVTDYGKDLMEKVKSPELQAEA	QPQPQPKPQVQL	DSVTYHCSRGLT
QFTSSTSYNRGDSTFESKSYKM	SHHPGIAEFPSRGKSSSYSKQF	NIYKKPPIY	SGEAGTAGPPGTP
GEAGTAGPPGTPGP	ELQEGARQKLHELQEKLSPL	GDTGAKGEPGPVGVQ	WDHQEKLQ
EEVSGNVSPGTRREYH	SLPEAGPGRTLVSSKPQAHGAPAPPSGSAPH	GAPGPLTLKEVEELEQLTQQ	QTQMGDIWPGRKIIQERQKEPSVLF
LQGVPGNNGLPGQPGLTAELGSLPIEQHLLKS	QRGHGLGHGHEQQHGLGHGHKF	TSSTSYNRGDSTFESKSYKMA	ASQSVHEQPTKGLSGFQEALNVT
FDGALNVDLTEFQTNLVPYPR	APGENGTPGQTGARGLPG	VDLTEFQTNLVPYPRIHFPLAT	QGLPVQKTQTIHSTY
ADGQPGAKGEPGDAGAKGDAGPPGPA	KFSPGAPGGSGSQPNQKLGHPEALSAGTG	TYAPVISAEKAYHEQL	LQVLGPKPALPAGTEDTAKEDAANRKLA
INDLEKEGAFVYSDHSPM	PDWGTFEEVSGNVSPGTRREYHTE	DELFQDRF	DLEPTVIDEVR
AGEKGPSGEAGTAGPPGTPGP	LPHRRPHFFFPKSRIV	ADNSVVRFLPREEGPYEVEVTYDGVPVPGSPFPLE	PDSPGSGNARPNNPDWGTFEEV
EEEKSLLHLKTI	TQPRGPPASSPAPAPKFSPVTPKFTPVA	NEAYGRKYVPRAVLVDLEPGTMDSIRSSKLG	DLTEFQTNLVPYPRIHFPL
IVGLPGQRGERGFPGLPGP	NQIGAKFWEVISDEHGIDPTG	AAPGQEPPEHMAELQRNEQEQPLGQWHLS	MFELLPGESNKIPRLRTDLFPKTRIQDLNRIFPL
DKTNVKAAWGKVGA	HVNLQDYWDPDHSSDVWVNTLAKQARETWIAL	AVGGLGKLGKDAVEDLESVGK	SEHIDHHIQGQGLS
ILGLPGSRGERGLPGVAGAVGEPGPLG	QFVHPEHRSFVDLSGHNLANPHPFAVVPSTAT	GHGHQRGHGLGHGHEQQHGLGHGHKF	QEIFNRVS
QDGRPGPPGPPGA	SLRFDGALNVDLTEFQTN	GQSGAGNNWAKGHYTEGAELVDSVLDVVR	PEPPAKTSTPEDFIR
RGLEEELQFSLGSK	TLSEKAKPALEDLRQGLLPVLESFKVSFLSALEEYTKKLNTQ	VPFPRLHFFMPGFAPLTS	DFGTEAARPQ
GISGPPGPPGPAGKEGLRGP	WDNLEKETEGLR	HNPEQKGVPTGFILPIRDIRASVG	TQQYYPHGENPPPPGFIMHGNVNPNA
YDTWKQSTQRL	SYKMADEAGSEADHEGTHSTKRGHA	CDVDIRKDLYANTVL	NDSGPRRYTIAALLSPY
GFKSHALQLNNRQI	QEILESEEKGDPNKPSGFR	AEPEKNGEVVHTPETSV	WDDMEKIW
TGLSMDGGGSPKGDVDP	SETESRGSESGIFTNTK	LANTQPRGPPASSPAPAPK	NCFAIRHFENKFAVET
DAGPQGKVGP	DQTVSDNELQEMSNQGSKY	TPLTSFAEESRPH	NGFKSHALQLNNRQIRGLE
TLDGFRHRHPDEA	RTGEVGAVGPPGFAGEKGPSGEAGTAGPPGTPGPQG	GAAAGPVVPPCPGRIRHFKV	EPGLRGPEGSRGLPGVEGPRGPPGP
GRDGNPGNDGPPGRDGQPGHKGE	QDKLGEVNTYAGDLQKKLVPFATEL	AAIEAAAKKLEQLKPR	TRPGSGLTNIKTEEISEVK
ADKTNVKAAWGKVG	FDTASTGKTFPGFFSPMLGEF	TVIDEVR	QGVNDNEEGFFSARGHRPLDKKREEAPSLRPAPPPISGGGY
TLPTKETIEQEKRSEIS	VVQPSVGAAAGPVVPPCPGRIRHFKV	GIFTNTKESSSHHPGIA	AQSGPVRSGPKPFSAPKPQT
WGDAGAEYVVESTGVFTTMEK	FWDLDPEVRPT	NPAGLYSSENISNF	SEKNKPLDPEMQCLLL
TETQEKNPLPSKET	QLNNRQIRGLEEELQFSLGSKINV	SETESRGSESGIFTNTKESSSHHPG	GSGGGSYGSGGGGGGGRGSYGSGGSSY
DRNLPSDSQDLGQHGLEEDFM	YYLNDLERI	VVAGVANALAHK	NVASGGGGVGDGVQEPTTGNWRG
FLGEAFDGARDMWR	ADANLEAGNVKETRASRA	HVPRAVFVDLEPTVIDEVR	FDTASTGKTFPGFFSPMLGEFVSET
SLGSKINVK	ASHTSDSDVPSGVTEVVVKL	ALNIGNEIDAQNPQIKRITDKADTN	PPTVVPGGDLAKVQRAVCM
NQGNTWLTAFVLKTFAQAR	LEMIHEAQQAMDIHFHSPAFQHPPT	SWKPRSQQPDAPLGTGANRDLELPWLEQQGP	SLDRNLPSDSQDLGQHGLEEDFML
NLEAGNVKE	DDDLEHQGGHVL	TAAGTPNKETAGLKVG	PFAQGALK
SSPTAAGTPNKETAGLKVGVSS	HVQPQPQPKPQVQLHVQSQTQPVS	SEEKGDPNKPSGFRSVKAPVT	VIPNQPPLTATKKSTL
THFGVLMDLPRSA	DAGAPGAPGSQGAPG	FEKKSLEDKTERELLESYIDGR	LPHRRPHFFFPK
VKGDRGETGAVGAPGAPGPPGSPGP	GINDLEKEGAFVYSDHSPM	GEPGDAGAKGDAGPPGP	KPDMAEIEKFDKSKL
TASDFITK	DNVDDPTGNFRSGPLTGWRVF	RGPLPIPKSSPDDPNYSLVDDYSLLYQ	KEAVEHLQKSELTQQLNALF
GSPGEAGRPGEAGLPGA	NQETYETLK	TDKGESLGIKHEEAPGHRPT	SEWIYDTPVSPGKASVRN
SQPPPLPPPPPPAQETQEPSPILDSEETRAAAPQAW	TLKLTTPTYGDLNH	HDWGHEKQRKHNLGHGHKHE	AELQEGARQKLHELQEKLSPLGEEMRDRA
LRVAPEEHPTLLTEAPLNPK	SYKMADEAGSEADHEGTHSTKRGHAKSRP	LQARGDEAPGQEQRGPEDQDISISF	HVNLQDYWDPDHSSDVWVNTLAKQARET
APGGKGDAGAPGERGPPG	VVAVEPDRRNQSPVDQGATGASQGLLDRKEVLGGVIAGGLVG	GMNPSSVVHHVSDSGPAAELPLDVPHIR	YNRGDSTFESKSYKMADEAGSEADHEGTH
EETQEIRA	VYVQHPITF	NVDLQRPNGL	EEPLSPSTPTRRPPFT
NGLPGAAGERGAPGFRGP	TESSKESQHTVEPLG	TVGSLAGQPLQE	QGVNDNEEGFFSARG
HDNLRSLDRNLPSDSQDLGQHGLEEDFM	SHHPGIAEFPSRGK	ESGSFRPDSPGSGNARPNNPDWGTFEEVSGNVSPGTR	SDASKKRLIEDTEDWRPRTG
NTKESSSHHPGIAEFPSRGK	LDNWDSVTSTFSKLREQLGPVTQEF	LLEKGLDGAKKAVGGLGKLG	GSGGGGFGGGGFGGGGY
TWKQSTQRL	GNTEGLQKSLAELGGHLDQQVEEF	TLSGIGTLDGFRHRHPDEAAF	PLQPVTPLQLFEGR
MALDIEIATYR	RLLPHANEVSQKIGDNLRELQQRLEPY	EAAAKKLEQL	AIPKDKAILDIERPDLMIYEPHFTY
LLVVYPWTQRFFESFGDLSTPDAVMGNPKVKAHGK	PRPPDDPGFGPHQRLEKLDSLL	MEPNPRVP	HLQAEAEKLEQHT
GSTGSWNSGSSGTGSTG	SLLSFMQGYMKHATKTAKDALSSV	FHPEQLITGKED	TTAIAEAWARLDHKFDLMYA
VLSSQQFLHRGHQPPPEMAGHSLASS	GAAGEPGKAGERGVPGPPGA	SLPEAGPGRTLVSSKPQAHGAPAPPSGSAPHFL	TLKEKELETGP
GIQAELLTFPNSSPGLRRQ	VYSHVIQKL	TGVHAPGASQPSALDQSKRVGYLT	KYTKIFNDF
NLEAGNVKET	DGEAGAQGPPGP	SLKELQEMDKDDESLIKYKKTLLG	VDENKAKEFLGSLKRQ
DWHGVPGQVDAAMAGR	KYPDRVPVI	DAGQPGEKGSPGAQGPPGAPGPLG	LYLVQGTQVYVFLTK
PGKDGVRGLT	QAGAAGSRMN	KDFLQSLKGFPRGDKLFGPDLKLVPPMEEDYPQFGSPK	QVPTLPRPPTPGPVYEQMRSWAE
AGPIGSAGPPGFPGAPGPKGEIGAVGNAGP	VGPPGPPGPPGPPGPPS	HGLGHGHEQQHGLGH	DDDLEHQGGHVLDHGHKHKHGHGHGKH
DNNRSLDLDSIIAEVK	GDFLAEGGGVRGPR	SESGSFRPDSPGSGNARPNNPDWGTFEEV	IYQGRLWAF
NVHSGSTFFK	DNRYQPMEPNPRVPL	MELERPGGNEITRGGSTSYGTGSETE	NRNVNPVALPRAQEGLRPGTL
LESVGKGAVHDVKDVLDS	GLEEELQFSLGSKIN	DLTEFQTNLVPYPRIHFPLAT	KTKEGVLYVGSKTKEGVVHGVA
SFRPDSPGSGNARPNNPDWGTFEEV	EGSPDPDSTGALVEEEDPFFKVPVNKLA	DLFPKTRIQDLNRIFP	MGQKDSYVGDEAQSKRGILT
VTFQLTYEEVLKR	SSLLEKGLDGAKKAVGGL	GDQGPVGRTGEVGAVGPPGFAGEKGP	SGGGGGGGLGSGGSIR
FFQYDTWKQSTQRLR	ELNPFINR	HVSDDMKTHKNPALKAQSGPV	DSVLDVVR
SEGAARPLPRFN	DRFFTREPQDTYHYLPF	GIGTLDGFRHRHPDEAAFFDTASTGK	TGTYRQLFHPEQLITGKEDAANN
LGTLSGIGTLDGFRHRHPDEA	SDQVPDTESETRILLQGTPVAQM	QKRQKQVPAHARDFHINLFQVLPWLKEKLQDEDLGFL	RECISVHVGQAG
VVGLPGQRGERGFPGLPGP	ITQIEHEVS	HWESASLLR	FLHEQEENVVKIQ
AQPQFVHPEHRSFVDLSGHNL	TPDVSSALDKLKEFGNTLEDKARELIS	GSTGNRNPGSSGTGGTATWKPGS	VQGPPGPAGEEGKRGARGEPGP
ADGVPGKDGPRGP	DIHFHSPAFQHPPTEF	DHPPTLPLQQHQHQPQPPQYAPAPQQL	VRAPHPDQPEFTPVQDELEA
SDGLAHLDNLK	ELGGHLDQQVEEFR	GEGDFLAEGGGVRGPRVV	FEMEQNLRQ
YENEVALR	NTFISPQQRWRAKVQE	HLTPEEKSAVTAL	LLGPEEDQDHIYHPQ
AVDTNRASVGQDSPEPR	SVNPYLQGQRLDNVVAKKSVPHFSDEDKDPE	HEHAEVVFTANDSGPRRYT	ALGDLISATKAAAGKVG
LDGPEEIECTKLG	DNLEKETEGLR	DGNNGAQGPPGPQ	DMAEIEKFDKSKL
SPPDSHVL	DGQVINETSQHHDDLE	QLNPNAEWVIKSKPL	KVEQAVETEPEPELRQQT
NCFAIRH	AIEAAAKKLE	VKQADSGSSEEKQLYNKYPDAVATWLNPDPSQKQN	DDDLEHQGGHVLDHGHKHKHGHG
AFVHWYVGEGMEEGEFSEAR	SRQLGLPGPPDVPDHAA	TPDVSSALDKLKEFG	ETVSQTLR
PGSPRPGSTGTWNPGSSERG	LGPEEDQDHIYHPQ	GEAGAQGPPGPA	VDDIKALPTTYEKGEYF
SSSYSKQFTSSTSYNRGDSTFESKS	GGTGSGMGTLLISKIREEYPDRIMNTF	VDWCPTGFKVGIN	APGEDGRPGPPGPQG
EEELQFSLGSKINVKVGGNSK	KFSPGAPGGSGSQPNQKLGHPEAL	TTGIVMDSGDGVTH	RLEALKENGGARLAEYHAKATEHLSTL
GEIGNPGRDGARGAPGAVGAPGP	STGKTFPGFFSPMLGEFV	IREEYPDRIMNTF	LDDDLEHQGGHVLDH
ILGLPGSRGERGLPGVAGA	DVSSALDKLKEFGNTLEDKAREL	NLRETNLDSLPLVDTHS	GDVEGHLSFLEKDLRDKVNSF
GPPGFPGAVGAKGEA	EEVSGNVSPGTRREYHTE	SEPIMPEPGRDETVRVVA	KVLEYLNQEKAEKGREHIA
LEKGLDGAKKAVGGLGKLGKDAVEDLESVGKGAVHDVKDVLDS	YEDEINKRTNAENEFVTIK	GSVSPSRDSSVPGSPSSIVAKMDN	AKNKLNDLEDALQQAKEDLARLLRD
GGETSEMYLIQPDSSVKPYR	GLEEELQFSLGSKINVK	AGSRMNFRPGVLSSRQLGLPGPPDVPDHAAYHPF	KTVIGPDGHKEVTKEVV
QGVNDNEEGFFSARGHRPL	DNVDDPTGNFRSGPLTGWR	SHEDMLVVDPKSKEEDKHL	PPGADGQPGAKGEPGDAGAKGDAGPPGPAGPAGPPGPIG
WSTDDVQINDISLQDYIAVK	AIKADAEGESDLENSRKLLS	VDKSAVGFDY	GRPGEVGPPGPPGP
SVIDQSRVLNLGPITR	SVMPSPKVSDTVVEPYNAVLSIH	NPLPSKETIEQEKQAGES	DLQVGQVELGGGPGAGSLQPLALEGSLQ
DEPCKEILRPR	AIPVAQDLNAPSDWDSRGKDSYETSQLDDQSAETHSHKQSRLY	RSPEAPQPVIAMEEPAVPAPLPKKIS	SSTKPAAGGTAPLPPWKSPSSSQPLPQVPAPAQSQTQF
SSRIGEIKEETT	LDRNLPSDSQDLGQHGLEEDF	APGIAGAPGFPGARGP	HSGAEKDVDVSEDSPPPLPERTPESFVLA
SPMYSIITPNILRLES	QQQPHHIPTSAPVYQQPQQ	QMPSDKTIGGGDDSFTTFFCETG	SVNVDYSKLKKERPDF
VNDNEEGFFSARGHRPLDKK	TGIFTDQVLSVLKGEE	DDAPRAVFPSIVG	SDSQDLGQHGLEED
GERGAAGIPGGKGEKGEPGLRGEIGNPGRDG	DEPPQSPWDRVKDLATVYVDVL	GIGTLDGFRHRHPDE	SGKDPNHFRPAGLPEKY
GKTFPGFFSPMLGEFVSETESRG	SHHPGIAEFPSRGKSSSYSKQFT	QEPYLASGDFGHTVDSVEKLIKRHEA	QGYMKHATKTAKDAL
KESSSHHPGIAEFPSRGKSS	NVGAPGAKGARGSAGPPGATGFPGAAGRVGPPGP	QKENAGEDPGLARQAPKPRKQ	GAGSIAAATGFVKKDQLGKNEE
TYIKFINLF	KGEPGDAGAKGDAGPPGPA	HVQPQPQPKPQVQL	QLGLPGPPDVPDHAAYHPFRRLA
VHLTPEEKTAVNALWGKVNVDAVGGEALGR	STGNRNPGSSGTGGTATWKPGSSGP	GAAAAIEAAAKKLE	AGPPGPIGNVGAPGAKGARGSAGPPG
NGFKSHALQLNNRQIR	LDDDLEHQGGHVLDHGHKH	GPPGERGGPGSRGFPG	DEVKVWPQ
RFEQLELRPVLYNYLDK	MREIVHLQAGQCG	SSVEIENPETSDQ	DEHGIDPTGTYHGDSDLQLE
QLNYKHYDGSYSTFGERYGR	TELRPGETLNVNFLLR	HASQEKLISSAKQVAAS	KPEVLEVTLNRPFLFAVYDQSATALHFLGRVANPLSTA
NNKFASFIDKVRFL	QGAKIPKPEASFSPR	EEAGARVQQNVPSGTDTGDPQSKPLG	QQYNRVGKVEHGSVALPAIMRSGASGPENFQVGSMPPAQQQITS
GSPGEAGRPGEAGLPGAKGLT	HRIHWESASLLR	ADEFKVKIDQTVEELRRSLAP	WDLDPEVRPT
CVVVDVSHEDPEVKFN	TEKLVTSKGDKELR	NLDFLKAVDTNRASVGQDSPEPR	LRGLPGKDGETGAAGPPGP
GASQAGAPQGRVPEARPNS	VPSSLVEDPQGDAAQKTDTSHH	QQYNRVGKVEHGSVALPAIMRSG	LFGPDLKLVPPMEEDYPQFGSPK
QTGEPGIAGFKGEQGP	NGFKSHALQLNNRQIRGL	EGDFLAEGGGVRGPR	VNPTVFFDIAVDGEPLGR
TDCPGDALFDLLR	RPHFFFPKSRIV	FMGVVSLGSPSGEVSHPR	YAPVISAEKAYHEQ
HFDLSHGSAQVKGHGK	EDGRPGPPGPQ	VGPAGKDGEAGAQGPPGPA	ISALEEQLQQIRAE
SGISGPPGPPGPAGKEGLRGPRGDQGP	GEPGSPGENGAPGQMGPRG	ADSGEGDFLAEGGGVRGPRVVERHQ	ERPTYTNLNRLIS
AGPPGEAGKPGEQGVPGDLGAPGP	DVPDHAAYHPF	VGPPGPPGPPGPPGPPSAGFDFSFLPQPPQEKAHDGGR	QNPGSPRPGSTGTWNPGSSERGSA
DEVGGEALGR	FKSHALQLNNRQI	QQETAAAETETRTHTLTRVNLESPGPERVW	NQEQVSPLTLLKLG
KGAAGEPGKAGERGVPGPPGAVGPAGKDGEAGAQGPPGP	SSHHPGIAEFPSRGKSSS	TVVQPSVGAAAGPVVPPCPGRIRH	VTAVAQKTVE
GEPGREGSPGADGPPGRDGAAG	STIKDMITRMDLENLKDVLSRQ	YSEDPIEDPLQPDVTGIRLLSLGAGEFKSQEHA	EPAVQRTLL
DLKLVPPMEEDYPQFGSPK	YYFEGIKQTF	FVGGAENTAHPRII	LAPLAEDVRGNLR
GVLSSRQLGLPGPPDVPDHAAYHPFR	VSFLSALEEYTKKLNTQ	KVDEIVVLSGDNSKVT	DLEPGTMDSVR
VGRTGEVGAVGPPGFAGEKGP	FGPDLKLVPPMEEDYPQFGSPK	SEAEDASLLSFMQGYMKHATKTA	IDPTGTYHGDSDLQ
KAADDTWEPFASGKTSESGELHGLT	EGSEVVKRPR	FRPDSPGSGNARPNNPDWGTFEEV	ILESEEKGDPNKPSGFRSV
THRIHWESASLLR	NGFKSHALQLNNRQ	SHHPGIAEFPSRGKSSSYSKQFTSST	YYLQGAKIPKPEASFSPR
VVAGLNFR	AQSKGNPEQTPVLKPEEEAPAPEVG	GKHVPRAVFVD	SSYSKQFT
SGIGTLDGFRHRHPDE	MEPLGRQLTSGP	TPDVSSALDK	PPGSAGAPGKDGLNG
PNSPGKILLMDLNEEDPTVLELGITG	DGATGAAGPPGP	SVNQDHDLKPLGPKSGP	ARGSAGPPGATGFPGAAGRVGPPGP
GRPEAQPPPLSSEHKEPVAGDAVPGPKDGSAPEVRGA	ILTTHTTLEH	GLQFPVGR	SDEFKVET
ISASAEELRQR	STGPGASLGTGYDRKDYV	PQQQVQQSQPPQTQPQQPSP	NPPGGKTSDIFGSPVTATSRLA
LAPLLNLWAKPQGR	MNFRPGVLSSRQLGLPGPPDVPDHAAYHPF	SGGPGNHPHGPDASAEGLNPYGLV	KFSPGAPGGSGSQPNQKLGHPEALSAGTGSPQPPSF
LVIPSELGYGER	QPPTVVPGGDLAKV	IAMEEPAVPAPLPKKI	KFSPGAPGGSGSQPNQKLGHPEA
DTWKQSTQRLR	EYHTEKLVT	HNLGHGHKHERDQGHGHQ	TGPGGDKGDTGPPGP
NLEAGNVK	APVISAEKAYHEQL	PRIDADLKLDFKDVLLRPK	PNNPDWGTFEEVSGNVSPGTRR
DTASTGKTFPG	YETSQLDDQSAETHSHKQSRLY	DSTFESKSYKMA	RTLKSGLGDDLVQALGLSKGPGLEV
VLSPADKTNVKAAWGKVGAHAGEYGAEALERMFLSFPTTK	SEMVVAGKLQ	SSPTAAGTPNKETAGLKVG	SEGPQGVRGEPGPPGP
GARGSAGPPGATGFPGAAGRVGPPGP	AGPVVPPCPGRIRHFKV	LKGQPGAPGVKGEPGAPGENGTPGQTGARG	HALQLNNRQIR
YDVEKNNSRIKLGIK	PGSSERGSAGHWTSESSV	ENEGFTVTAEGK	KGLTEFVEPIIQIKTQ
WNRQAGAAGSRMNFRPGVLSS	GGPSLTSDLQAQSKGNPEQTPVLKPEEEAPAPEVGASKPEGI	DDDLEHQGGHVLDHGH	SVRLAPVYQKLLERMKH
ALTSEEAERSDGDPVQPAVLQVHQTS	TVVQPSVGAAAGPVVPPCPGRIRHFKV	SIAAATGFVKKDQ	QGVNDNEEGFFSARGHRPLDKKREEAPSL
TGLADVKAGP	FHSHEDMLVVDPKSKEEDKH	PPGPPGKNGDDGEAGKPG	PTVIDEIR
FQYDTWKQSTQRL	AEKLQLQEQLQAETELC	NELRVAPEEHPVLLTEAPLNPKANREKMTQI	TEFTPTEKDEYACRVNHV
SQAGAPQGRVPEARPNS	SGIFTNTKE	QIRQQQYKFLPSELRDEH	DSLLENDRQQT
PEAVKGQTLLAVAKSQ	SEKAKPALEDLRQG	QPVSLANTQPRGPPASSPAPAPKFSPVTPKFTPVAS	EYMDWILEKTQSSDGKAQMQSPA
IPPWEAPKEHKY	ASTGKTFPGFFSPMLGEFV	HLYENLCVLEASPTLH	SGLGDDLVQALGLSKGPGLEV
VLPGVPTGAGVKPKAPG	DGADAGQKHAGAPEDASQEEESVLWTILISILKLVLEILF	SALVEGEIAEEAAEKAT	TDFRRFQMIPLDPKGTSQNDPNWVVRHQGKELVQ
SSKITHRIHWESASLL	AEEKSKPIPIMPASPQKGHAVNLL	NADSLQASLRPH	VGGIAQIIAAQEE
DVSSALDKLKEFGNTLEDKARELISR	SHEDMLVVDPKSKEEDKH	KMADEAGSEADHEGTHSTKRGHA	AVAHVDDMPNALSALSDLH
DILSLSNIQQHSVR	QLGLPGPPDVPDHAAYHPF	QPQLSPGISTIHL	DDMEKIWH
PGPPDVPDHAAYHPFRRL	GLEEELQFSLGSKINVKVGGNSK	VISLEGKPL	GEAGKPGEQGVPGDLGAPGP
QGLLPVLESFK	NRQIRGLEEELQFSLGSKINV	GKDAVEDLESVGKGAVH	EILESEEKGDPNKPSGFRSV
GPPGPPGSPGEQGP	KYSLIKGNF	YLQGAKIPKPEA	IGNVGAPGAKGARGSAGPPG
FRPGVLSSRQLGLPGPPDVPDHAAYHPFR	SETESRGSESGIFTNTKESSSHHPGIAEFPSRGKS	ADSGEGDFLAEGGGVRGPRVVERH	SPGSRGLPGADGRAGVMGPPGSRGASGP
LVSSKPQAHGAPAPPSGSAPHFL	WESAKTAAQNLYEKTYLPAVDEKL	DEPPQSPWDRVKDLATV	LEEALQQAKED
SGSFRPDSPGSGNARPNNPDWGTFEEV	RSPGAPGPLTLKEVEELE	RNVSTGDVNVEMN	SQEKLISSAKQVAA
LTFPLDYHLNQPFIFVLRDTDTGALLFIGKILDPRGP	LEDSVSPK	HRHPDEAAFFDTASTGKTFPGF	YETSQLDDQSAETHSH
TVETRDGQVINETSQHHDDLE	SPGGPGAAGFPGARG	GPPGADGQPGAKGEPGDAGAKGDAGPPGPA	SEKPAWAKEVEERSRLN
QTGLFTAAR	DEAAFFDTASTGKTFPGFFSPM	SRPLDHAQPPSSLVIDKES	NWYVDGVEVHNAKTKPR
GLPGIDGRPGP	TNTKESSSHHPGIAEFPSRG	SEAEDASLLSFMQGYMKHAT	AENRLTEMETLQSQLMAEKLQLQE
ANGAPGLRGGAGEPGKNGAKGEPGP	GGARLAEYHAKATEHLSTL	ARLTTTRKTPQGPPEIYSDTQFPSLQ	LDLDVPDSGPPVFAPSNHVSEA
AVEDLESVGK	SSLLEACTFRRP	SYALTSEEAERSDGDPVQPAVLQVHQTS	RIRDPNQGGKDITEEIMSGARTA
ADGPAGAPGTPGPQG	ADEFKVKIDQTVEELRRSLAPYA	EGTETFADHREGILK	KDALSSVQESQVAQQARGWVTDGF
KESSSHHPGIAEFPSRGK	AGKELEKAKEVSENS	SGIGTLDGFRHRHPDEAAFFDTASTGKTFPGFFSPMLGEFV	QDMVEDYRNKYEDEINKRTNAENEFVTIK
AQPQFVHPEHRSFVDLSGHNLANPHPFAVVPSTAT	ELAPGKFQLVAENRRYQ	DVEKNNSRIKLG	QQAQPGQGSDPARWRQLIQWENNGQVY
SFDAREQWPQCPTIKE	TYAPVISAEKAYHEQLSVAEITN	EEVKAKVQPY	EGGFTATGQRQLRPEHF
PGSPRPGSTGTWNPGSSERGS	YEDIAQKSKAEAE	SLGGGTGSGMGTLLISKIREEYPDR	SAESGEQVERVNEPSILEMSRGV
LEDKTERELLESYIDGR	VDLTEFQTNLVPYPRIHFPL	SGNVSPGTRREYHTEKLVT	EVNPSLGKTPEEVTRTVN
DDILASPPRLPEPQPYPGAPHH	RENADSLQASLRPHADELKAKIDQNVEELKGRLTPY	SGPPAAAEEAQRPRSMTVSA	NIKYHEEFEKSRMGPSG
SEETKENEGF	QPGKLRSPFLQKQLTQPETH	GSPGENGAPGQMGPRG	VARGGGRGSGFGGGYGGGGFGGGGFGGGGFGGGGIGGGGFGG
SGIGTLDGFRHRHPDEAAFFDTASTGKTFPGFFSPM	SILTTHTTLEH	HPNSPLDEENLTQENQDRGTHVDLGLASANVDFAFSLYKQLVLKA	DVRGNLRGNTEGLQ
GERGFPGERGVQGPPGP	GTLSGIGTLDGFRHRHPDEAAF	SNQGSKYVNKEIQNAVNGVKQI	EQEENVVKIQ
HDNLRSLDRNLPSDSQDLGQHGLEED	SEAEDASLLSFMQGYMKHATKTAKDALSSV	STGKTFPGFFSPMLGEFVSETESRG	DEHGIDPTGTYHGDSDLQLDRIS
LTYNPDESSKPNMIDAATLK	VQPQPQPKPQVQLHVQSQT	VFGQSGAGNNWAKGHYTEGAELVDSVLDVVRKEAESCD	SPLDLAKLN
PPGKAGEDGHPGKPGRPGERG	SEKAKPALEDLRQGLLPVLESF	LEEELQFSLGSK	GEAGKPGEQGVPGDLG
GKAGERGVPGPPG	ETESRGSESGIFTNT	EVSGNVSPGTRREYH	SRLTKITKPGSIDSNNQLF
ELTLTKAD	ARGHYTIGKEIIDPVLD	HEMQIQHPTASLIAKVA	DTGAKGEPGPVGVQ
QFTSSTSYNRGDSTFESK	NAEELKARISASAEEL	KERELEEARKKLAQ	GIPGEKGPAGERGAP
AGPRGSPGERGEVGP	LPEPQPYPGAPHHSSYV	QSLQEETVRKGPAGDRGP	SAGAPGKDGLNGLPGPIGPPGP
VVAVEPDRRNQSPVDQGATGASQGLLDRKEVLGGVIAGGLVGLI	GPPGPPGPPGVSGGG	SVNQDHDLKPLGPKSGPTPPT	GGTGSGMGTLLMNKIREEYPDRI
DFLAEGGGVRGP	TPKGSSLKIEERAEFLN	SSENISNFNNALESKTAASGVE	EGVQKEDIPPADLSDQVPDTESETRILLQGTPV
DVSSALDKLKEFGNTLEDKARELI	NGFKSHALQLNNRQIRGLEEELQFSLGS	FSGLDGAKGDAGPAGPKGEPGSPGENGAPGQMGPRG	QQYNRVGKVEHGS
GIAEFPSRGKSSSY	RNPGSSGTGGTATWKPGSSGP	SLEDKTERELLESYIDGR	ELLPGESNKIPR
LNAPSDWDSRGKDSYETSQLDDQSAETHSHKQS	QAPSLPLPGRVGSDTVRGQARHPFGFGQVPDNWREV	SQLSNNAKEAVEHLQ	HDNLRSLDRNLPSDSQDLGQH
DSPGNKDFLQSLK	NNQFASFIDKVRFL	VVDLMAHMASKE	SHALQLNNRQIRGLEEELQFSLGS
ESVGPLPK	GHGHEQQHGLGHGHKF	ERGPPGPPGRDGEDGP	SSHHPGIAEFPSRGKSSSYSKQ
SKITHRIHWESASLLR	DEPPQSPWDRVKDLA	FMVDNEAIYDICRRNLD	NSAIFGGARPREEVVQKEQE
SLAFWKTDASDVKPC	FFGHGAEDSLADQAANEWGRSGKDPNHFRPAGLPEKY	FMQDPDEEHLKKSSQVPRTE	PVAQSYGGYKEPAAPVSIQR
RPPGFSPFRSS	QGARGFPGTPGLPGFKGIRGHNGLDG	TLGGPEEESTIENY	TQPRGPPASSPAPAPKFSPVTPKFTPV
HNLGHGHKHERDQGHGHQR	NSGEPGAPGSKGDTGAKGEPGP	DSALEIFKQASAFSRASQRSV	DETEQWEKF
QVLSVLKGEE	DPDAPLQPVTPLQLFEGRRN	ATYAPVISAEKAYHEQ	IESIIEESQ
GPGGVGGLGGPGGFGPGGYPGGIH	TKTVIGPDGHKEVTKEV	KIKIIAPPERKYSVWIG	GHISVKEPTPSIASDISLPIA
APPGHQLHRAHYDL	SGIQAELLTFPNSSPGLR	GDVVPKDVNAAIA	GMNPSSVVHHVSDS
KITHRIHWESASLLR	DLEEVKAKVQPY	TYHGDSDLQLERINVYYNE	VDESDAFHDNLRSLDRNLPSDSQDLGQHGLEEDFM
NGFKSHALQ	SGPAGEVGKPGERGLHGEFGLPGP	QEVLHIGSAHN	GESITHALKHVSDDMKTHKNPAL
RTGEVGAVGPPGFAGEKGPSGEAGTAGPPGTPGP	TISTSDPAEVLVKNSQPIK	TEDAVDAERL	YVDDTQFVRFDNDAASPR
AKLIALTLLGMGLALFRNHQSSYQTR	SPGEAGRPGEAGLPG	DMEKIWH	HLGREETQEIRAA
WNPGSSERG	THDKTALKETLGA	EAGRDGNPGNDGPPGRDGQPG	GESITHALKHVSDDMKTH
APGDRGEPGPPGPA	TAAGTPNKETAGLKVGVS	SKVSGAQEMVSSAKDTVA	KTVIGPDGHKEV
MDLENLKDVLSRQ	SPGPDGKTGPPGPA	YQPPTVVPGGDLAKVQR	ISPFHEHAEVVFTANDSGPRRYTIAALLSPYSYSTTAVVTNPK
SGRDPNHFRPAGLPEKY	DQTVSDNELQEMSNQGSKYVNKEIQNA	QLFHPEQLITGKEDAANNY	LRENADSLQASLRPHADELKAKI
SKKDKNTDTLSKKELKEL	EDPQGDAAQKTDTSHHDQ	GLPGPPGAPGPQ	SLDRNLPSDSQDLGQHGLE
DAGAPGAPGGKGDAGAPGERGPPG	IERPTYTNLNRLISQIVS	NALESKTAASGVEANSRPLDH	QIFRPDNF
QERDPSKIKWGDAGAE	DDDLEHQGGHVLDHGHKH	LDHENANKILNRPK	ASTGKTFPGFFSPMLGEFVSETESR
QLKSDQSRLDSELKNMQD	SYKMADEAGSEADHEGTHST	QRGHGLGHGHEQQHGLGH	MILKEEMEKSLPIRRKT
DGVPGKDGPRGP	LQGAKIPKPEASFSPR	TPPPPAYESIIKAFPDS	ERGEQGPAGSPGFQGLPGP
DGVPGKDGPRGPT	TLEIPGNSDPNMIPDGDFNSYVRVTA	RGPLPIPKSSPDDPNYSLVDDYSLLY	NLEKETEGL
DISSTRGFPSVLR	SPGAPGPLTLKEVEELEQLTQ	DSALEIFKQASAFSRASQ	WDDMEKIWHHTFYNEL
AGNTGAPGSPGVSGPKG	SEEAERSDGDPVQPAVLQVHQ	DWGTFEEVSGNVSPGTRRE	SSHHPGIAEFPSRGK
GDFLAEGGGVRGP	NIKYHEEFEKSRMGP	YRGDVVPKDVNAAIA	NEPPKQSTSFLVLQEILESEEKGDPNKPSGFRSVKAPVT
FHSHEFHSHEDMLVVDPKSKEEDKHL	FLDHENANKILNRPK	PASSTTARVIT	DEYSLVRE
SSSHHPGIAEFPSRGKSSSYSKQF	GTLDGFRHRHPDEAAFFDTASTGKTFPGFFSPMLGEFV	KFVGGAENTAHPRIISAPEM	DAAINLTDPDGALAKRLLLQLE
PEPAKSAPAPKKG	DTQEKLNHQLEGLTF	QIFLPEPEQPSR	RKGPGPGGPGGAGVARGGAGGGP
LPGSPGNIGPAGKEGPVGLPGIDGRPGPIGP	GSSGTGGTATWKPG	NEEGFFSARGHRPLD	PDPAKSAPAPK
SHALQLNNR	SEMVVAGKLQDRGPDVL	GPPGKNGDDGEAGKPG	LEAVVCEEPQVKYSTLH
TPAPLDSVFSSSERAHQVLRI	TGTYRQLFHPEQLITGKEDAANNY	LENDRQQTHMLDVMQDHFSRA	GLPGPPDVPDHA
GPPGESGREGAPG	DVSSALDKL	GFKSHALQLNN	LEAIPMSIPPEVKFNKPFVFLMIEQNTKSPLFMGKVVNPTQK
EELQFSLGSKINVKVGGNSK	AVGTSAAPVPSDNH	TYAPVISAEKAYHEQ	RHDWGHEKQRKHNLG
EEQLQQIRAE	PPAQQQITSGQMH	PEEMDKPLISLHLVDSD	SLPSKPSSTLNVPSNPAQSAQSQS
DSTFESKSYKMAD	SQLQKVPPEWKALTDMPQM	ERELEEARKKLAQIR	SQQPGKALGTHVIHSTH
AGQPGDKGEGGAPGLPGIAGPRGSPGERGETGPPGP	LDRNLPSDSQDLGQHGLEEDFML	VMPSPKVSDTVVEPYN	ENVDLQRPN
DNFSNQIGKHY	DNSVHWERPQKPKAPVGHF	TGSPGSPGPDGKTGPPGP	GIAGHHGDQGAPGSVGPA
GGGGGGGLGSGGSIRSS	NYLSHHLTI	KFIDTTSKF	GDKGEGGAPGLPGIAGP
GSTGNRNPGSSGTGGTATWKPG	YEGSYALTSEEAERSDGDPVQPAVLQVHQTS	ELGRPAANTKIGPR	ESELGKQLL
ARNKLNDLEEALQQAKE	AGPPGKAGEDGHPGKPGRPGERG	HELQEKLSPLGEEMRDRARAHVDALRTHLAPY	QKDSYVGDEAQSKRGILTLK
EYHTEKLVTSKGDKELRTG	TEAPLNPKANREKMT	IISAEKAYHEQL	PAGLPEKY
PGLARQAPKPRKQ	KDALSSVQESQVAQQA	MELERPGGNEITRGGSTSY	TSGHPGSPGSPGYQGPPGEPGQAGP
DGETGAAGPPGP	GPPGPPGSPGEQ	DAQALKPLK	EEAEIPREVIERLA
RQLFHPEQLITGKEDAANNY	DQGPVGRTGEVGA	TPFSSKSSTKPAAGGTAPLPPWKSPSSSQPLPQVPAPAQSQTQF	ADGVPGKDGPRGPT
SFSDADLADGVSGGEGKGGSDGGGSH	RLFPDFFTRVALYVDWIRSTLRR	DVEKNNSRIKLGL	QMPSDKTIGGGDDSFNTFFSETG
QDGRPGPPGPPG	QQAQPGQGSDPARWRQLI	SLAPYAQDTQEKLNHQLEGLTFQM	AAPYGIESMSQDTEVRSRVVG
PKFMETVAEKALQEYRKKHREE	DRNLPSDSQDLGQHGLEEDFML	LRPPPPPPPEPARPAVPGGQLHPNPGGHPAAAPFT	YDPEAASAPGSGNPCHEASAAQKENAGEDPG
HGLGHGHEQQHGLGHGHK	SSKITHRIHWESA	QQYNRVGKVEHGSVALPAIMRSGASGPENF	SFLHEQEENVVKIQ
GEPGRDGVPGGPGM	FHSHEDMLVVDPKSKEEDKHL	VVYAKCDSSPDSAEDVR	QFVHPEHRSFVDLSGHNLANPHPF
SYFEKSKEQLTPLIK	DRNLPSDSQDLGQHG	QVIPHVYPVAA	AQPQFVHPEHRSFVDLSGHNLANPHPF
RPLIDQVVQTALSETQDPEEVSVTVK	HGYGGKFGVEQDRMDKSAVG	SSHHPGIAEFPS	TVTDYGKDLMEKVKSPE
SGEAGTAGPPGTPGP	GPPGEAGKPGEQGVPG	GPPGPPGPPGPPSAG	DEAEKALGPLLARD
KGNSGEPGAPGSKGDTGAKGEPGP	NVHSGSTFFKYYLQGAKIPKPEA	AKPTKPAASDLPVPAEGVRNI	DTGAALLAESRAEKNRLWGPLEVRRVG
PPTTENKPKVQCC	VGAAGATGARGLVGEP	PEPSKSAPAPK	LEKVTTEAKLKKLE
ASEGGFTATGQRQLRPEHFQEVGYAAPPSPPLSR	EEHGIDLAGSDRGASALQLERIS	ADANLEAGNVKETRAS	SIEIGHEVKTQNKLL
VLSPADKTNVKAAWGKVGAHAGEYGAEALE	FPGERGVQGPPGP	AKPTKPAASDLPVPAEGVRNIK	SESSVSGSTGQWHSESGSFRPDSPGSGNARPNNPDWGTFEEV
PDVPDHAAYHPFR	AAETEKQVALAQGRAETLA	EHQGGHVL	EYHTEKLVTS
TGASGSFKLN	QLQKVPPEWK	VGEEIRPSMNRKLS	GNAGPPGPPGPA
DKGEPGGPGADGVPGKDGP	HGPEGLRV	TESETRILL	PPGEAGKPGEQGVPGDLG
QLNNRQI	ALQLNNRQIR	QIFHPEQLITGKEDAANN	KEAVEHLQKSELTQQL
SGLPGERGAAGIPGGKGEKGEPGLRG	PFRPGDSEPPPAPGAQRAQ	QRELVAQGKVG	GNSGEPGAPGSKGDTGAKGEPGPVGVQ
GMPGERGGLGSPGP	GPPGPPGPAGKEGLRGP	QLNADLRKLA	ESPKEHDPFTYDYQSLQIGG
EQQQEQQQEQVQMLAPLES	ELGGHLDQQVEEFRRRVEPY	EAPGDPIQQLNLKGCE	SVMPSPKVSDTVVEPYNAVLSIHQLIE
DYPVVSIEDPFDQDDWGAWQK	PFAQGALKSEDCFILDHGKDG	FRPGDSEPPPAPGAQRAQ	VGRTGEVGAVGPPGFAGEKGPSGEAGTAGPPGTPGP
QGVNDNEEGFFSARGHRPLDK	GSTGNRNPGSSGTGGTATWKPGSSGP	SVVPSPKVSDTVVEPYNATLSVHQL	TCPEQDKYRTI
GQDGRPGPPGPPGA	AAAAIEAAAKKLEQ	QVSDLLTQEQANLTHQKKKLEGQISA	GEEGKRGPNGEAGSAGPPGPPG
SRQLGLPGPPDVPDHAAYHPFR	ITHRIHWESASLL	SVNQDHDLKPLGPKSGPTPPTSENEQKQAFPKLT	GYGNQGGGYGGGYDNYGGGNYGSGNYNDFGNY
GKEGPVGLPGIDGRPGP	AGEKGSPGADGPAGAPGTPGPQG	SVLSSGYQKTPQEWAPQTARIRT	QHRGPVVLKEPEKQQLY
GLPGIAGHHGDQGAPGSVGP	EEELQFSLGSKINV	PPQSPWDRVKDLATVY	DTPVRKLQANKKVQGS
SLTLDVQGRENNKDY	EDAVDAERL	TVVPGGDLAKVQRAV	TANEKSTMQELNSRLA
LWVMPNHQVLLGPEEDQDHIYHPQ	IGSAGPPGFPGAPGPKGEIGAVGNAGP	QDHFSRASSIIDE	PTEDVSVNSRPFRVT
TPDVSSALDKLKEFGNTLEDK	SVVPSPKVSDTVVEPYNATLSVH	QEHQTLKEKELE	TLASPKGGSGTAGTEPSDIIIPLR
AQYEDIAQK	AIGYLNTGYQR	DDYYYYGPPH	FSPGAPGGSGSQPNQKLGHPE
RPPGFSPFRSSR	WDHQEKLQLHE	KFSPGAPGGSGSQPNQKLGHPEALSAGTGSPQPPSFTYA	WDESLAPK
PGVLSSRQLGLPGPPDVPDHAAYHPFR	TPLQLFEGR	HVNLQDYWDPDHSSDVWVNTL	NEITAMTGDGVN
KIDQTVEELR	ALQQAKEDLARLLR	TVFLDHENANKILNRP	NGNWPIPGERIPDVAALSMGF
AGPPGATGFPGAAGRVGPPGP	RGDSTFESKSYKMA	GVVGLPGQRGERGFPGLPGP	NNPAGLYSSENISNFNNALESKTA
VYQKLLERMKH	TGSWNSGSSGTGSTGN	KDPQALSEHLKNPVIAQKIQ	ALQEVLKTALIHDG
LSSRQLGLPGPPDVPDHAAYHPFR	DQGPVGRTGEVGAVGPPGFAGEKGP	NELGDVGVH	RNFDDATMKAGQCVIGLQ
SYSKQFTSSTSY	QKENAGEDPGLAR	EENPYARFE	ATYAPVISAEKAYHEQL
GAPGFPGARGP	SYKMADEAGSEADHEGTHSTKRGHAKSRPV	AVEDLESVGKGAVHD	QVFGEATKQPG
AAGEPGKAGERGVPGPPGAVGP	GEAGSAGPPGPPG	EGGPEAPIPPPPQPREKVSSID	EEAPSLRPAPPPISGGGY
AVGGLGKLGKDAVED	GLEEELQFSLGSKINVKVGGN	PAQGIPEAKVRHPLS	AEIEKFDKSKLKKTE
QLTPYAQRME	REEYPDRIMNSF	QGMPGERGGLGSPGP	TGKTFPGF
GPPGPPGSPGEQGPSG	AGEPGREGSPGADGPPGRDGAAG	RHLYDPKNHILPPMDHSTI	SLNLRETNLDSLPLVDTHS
REYHTEKLVTSKGDKEL	FDTASTGKTFPGFFSPMLGEFVSETESRGSESGIFTNT	VTDFENVPEEDGTRFH	TLLISKIREEYPDRIMNTF
VLSPADKTNVKAAWGKVGAHAGEY	SGISGPPGPPGPAGKEGLR	ELRVAPEEHPVLLTEAPLNPK	AENEEDEHSVNYKPPA
FNEKSKELTTEIDNNIE	ECISVHVGQ	NEVSQKIGDNL	YNRGDSTFESKSY
GDEELLRFSN	SSKITHRIHWE	LHTDDELNWLDHGRTL	DVSSALDKLKEFGNTLEDK
LTPYADEFKVKIDQTVEELR	NGDDGEAGKPGRPGERGPPGP	SYKMADEAGSEADHEGTHSTKR	LDIDNTRM
TVVQPSVGAAAGPVVPPCPGRIRHF	LVGEPGPAGSKGESGNKGEPGSAGP	VDESDAFHDNLRSLDRNLPSDSQDLGQHGLEEDF	TPLQLFEGRRN
PDWGTFEEVSGNVSPGTRREYH	SQPNQKLGHPEALSAGTGSPQPPSFTYAQQ	QPPTVVPGGDLAKVQRAVCM	SYFEKSKEQLTPLIKKAGTELVNF
VDTNRASVGQDSPEPR	SQDEAPGDPIQQLNLKGCE	KTKEQVTNVGGAVVTG	LQGLRPPPPPPPEPARPAVPGGQLHPNPGGHPAAAPFT
STGSWNSGSSGTGSTGN	REEYPDRIMNTF	NPQILAALQERLD	SMGDAGEMVRQARIL
KAADDTWEPFASGKTSESGELHGL	AQYEDIAQKSKAEAE	GGTGSGMGTLLMNKIREEYPDRIM	QALEQAIISQKPQ
NAAYNRYF	LGTLSGIGTLDGFRHRHPDEAAF	NIGFPGPK	FVDLSGHNLANPHPFAVVPSTAT
QYILFPLRF	TYGEIFEKF	QWHSESGSFRPDSPGSGNARPN	YDVEKNNSRIKLGL
NNDISELRKDDFKG	SNYFRLPPCENVDLQRPNGL	VGKVEHGSVALPAIMRSGASGP	VSDPNSQAGQQGLVEPTQFARAN
YDPEAASAPGSGNPCHEASAAQKENAGEDPGLARQAPKPRKQ	ADEFKVKIDQTVEELRRSLAPY	DKTNVKAAWGKVG	AGPPGPPGPPGPPGVSGGGYDFGYDGDFYRA
YQLVDESDAFHDNLR	DGNNGAQGPPGPQGVQGGKGEQGP	GSTGNRNPGSSGTGGTATWKPGSSGPG	EEEAPAPEVGASKPEGI
SQTHTIRIQYSPA	EGDFLAEGGGVR	TEAPLNPKANREKM	FVDSLTKAT
NGLSGERGPPGP	NRGDSTFESKSYKMAD	SGNAGPPGPPGPAGKEGGKGP	NQEQVSPLTLLKLGNQEPGGQ
AGPTGPIGSRGPSGPPGPDGNKGEPGVVGAVGTAGP	SGTGGTATWKPGSS	QEHQTLKEKELETGP	TESVSGTLSSLQQ
EIGNPGRDGARGAPGAVGAPGP	EHGPPPPPDERDHSHGPPLPQ	VGAHAGEYGAEALER	MEPLGRQL
SVFPQQTGQLAELQPQDRAGARAS	HSQPATPTPLQSRTSIVQA	NVKVDPEIQ	LQAQSKGNPEQTPVLKPEEEAPAPEVGASKPEG
SSSHHPGIAEFPSRG	SLGSPSGEVSHPR	PEPAKSAPAPKKGSKKAVTKAQ	TYHGDSDLQLDRISVYYNE
NAPPEPVPPPRAAPAPTHV	NPGRDGARGAPGAVGAPGP	SLPSKPSSTLNVPSNPAQSAQSQ	HVEEPHTETV
GKPGEQGVPGDLGAPGP	FRIKFEMEQNLRQGVD	GESGSPGENGSPGPM	SETESRGSESGIFTNTKESSSHHPGIAEFPSRGK
TLDPERLGR	DRVDKSAVGFDY	IPPEVKFNKPFVFLMIEQNTKSPLFMGKVVNPTQK	ALPSPRLPTTDGAHPQPISPIPGGVSS
LDGSVDFK	FTDQVLSVLKGEE	DGSPGKDGVRGLT	KGSSLKIEERAEFLN
KGEPGSPGENGAPGQMGP	SEETKENEGFTVTAEGKGQGTLSV	ELERPGGNEITRGG	VNLGGSKSIS
FIRREQANNILARVT	VGGAENTAHPRII	DGETGAAGPPGPA	EGAKHFSGLEEAVYRNIQ
DIPMNPMCIYRSPE	HEHAEVVFTANDSGPRRYTI	SETGAGKHVPRAVFV	FKVGINYQPPTVVPGGDLAKVQ
GSPGSRGLPGADGRAGVMGPPGS	MADEAGSEADHEGTHSTKRG	LIPRVEQQNTKPNIYDIPKAT	GAGKIGLGGRGGSGGSYGRGSRGGSGGSY
VVSLGSPSGEVSHPRKT	QSLQEETVR	GHGLGHGHEQQHGLGHGH	AERELQQIRINEVK
LPPCENVDLQRPNGL	GHRPLDKKREEAPSLRPAPPPISGGGY	SGISGPPGPPGPAGKEGLRGPRGDQGPVG	MILKEEMEKSLPIR
GIDMSAFAGLGPREKGPDPLQ	ECISIHVGQAG	QVTDQVEVNAQN	AKYNTGGNPTEDVSVNSRPFRVTGP
SVAPHAPASPARLS	SETESRGSESGIFTNTKESSSHHPGIAEFPSRGKSSSYSKQFT	RGHGLGHGHEQQHGLGHGHKF	ELERPGGNEITR
RLYLSHNQLSEIPLNLPK	VLRENADSLQASLRPHADELKAKIDQNVEELKG	EPPAAAEVQGAGNE	QFTSSTSYNRGDSTFESKSY
ASTGKTFPGFFSPMLGEFVSETESRG	TSSTSYNRGDSTFES	METVAEKALQEYRKKHREE	GGTGFAGIDSSSPEVKGYWASLD
GRTCPKPDDLPFSTVVPLKT	DWGTFEEVSGNVSPGTRREYHTE	KSQDEAPGDPIQQLNLKGCE	SMPNLQDIAMPELAPRNS
NELRVAPEEHPVLLTEAPLNPK	TESRGSESGIFTNTKES	SEVNRLLAELPASVHALTGVDLSKIPLIKKATGVQV	SHALQLNNRQ
IGDNLRELQQR	SDMRQEKPSSPSPMPSSTPSPSLNLG	SEAEDASLLSFMQGYMKHATKTAKDA	SPLTSPTSPSTLSLKSESESVS
SDGLAHLDNLKGTFA	APGNRGFPGQDG	EDPQGDAAQKTDTSHHDQDHPT	STRGDADMYDLPKKEDALL
DGLAHLDNLKGTFA	SEADHEGTHSTKRGHAKSRPV	QEKPSSPSPMPSSTPSPSLNLGNTE	TEEAAVAIKAMA
RGLPGSPGNIGPAGKEGPVGLPGIDGRPGP	TSLLMERLS	GPPDVPDHAAYHPF	VGPVGARGPA
GERGAAGIPGGKGEKGEPG	ALFQPDSFVHGNSGAGNNWAKGHYTEGAELIENVLEVVR	TEGAELVDSVLDVVR	IDPTGTYH
DGQPGAKGEPGDAGA	SYKMADEAGSEADHEGTH	FDTASTGKTFPGFFSPMLGEFV	TIKALDGAFTEENRAQC
GAKKAVGGLGKLGKD	SLPPYFSQGPSNRPPIR	EEGKRHPYKMNLAS	SLDRNLPSDSQDLGQHGLEEDFM
ESGREGAPGAEGSPGRDGSPGAKGDRGETGPA	ADSGEGDFLAEGGGV	TTSISSPQPGKLRSPFLQ	QWHSESGSFRPDSPGSGNARPNNPDWGTFEEVSGNVSPGT
PDPAKSAPAPKKGS	DLMEKVKSPELQ	DWETDPDFVNDVSEKEQRW	GAPGAPGAPGPVGP
EYLIVFPKL	SPGNIGPAGKEGPVG	DSPGNKDFLQSLKGFPRGDKLFGP	ERGPPGESGAAGPTGPIGSRGPSGPPGPDGNKGEPGVVGAVGTAGP
SDDPIEKVIEGINR	DESDAFHDNLRSLDRNLP	NTKESSSHHPGIAEFPSRGKSS	EGLRPGTLC
EGKLGPLGAPGEDGRPGPPGS	AAQKENAGEDPGLAR	IGPDGHKEVTKEV	LGAKDNTAQQIKKVLHFDQVTENTTGK
GISGPPGPPGPA	GPPGPPGVSGGG	SIAAATGFVKKDQLGKNEE	VLSPADKTNVKAAWGKVGAHAGEYGAEALERM
SGIGTLDGFRHRHPDEAAF	ADHEGTHSTKRGHAKSRPV	AGEKGSPGADGPAGAPGTPGPQ	TAKDALSSVQESQVAQQARG
VNPFRPGDSEPPPAPGAQRAQ	PVTPLQLFEGR	ESYELNPFINRRNANT	NEATGGKYVPRAILVD
NGLPGAAGERGAPG	HIYDTKLGTDK	TLSQPKIVKWDRDM	SLAALKKALAAAGYDVEKNNSRI
RQLGLPGPPDVPDHAAYHPF	ARLLPHANEVSQKIGDNLRELQQRLEPY	TPDVSSALDKLKEFGNTLEDKARELISRIKQSELSAKM	VPIDIDKTKVQNIHPVE
VLSPADKTNVK	ALQQAKEDLARLLRD	FSPGAPGGSGSQPNQKLGHPEALSAGTGSPQPPS	DELPAKDDPDAPLQPVTPLQLFEGRRN
YRGDEGPPGSEGARGAPGP	RSLDRNLPSDSQDLGQHGLEED	AIKADAEGESDLENSRKLLSAA	KGSEMVVAGKLQDRGPDVL
NYAWVYYHL	YLSRSGGGGGGGLGSGGSIRSSY	NKYPDAVATWLNPDPSQKQNLL	KLGHPEALSAGTGSPQPPSFTY
TVVQPSVGAAAGPVVPPCPGR	DLEPTVVDEVR	QKDSYVGDEAQSKRGILT	SPFKVSPLT
GLPGPPDVPDHAA	FHEHAEVVFTANDSGPRRYTI	GEPGAPGSKGDTGAKGEPGPVG	LLGEENKENTPRNVLNIIPA
VEKVQAAVGTSAAPVPSDNH	HGLGHGHEQQHGLGHGH	APVISAEKAYHEQLS	ASSIIDELFQDRFFTREPQDTY
AEQRGENALKDAKNKLND	VGPPGPPGPPGPPGPPSAGFDFSFLPQPPQEKAHDGGRYY	TSISSPQPGKLRSPFLQKQLTQPETH	IDSLSSLLDDMTKNDPFKARVSSG
VYIHPFHL	GEGDFLAEGGGV	KLPSDGKEVPFVVPKF	VPRAILVDLEPGTMDSVR
ESSSHHPGIAEFPSRGK	EVGPPGPPGPA	PEPPAKTSTPEDFIRMT	SPGTRREYHTEKLV
KRKANDESNEHSDVIDSQELS	AGSRGDGGPPGMTGFPGAAGRTGPPGP	QPPSSLVIDKESEVYKML	IGPDGHKEVTKEVV
QGPPGPTGPGGDKGDTGPPGPQG	SSTTARVIT	SFKVSFLSALEEYTKKLNTQ	VQPQPQPKPQVQLHVQ
FSETFQKVKEKLKIDS	QLVDESDAFHDNLRS	EGSALGKQL	SGPFGQIFRPDNF
QFVHPEHRSFVDLSGH	SEGGFTATGQRQLRPE	VLSPADKTNVKAAWGKVGAHAGEYGAEALERMF	MELERPGGNEITR
TDSELAPRS	LGEFVSETESRGSESGIFTNTKESS	NEATGGKYVPRAVLVDLEPGTMDSV	HATKTAKDALSSVQESQVA
IGNPGRDGARGAPGAVGAPGP	QQYNRVGKVEHGSVALPAIMRSGASGPENFQVG	VQGGKGEQGPPGPPGFQGLPGP	RVEPYGENFNKALVQQMEQLRQKLGP
DDANVVRDRDLEVDTTLK	CLRFPGQLN	TGGVSPYADPNTCRGDSGGP	ASEGGFTATGQRQLRPEHFQEVGYAAPPSPPLS
PPGADGQPGAKGEPGDAGAKGDAGPPGPA	EMSKDLEEVKAKVQPY	MQGYMKHATKTAKDALSSVQESQVAQQA	EEAPSLR
SEAEDASLLSFMQGYMKHATKTAKDALSSVQES	ASTGKTFPGFFSPMLGEFVSETESRGSESGIFTNT	DDPGANAAAAKIQA	SYFEKSKEQLTPLIKKAGTELVN
LEDALQQAKEDLARLLR	VISAEKAYHEQL	DSGEGDFLAEGGGVR	ERYEIEETETVT
GEPGKQGPSGASGERGPPGP	SEAEDASLLSFMQGYMKHATKTAKD	VGEPGPAGSKGESGNKGEPGSAGP	SSTKPAAGGTAPLPPWKSPSSSQPLPQVPAPAQSQ
DGPAGAPGTPGPQG	SPVTPKFTPVAS	KFSPGAPGGSGSQPNQKLGHPEALSAGTGSPQPPSFTYAQQ	LDPEVRPTSAVAA
GIQLPGTSGQQPSVGQQMIFEEHGFR	DLGDVGPPIPSPGFSSFPGVDSSSSF	RIHWESASLL	LESEETMVLEAHDAQGDVPVTVTVHDFPGK
GEAFDGARDMWR	TDQVLSVLKGEE	NDNLLREGAAH	LTGPIGPPGPAGAPGDKGESGP
APGEDGRPGPPGSIG	DVEKNNSRIKL	GKEGPVGLPGIDGRPGPIGP	SVKLGHPDTLNQGEFKEL
SESGSFRPDSPGSGNARPNNPDWGTF	AIKADAEGESDLENSRKLLSAAKILADA	NPYGLVAPR	REYEELIKLKRSGSIQ
RDWHGVPGQVDAAMAGRIYI	KGDAGQPGEKGSPGAQGPPGAPGPLG	GDQGPPGPPGPPGPPGPPGPPG	DDPDAPLQPVTPLQLFEGRR
SPADKTNVKAAWG	PGVLSSRQLGLPGPPDVPDHA	VTGDHIPTPQDLPQRKPSLVASKLAG	NQEQVSPLTLLKLGNQEPGGQTAL
IRGLEEELQFSLGSK	YLQGAKIPKPEASFSPR	SSSYSKQFTSSTSYNRGDSTFESKSY	TYTNLNRLI
SSHHPGIAEFPSRGKSSSYSKQF	QDRFFTREPQDTYHYLPFSLPH	LDDFQKKWQEEMELYRQKVEPL	SEISENTDASGKIEKY
QVVAGLNFR	HYDGSYSTFGERYGR	TEKLVTSKGDKEL	NGFKSHALQLNNRQI
YDVEKNNSRIKLGLK	HALQLNNRQI	GPDGKTGPPGPA	SKITHRIHWESA
AQPQFVHPEHRSFVDLSGHNLANPHPFAVVPSTATV	LEEYTKKLN	SAPYEFPEESPIEQLEERRQ	QQPVAQSYGGYKEPAAPVSIQR
NGFKSHALQLNNRQIRGLEEELQFSLGSK	TSSTSYNRGDSTFESKSY	CTHEHDYEVVFPH	SQEQSKPPGPSGASTSAAVDHPPLPQTS
ERGAAGIPGGKGEKGEPG	SHALQLNNRQIRGLEEELQFSLGSKINV	NDGNAILR	ESGIFTNTKE
SHHPGIAEFPSRGKSSSYSKQF	NADSLQASLRPHADEL	YTEGAELVDSVLDVVR	GVKRNGFPVALARAV
VIKMGVAAHKKSHEESHKE	SSHHPGIAEFPSR	GENFNKALVQQMEQLRQKLGP	ESGSFRPDSPGSGNARPNNPDWGTFEEV
SLPEAGPGRTLVSSKPQAHGAPAPPSGSAPH	GEAGKPGEQGVPGD	LDKSFSEDAVTDSSGSGTLPRA	NENVDHSALLKLG
GGSTSYGTGSETESPRN	ADSGEGDFLAEGGGVRG	QWLGAPVPYPDPLEPR	NGFKSHALQLNNRQIRG
SPSGEVSHPRKT	AGFAGPPGADGQPGAKGEPGDAGAKGDAGPPGP	AQPQFVHPEHRSFVDLSGHNLANPHPFAVVPSTA	GAPGAPGGKGDAGAPGERGPPG
TATWKPGSSGP	GEPGKAGERGVPGPPG	NAGEDPGLAR	TPFLNIDK
APGENGTPGQTGARGLPG	ENADSLQASLRPH	EEYPDRIMNTF	EHAVEGDCDFQLL
NCTIKEL	GPPGPPGPPGPPGPPS	SGPGRGDADSHASMKSLLT	RENADSLQASLRPHADELKA
PDWGTFEEVSGNVSPGTRREYHTE	GLSMDGGGSPKGDVDP	EPQDTYHYLPFSLPH	FQPDSFVHGNSGAGNNWAKGHYTEGAELIENVLEVVR
HYLPFSLPHR	QGLPGIAGHHGDQGAPGSVGP	YLYQWLGAPVPYPDPLEPR	NEFSILKSPGSVVFRNGNWPIPGERIPDVAALSMGF
QFVHPEHRSFVDLSGHNLANPHPFAVVPSTAT	NAEELKARISASAEELRQ	SALDKLKEFGNTLEDKARELI	TTPSTAAPDPVLPPLPAKRHLAELS
RNDFQLIGIQDGYLSLLQDSGEVR	DAAQKTDTSHHDQDHPTFNKITPNLAEFAFSLYRQLAH	NLGHGHKHERDQGHGHQ	TPRTSLPHFHHPETS
ELEPPEQQEPGERQEPS	NTGAPGSPGVSGPKG	TENVPRTRLEDPAMW	EEGKRGPNGEAGSAGPPGPPG
VHLTPEEKSAVTALWGKVNVDEV	TKENEGFTVTAEGK	NSPLDEENLTQENQDRGTHV	QDFSASGWQPGTEYDNVVLKKGPK
TLSEKAKPALEDLRQGLLPVLESFKVSFLSALEEYTKKLNTQ	NCGPPPTLSFAAPMDITLTETRF	SQGAPGLQGMPGERGAAGLPGPKGDRGDAGP	QDHFSRASSIIDELFQDRF
DKEACVHKIL	NTTAIAEAWARLDH	SLGGGTGSGMGTLLISKIREEFPDR	YEPHFTYSLLEHVE
VFIGINDLEKEGAFVYSDHSPM	NYIDKVRFL	KGEPGPPGPYGSPGAPG	VYPEKLATKF
AGPPGFPGAVGAKGEAGPQGPRGSEGP	AGPPGAPGAPGAPGPVGPAGKSGDRGETGP	CHGPEENEYKSEGTF	IEPAKETTTNV
SYKMADEAGSEADHEGTHSTKRGHA	NGEAGSAGPPGPPGL	LQGLPGIAGHHGDQGAPGSVGPAGPRGP	GNDGATGAAGPPGPT
EEELQFSLGSKINVK	PGSSGTGGTATWKPG	KNPLPSKETIEQEKQAGES	DAGEMVRQARIL
DTTHNLPEFIVK	HVPRAVFVDLEPTVIDEIR	LGSPSGEVSHPRKT	GPEVQLVAHSPWLK
PRPPDDPGFGPHQRLEKLDSLLSDYDILSLSNIQQHSVR	KDKFSEFWDLDPEVRPTSAVAA	GDSTFESKSY	NTQPRGPPASSPAPAPKFSPVTPKFTPVAS
SETESRGSESGIFTNTK	TGSPGSPGPDGKTGPPGPAG	LEGEGSSGGGGRGGGSF	LPGSPGNIGPAGKEGPVGLPGIDGRPGP
[truncated: 5,610 more rows]
