# Supplementary material for: Single‐Position Peptide Clustering for Peptidomics Reveals Novel Disease Biomarkers and Dysregulated Proteolytic Characteristics
Source: Adv Sci (Weinh). 2025 Nov 18;13(5):e10910. doi: 10.1002/advs.202510910 (PMC12850352; doi:10.1002/advs.202510910)
Supplement: Supplementary file 2 — Supplemental Date File [file ADVS-13-e10910-s002.zip › advs72701-sup-0003-Table S2. Differential peptides.xlsx]

## Sheet: TTvsCtr
Sequence	Ctr_01	Ctr_02	Ctr_03	Ctr_04	Ctr_05	Ctr_06	Ctr_07	Ctr_08	Ctr_09	Ctr_10	Ctr_11	Ctr_12	Ctr_13	TT_01	TT_02	TT_03	TT_04	TT_05	TT_06	TT_07	TT_08	tp_TTvsCtr	ratio_TTvsCtr	Type	Accession	Description	Gene	# Protein Groups	# Proteins	Master Protein Accessions	Positions in Master Proteins	Position
AAGEPGKAGERGVPGPPG	91.1	44.05			54.35								134.8				59.5		182.4	95.1		0.483331	1.38555	Unchanged	P02452	Collagen alpha-1(I) chain OS=Homo sapiens OX=9606 GN=COL1A1 PE=1 SV=5	COL1A1	1	1	P02452	P02452 [588-605]	P02452 [588-605]
AAGEPGKAGERGVPGPPGAVGP	169.4	60.9333	114.775	183.725	69.05	300.35	124.9	203.4	70.375	28.6	69.1	97.925	155.2	138.125	76.15	40.775	61.775	89.325	96.825	41.325	10.4	0.0750452	0.547047	Unchanged	P02452	Collagen alpha-1(I) chain OS=Homo sapiens OX=9606 GN=COL1A1 PE=1 SV=5	COL1A1	1	1	P02452	P02452 [588-609]	P02452 [588-609]
AAGEPGKAGERGVPGPPGAVGPAGKDGEAGAQGPPGP	89.85	39.15	58.6	86.8	73.65	198.4	73.2	135.05	39.5	15.2	42.05	50.45	86.4	90.3	65.75	96.95	77.7	119.25	143.5	86.25	13	0.656769	1.13896	Unchanged	P02452	Collagen alpha-1(I) chain OS=Homo sapiens OX=9606 GN=COL1A1 PE=1 SV=5	COL1A1	1	1	P02452	P02452 [588-624]	P02452 [588-624]
AAPGQEPPEHMAELQRNEQEQPLGQWHLS	58.6	460.533	37.15	39.6	121.75	76	117.8	116.55	187.55	1018.25	167.8	18.6	278.55	40.5		66.8	26.05		8.8	640.7		0.337993	0.754209	Unchanged	O00391	Sulfhydryl oxidase 1 OS=Homo sapiens OX=9606 GN=QSOX1 PE=1 SV=3	QSOX1	1	1	O00391	O00391 [615-643]	O00391 [615-643]
ADANLEAGNVKETRAS	15.3	9.2	19	19.2	16.7	32	25.6	30.2	10.9	6.5	25.4	23.7	36.8	79	324.4	103.9	71.5	131.3	182.9	62.3	77	4.23209e-06	6.20143	Up	P35555	Fibrillin-1 OS=Homo sapiens OX=9606 GN=FBN1 PE=1 SV=4	FBN1	1	1	P35555	P35555 [25-40]	P35555 [25-40]
ADANLEAGNVKETRASRA	114.6	54	85.1	107.4	51.4	103.9	94.3	71.2	67.5	15.3	65.1	75	134.6	54.9	155.9	78.8	42.6	145	100.4	81.6	69.1	0.505656	1.13863	Unchanged	P35555	Fibrillin-1 OS=Homo sapiens OX=9606 GN=FBN1 PE=1 SV=4	FBN1	1	1	P35555	P35555 [25-42]	P35555 [25-42]
ADEAGSEADHEGTHSTKRGHAKSRPV		3.9		5.7						2.2	11.9	11.1	12.8	248	135.6	225.3	533.7	59.9	113.8	103	119.9	5.61029e-06	24.2521	Up	P02671	Fibrinogen alpha chain OS=Homo sapiens OX=9606 GN=FGA PE=1 SV=2	FGA	1	1	P02671	P02671 [604-629]	P02671 [604-629]
ADEFKVKIDQTVEELR		4.2			11.5	16.2	6.8	5.3	3.9	14.2	8.9	8.3		199.2		218.1	365.3		20.7	250.1	286.7	0.000375838	25.3487	Up	P06727	Apolipoprotein A-IV OS=Homo sapiens OX=9606 GN=APOA4 PE=1 SV=4	APOA4	1	1	P06727	P06727 [205-220]	P06727 [205-220]
ADGQPGAKGEPGDAGA			55.8	856.2			27.5				603.6			475.8	921.1			195.4	188.8			0.464563	1.15423	Unchanged	P02452	Collagen alpha-1(I) chain OS=Homo sapiens OX=9606 GN=COL1A1 PE=1 SV=5	COL1A1	1	1	P02452	P02452 [819-834]	P02452 [819-834]
ADGQPGAKGEPGDAGAKGDAGPPGP	118.625	53.2	95.4	128.8	59.0333	518.875	76.1667	220.375	45.3667	28.55	68.4	160.65	171.625	203.233	198.85	103.85	68.4667	99.7	159.025	63.2	11	0.726396	0.844898	Unchanged	P02452	Collagen alpha-1(I) chain OS=Homo sapiens OX=9606 GN=COL1A1 PE=1 SV=5	COL1A1	1	1	P02452	P02452 [819-843]	P02452 [819-843]
ADGQPGAKGEPGDAGAKGDAGPPGPA	64.5	29.4	83.2333	108.933	55.1667	243.333	57.6667	113.433	51.1	13.4333	79.2	53.4	124.7	90.8	60.2333	99.6667	68.6	148.767	130.767	80.3	4.1	0.88657	1.0304	Unchanged	P02452	Collagen alpha-1(I) chain OS=Homo sapiens OX=9606 GN=COL1A1 PE=1 SV=5	COL1A1	1	1	P02452	P02452 [819-844]	P02452 [819-844]
ADGQPGAKGEPGDAGAKGDAGPPGPAGP	40.35	32.2		65.8	79.5	79.65	38.2	50.95		11.6	39.05	70.25	55.45		88.4	106.2	52.4	129.6	144.6	105.3		0.00343589	2.04011	Up	P02452	Collagen alpha-1(I) chain OS=Homo sapiens OX=9606 GN=COL1A1 PE=1 SV=5	COL1A1	1	1	P02452	P02452 [819-846]	P02452 [819-846]
ADGVPGKDGPRGP	144	76.65	176.85	181.95	76.7	303.5	142.75	224.05	28.7	34.5	95.35	136	156.55	260.95	216.15	36.6	64.75	136.65	100.7	49.8	14.9	0.352172	0.804935	Unchanged	P02461	Collagen alpha-1(III) chain OS=Homo sapiens OX=9606 GN=COL3A1 PE=1 SV=4	COL3A1	1	1	P02461	P02461 [751-763]	P02461 [751-763]
ADSGEGDFLAEGGGV				43.3	97.4		13.5	19.1		14.7	35.7	48.9	14.2	34.7	57.2	25.1	30.9	15.1	29.3	35.8	48.7	0.649597	0.965132	Unchanged	P02671	Fibrinogen alpha chain OS=Homo sapiens OX=9606 GN=FGA PE=1 SV=2	FGA	1	1	P02671	P02671 [20-34]	P02671 [20-34]
ADSGEGDFLAEGGGVR	175.1	321.3	133.7	373.5	716.6	64.8	177.7	173.7	169.6	153.9	384.5	195.9	385.1	17.4	38	13.2	17.2	24	12.5	48.6	27.3	2.6326e-08	0.0940255	Down	P02671	Fibrinogen alpha chain OS=Homo sapiens OX=9606 GN=FGA PE=1 SV=2	FGA	1	1	P02671	P02671 [20-35]	P02671 [20-35]
ADSGEGDFLAEGGGVRG	297.9	188.5	119.5	836.3	136	124.7	111.5	175	109.9	6.6	390.4	154	196.6		164.7	70.4	67.1	126.6			46.9	0.173372	0.434444	Unchanged	P02671	Fibrinogen alpha chain OS=Homo sapiens OX=9606 GN=FGA PE=1 SV=2	FGA	1	1	P02671	P02671 [20-36]	P02671 [20-36]
ADSGEGDFLAEGGGVRGPR	216.8	363.3	48.6	94.8	110.3	154.7	235	252.8	348.4	800.1	720.4	78.4	1429.1	5.1	31.6	7	6.8	12.4	5.1	31.3	10.7	1.58241e-07	0.0368352	Down	P02671	Fibrinogen alpha chain OS=Homo sapiens OX=9606 GN=FGA PE=1 SV=2	FGA	1	1	P02671	P02671 [20-38]	P02671 [20-38]
ADSGEGDFLAEGGGVRGPRVV		8.6				44.9					12.4	23.1	15.5	71.2	391.3		56.5		58.7	128.9	141.5	0.00171957	6.76316	Up	P02671	Fibrinogen alpha chain OS=Homo sapiens OX=9606 GN=FGA PE=1 SV=2	FGA	1	1	P02671	P02671 [20-40]	P02671 [20-40]
ADSGEGDFLAEGGGVRGPRVVE			22.2			57						30.1			127.8	88.9					56.5	0.0627576	2.49954	Unchanged	P02671	Fibrinogen alpha chain OS=Homo sapiens OX=9606 GN=FGA PE=1 SV=2	FGA	1	1	P02671	P02671 [20-41]	P02671 [20-41]
ADSGEGDFLAEGGGVRGPRVVERH		45.2		151.3	19.7	67.7	61.4	43.5	58.8		94	71.9	86.6	69.3	160.5	116.9	113.5		78.4			0.0461984	1.53864	Unchanged	P02671	Fibrinogen alpha chain OS=Homo sapiens OX=9606 GN=FGA PE=1 SV=2	FGA	1	1	P02671	P02671 [20-43]	P02671 [20-43]
ADSGEGDFLAEGGGVRGPRVVERHQ	74.7	64.9	80.7	165.9		84	78.6	86.2	69.7		112.4	84	109	80	151.1	150.4	157.3		89.7		91.7	0.114631	1.30716	Unchanged	P02671	Fibrinogen alpha chain OS=Homo sapiens OX=9606 GN=FGA PE=1 SV=2	FGA	1	1	P02671	P02671 [20-44]	P02671 [20-44]
AEDLQVGQVELGGGPGAGSLQPLALEGSLQ	88.7	49.1							86.7		151.9	196.8	100.7		543.6	341.5		235.9				0.0119125	3.3269	Up	P01308	Insulin OS=Homo sapiens OX=9606 GN=INS PE=1 SV=1	INS	1	1	P01308	P01308 [58-87]	P01308 [58-87]
AEGSPGRDGSPGAKGDRGETGP			121.65	138.7	71.85	3.8	143.6				112.7	86.25	89.4	314.95	212.7	236.65	151.75	242.5	225.25	85.1	21.25	0.176559	1.94043	Unchanged	P02452	Collagen alpha-1(I) chain OS=Homo sapiens OX=9606 GN=COL1A1 PE=1 SV=5	COL1A1	1	1	P02452	P02452 [1020-1041]	P02452 [1020-1041]
AEKEKEMDPFHYDYQTLRIGG	174.8	67.4	137.1	179	106.45	134.5	158.5	155.35	109.2	21.3	124.15	82.1	158.95	103.35		85.45	65.8	209.35	123.6	63.6	26.5	0.325001	0.782256	Unchanged	Q9H0Q3	FXYD domain-containing ion transport regulator 6 OS=Homo sapiens OX=9606 GN=FXYD6 PE=1 SV=1	FXYD6	1	1	Q9H0Q3	Q9H0Q3 [21-41]	Q9H0Q3 [21-41]
AELQEGARQKLHELQEKLSPLGEEMRDRA		24.3					41.9	51.85		219.95	32.45			257.5		176.5	178.65			684.35	225.7	0.00959998	4.11041	Up	P02647	Apolipoprotein A-I OS=Homo sapiens OX=9606 GN=APOA1 PE=1 SV=1	APOA1	1	1	P02647	P02647 [148-176]	P02647 [148-176]
AEPAVQRTLLEK			20.2		370.6		7.5		19.6		19.3			55.5				69.6		227.2	129.9	0.139216	1.37866	Unchanged	P14209	CD99 antigen OS=Homo sapiens OX=9606 GN=CD99 PE=1 SV=1	CD99	1	1	P14209	P14209 [174-185]	P14209 [174-185]
AEQRGENALKDAKNKLND	74.6	34.9	83.3	75.3	53.1	75.5	64.3	68.7	45.5	16.1	86.9	82	73	125.8		148.2	147.7		178.2	98.1	121.2	6.39619e-05	2.13026	Up	P04264	Keratin, type II cytoskeletal 1 OS=Homo sapiens OX=9606 GN=KRT1 PE=1 SV=6	KRT1	1	2	P04264	P04264 [429-446]	P04264 [429-446]
AESADAALQGDPALQDAGDSSRKEYFI	50	31.8	99		114	331.2					310.2	83.7		320.9		185.6	141.8					0.151252	1.48318	Unchanged	P04921	Glycophorin-C OS=Homo sapiens OX=9606 GN=GYPC PE=1 SV=1	GYPC	1	1	P04921	P04921 [102-128]	P04921 [102-128]
AGANGAPGLRGGAGEPGKNGAKGEPGP	96	42.2	83.2	111.1		311.4	67.2	108.4	63	15.7	61.2	113.5	131.5	181.3			68.3	138.2	124.9	59.2		0.399257	1.13962	Unchanged	P02461	Collagen alpha-1(III) chain OS=Homo sapiens OX=9606 GN=COL3A1 PE=1 SV=4	COL3A1	1	1	P02461	P02461 [419-445]	P02461 [419-445]
AGEKGPSGEAGTAGPPGTPGP			84.6	110.3	52.4	158.5	63.3	108.5	31.4	15.8	60.9	79.3	110.4	71.2		99.3	77.5		154.4	92.6		0.178398	1.244	Unchanged	P08123	Collagen alpha-2(I) chain OS=Homo sapiens OX=9606 GN=COL1A2 PE=1 SV=7	COL1A2	1	1	P08123	P08123 [843-863]	P08123 [843-863]
AGEKGSPGADGPAGAPGTPGPQ	111.467	46.0333	108.933	113.8	45.3	167.2	78.1333	86.6333	55.2	11.1333	96.7333	45.1	129.467	116.033	33.3	57.0333	69.2		80.3667			0.795916	0.845036	Unchanged	P02452	Collagen alpha-1(I) chain OS=Homo sapiens OX=9606 GN=COL1A1 PE=1 SV=5	COL1A1	1	1	P02452	P02452 [931-952]	P02452 [931-952]
AGEKGSPGADGPAGAPGTPGPQG	94	48.7333	105.275	153.775	86.4	176.025	74.9	121.775	42.3	16.7667	66.3	99.125	115.85	113.775	83.85	108.775	98.95	127.875	115.925	44.05		0.462993	1.07172	Unchanged	P02452	Collagen alpha-1(I) chain OS=Homo sapiens OX=9606 GN=COL1A1 PE=1 SV=5	COL1A1	1	1	P02452	P02452 [931-953]	P02452 [931-953]
AGEPGKAGERGVPGPPGAVGP	157.167	46.6667	97.7667	157.6	79.6	276.533	115.067	165.5	66.1	24.4333	82.6667	128.233	184.7	140.967	85.4	74.8	78.2	95.8667	100.533	41.3333		0.362832	0.724411	Unchanged	P02452	Collagen alpha-1(I) chain OS=Homo sapiens OX=9606 GN=COL1A1 PE=1 SV=5	COL1A1	1	1	P02452	P02452 [589-609]	P02452 [589-609]
AGEVGKPGERGLHGEFGLPGP	287.533	74.7333	178.25	238.667	113.05	663.467	304.8	425.233	98.7	41.15	175.3	69.9	207.067	137.267	21.7	27.1	54.55	92.05	71.5	26.75		0.00340256	0.27808	Down	P08123	Collagen alpha-2(I) chain OS=Homo sapiens OX=9606 GN=COL1A2 PE=1 SV=7	COL1A2	1	1	P08123	P08123 [564-584]	P08123 [564-584]
AGEVGKPGERGLHGEFGLPGPAGPRGERGPPGESGAAGP	74.7	37.4				126.3								58.2		69.9		204.6	183.2	102.8		0.369162	1.55713	Unchanged	P08123	Collagen alpha-2(I) chain OS=Homo sapiens OX=9606 GN=COL1A2 PE=1 SV=7	COL1A2	1	1	P08123	P08123 [564-602]	P08123 [564-602]
AGFAGPPGADGQPGAKGEPGDAGAKGDAGPPGP	145.05	49.5	146.7	389.033	60.35	884.6	100.15	137.4	71.05	23.5	69.25	207.367	204.933	196.5			121.7		134.9			0.549687	0.788881	Unchanged	P02452	Collagen alpha-1(I) chain OS=Homo sapiens OX=9606 GN=COL1A1 PE=1 SV=5	COL1A1	1	1	P02452	P02452 [811-843]	P02452 [811-843]
AGKEGPVGLPGIDGRPGPIGP	140	62.35	103.85	206.8	88.25	201.65	135.65	204.95	74.3	30.5	127.1	80.45	159.45	80.15	54	47.35	58	124.7	77.8	41.95		0.0219222	0.556407	Unchanged	P08123	Collagen alpha-2(I) chain OS=Homo sapiens OX=9606 GN=COL1A2 PE=1 SV=7	COL1A2	1	1	P08123	P08123 [462-482]	P08123 [462-482]
AGKHVPRAVFVDLEPTVIDEIR				0.1	79.2		1.8	0.2					0.1	26.3	11.3	14.7	30.5	13.1	30.5	64.4	23.9	0.0550682	1.6485	Unchanged	P68366	Tubulin alpha-4A chain OS=Homo sapiens OX=9606 GN=TUBA4A PE=1 SV=1	TUBA4A	1	1	P68366	P68366 [58-79]	P68366 [58-79]
AGKHVPRAVFVDLEPTVIDEVR	1		0.3		58.7		1.1	0.2			0.1	0.4	0.1	31.3	7.2	19	50.5	24.4	35.3	80.5	39	0.000773275	4.63974	Up	P68363	Tubulin alpha-1B chain OS=Homo sapiens OX=9606 GN=TUBA1B PE=1 SV=1	TUBA1B	2	3	P68363; Q9BQE3	P68363 [58-79]; Q9BQE3 [58-79]	P68363 [58-79]
AGKHVPRAVFVDLEPTVIDEVR	1		0.3		58.7		1.1	0.2			0.1	0.4	0.1	31.3	7.2	19	50.5	24.4	35.3	80.5	39	0.000773275	4.63974	Up	Q71U36	Tubulin alpha-1A chain OS=Homo sapiens OX=9606 GN=TUBA1A PE=1 SV=1	TUBA1A	1	3	Q71U36	Q71U36 [58-79]	Q71U36 [58-79]
AGKHVPRAVFVDLEPTVIDEVR	1		0.3		58.7		1.1	0.2			0.1	0.4	0.1	31.3	7.2	19	50.5	24.4	35.3	80.5	39	0.000773275	4.63974	Up	Q71U36	Tubulin alpha-1A chain OS=Homo sapiens OX=9606 GN=TUBA1A PE=1 SV=1	TUBA1A	3	3	Q71U36; P68363; Q9BQE3	Q71U36 [58-79]; P68363 [58-79]; Q9BQE3 [58-79]	Q71U36 [58-79]
AGKHVPRAVFVDLEPTVIDEVR	1		0.3		58.7		1.1	0.2			0.1	0.4	0.1	31.3	7.2	19	50.5	24.4	35.3	80.5	39	0.000773275	4.63974	Up	P68363	Tubulin alpha-1B chain OS=Homo sapiens OX=9606 GN=TUBA1B PE=1 SV=1	TUBA1B	1	3	P68363	P68363 [58-79]	P68363 [58-79]
AGKHVPRAVFVDLEPTVIDEVR	1		0.3		58.7		1.1	0.2			0.1	0.4	0.1	31.3	7.2	19	50.5	24.4	35.3	80.5	39	0.000773275	4.63974	Up	Q9BQE3	Tubulin alpha-1C chain OS=Homo sapiens OX=9606 GN=TUBA1C PE=1 SV=1	TUBA1C	1	3	Q9BQE3	Q9BQE3 [58-79]	Q9BQE3 [58-79]
AGNPGADGQPGAKGANGAPGIAGAPGFPGARGP	171.75		75.2	302.55		650.05	174.6	177.5				310.85	240.1	265.95		112.3			184.2			0.520702	0.713339	Unchanged	P02452	Collagen alpha-1(I) chain OS=Homo sapiens OX=9606 GN=COL1A1 PE=1 SV=5	COL1A1	1	1	P02452	P02452 [385-417]	P02452 [385-417]
AGPIGSAGPPGFPGAPGPKGEIGAVGNAGP	87.15	35.55	40.65	88.15	69.05	74.9	82.6	110.7	31.1	13.7	70.85	51.4	58.4	66.55	77.45	129.55	90.8	199.4	223.25	121		0.00558362	2.0711	Up	P08123	Collagen alpha-2(I) chain OS=Homo sapiens OX=9606 GN=COL1A2 PE=1 SV=7	COL1A2	1	1	P08123	P08123 [246-275]	P08123 [246-275]
AGPKGSPGEAGRPGEAGLPGAKG	47.7	33.4	38.3	56.7	64.4	49.4	32.2	61.3	12.5	8.9	40.3	61.5	69.8	50.3	126.6	117.3	60.4	123.6	164	134.7	19.3	0.0260178	2.24467	Up	P02452	Collagen alpha-1(I) chain OS=Homo sapiens OX=9606 GN=COL1A1 PE=1 SV=5	COL1A1	1	1	P02452	P02452 [517-539]	P02452 [517-539]
AGPPGAPGAPGAPGPVGPAGKSGDRGETGP	133.15	44.7333	90.0333	142.925	83	381.9	114.725	155.925	70.4	28.65	67.8	124.35	134.225	148.05	163.325	117.275	96.5667	129.75	144.375	73.7333	10.9667	0.766719	0.913954	Unchanged	P02452	Collagen alpha-1(I) chain OS=Homo sapiens OX=9606 GN=COL1A1 PE=1 SV=5	COL1A1	1	1	P02452	P02452 [1042-1071]	P02452 [1042-1071]
AGPPGEAGKPGEQGVPGDLGAPGP							92.9			21.9			131.1	289.1		121.3	75.6					0.325747	1.97641	Unchanged	P02452	Collagen alpha-1(I) chain OS=Homo sapiens OX=9606 GN=COL1A1 PE=1 SV=5	COL1A1	1	1	P02452	P02452 [649-672]	P02452 [649-672]
AGPPGEKGEPGDDGPSGAEGPPGPQG	113.7	39	78.7333	163.733	55.1333	310.367	107.7	172.5	49.4333	18.2667	57.1667		106.733	143		87.9667	75.6		81.7667	54.5		0.94167	0.835228	Unchanged	P02458	Collagen alpha-1(II) chain OS=Homo sapiens OX=9606 GN=COL2A1 PE=1 SV=3	COL2A1	1	1	P02458	P02458 [950-975]	P02458 [950-975]
AGPPGFPGAVGAKGEAGPQGPRGSEGPQG	49.8		13.3	38.95	34.7	53.4	10.2	19.15	4.9	8.95	33.8667	42.65	18.05		111.85	118.533	47.3667	141.533	111.033	156.7	29.6	0.000546769	3.74634	Up	P02452	Collagen alpha-1(I) chain OS=Homo sapiens OX=9606 GN=COL1A1 PE=1 SV=5	COL1A1	1	1	P02452	P02452 [340-368]	P02452 [340-368]
AGPPGKAGEDGHPGKPGRPGERG			122.1	185.2	154.3	7.3	192.75			17.95		296.5	205.65	438.8		280.7	174.65		225.5	98.25		0.142021	1.64894	Unchanged	P08123	Collagen alpha-2(I) chain OS=Homo sapiens OX=9606 GN=COL1A2 PE=1 SV=7	COL1A2	1	1	P08123	P08123 [135-157]	P08123 [135-157]
AGPPGKAGEDGHPGKPGRPGERGVVGP	149.4	57.85	125.3	165.35	49.05	482.95	134.65	187.25	66.3	14.95	51.5	249.55	221.45	321.8	30	85.2	94.5	109		43.4		0.560682	0.757732	Unchanged	P08123	Collagen alpha-2(I) chain OS=Homo sapiens OX=9606 GN=COL1A2 PE=1 SV=7	COL1A2	1	1	P08123	P08123 [135-161]	P08123 [135-161]
AGPPGPIGNVGAPGAKGARGSAGPPG	126.4		103.6	83.1	43.65	191.1	72.8	84.2		13.7		58.05	92.55	120.2			82.95		125.3			0.159784	1.25966	Unchanged	P02452	Collagen alpha-1(I) chain OS=Homo sapiens OX=9606 GN=COL1A1 PE=1 SV=5	COL1A1	1	1	P02452	P02452 [847-872]	P02452 [847-872]
AGPTGARGAPGDRGEPGPPGP	121.8	61.8	75.1	138.6	83.7	150.9	90.4	126.9	42.6	17.6	77.3	75.3	155.3			70.8	51.8	131.4	135.3	53.7		0.963483	0.946192	Unchanged	P02452	Collagen alpha-1(I) chain OS=Homo sapiens OX=9606 GN=COL1A1 PE=1 SV=5	COL1A1	1	1	P02452	P02452 [790-810]	P02452 [790-810]
AGPTGPIGSRGPSGPPGPDGNKGEPGVVGAVGTAGP	115.7	48.35		89.05	61		64.2	94.55		8.4			97.95				86.95		139.75	78.4		0.177507	1.4047	Unchanged	P08123	Collagen alpha-2(I) chain OS=Homo sapiens OX=9606 GN=COL1A2 PE=1 SV=7	COL1A2	1	1	P08123	P08123 [600-635]	P08123 [600-635]
AGPVVPPCPGRIRHFKV	155		138	206.4	212.2	207.1	144.6	211.3	158.7	46.3	138.8	204.6	233.7	55.5	150.6		55.4	175.3	157.3			0.195715	0.693266	Unchanged	P02765	Alpha-2-HS-glycoprotein OS=Homo sapiens OX=9606 GN=AHSG PE=1 SV=2	AHSG	1	1	P02765	P02765 [351-367]	P02765 [351-367]
AGRPGEVGPPGPPGPAGEKGSPGADGPAGAPGTPGPQG	118.5			182	108		123.8	208.7					136.3	153.7		148.9			229.6			0.307023	1.21327	Unchanged	P02452	Collagen alpha-1(I) chain OS=Homo sapiens OX=9606 GN=COL1A1 PE=1 SV=5	COL1A1	1	1	P02452	P02452 [916-953]	P02452 [916-953]
AGSEADHEGTHSTKRGHAKSRPV		0.5		2.1	3.5			0.5		1.1	22.2	11.3	25.5	162.7	317.4	269.5	227.3	261.1	1.2	69	176.1	0.00143542	22.2534	Up	P02671	Fibrinogen alpha chain OS=Homo sapiens OX=9606 GN=FGA PE=1 SV=2	FGA	1	1	P02671	P02671 [607-629]	P02671 [607-629]
AGSRGDGGPPGMTGFPGAAGRTGPPGP	90.4	39.4	66.8	175.3		293.9	108.2	81.3			120.1	113.9		139		110.6	102.3	139.8	171.8			0.314788	1.09639	Unchanged	P08123	Collagen alpha-2(I) chain OS=Homo sapiens OX=9606 GN=COL1A2 PE=1 SV=7	COL1A2	1	1	P08123	P08123 [774-800]	P08123 [774-800]
AGSRMNFRPGVLSSRQLGLPGPPDVPDHAAYHPF	35.4333	58.2667			32.3667		53.0333	48.2667	27.05	1709.7	24.0667		49.5333	128.5		98.65	121.367		6.9	550.867	43.4	0.701286	0.699079	Unchanged	Q14624	Inter-alpha-trypsin inhibitor heavy chain H4 OS=Homo sapiens OX=9606 GN=ITIH4 PE=1 SV=4	ITIH4	1	1	Q14624	Q14624 [654-687]	Q14624 [654-687]
AHYDLRHTFMGVVSLGSPSGEVSHPRKT	317.15	414.4	133.2	194.55	246.05	165.85	320.15	290.2	311.25	790.75	292.65	127.05	586.15	28.6		90.45	25.8	27.3		226	52.35	0.00343451	0.232989	Down	P02765	Alpha-2-HS-glycoprotein OS=Homo sapiens OX=9606 GN=AHSG PE=1 SV=2	AHSG	1	1	P02765	P02765 [312-339]	P02765 [312-339]
AIGYLNTGYQR	85.5	223.3	29.5	13.8	48.8	53.2	46.9	28.9	55.1	336.7	28.1	10.6	71.8	84.8	41	114.6	43.9	15.2	22.2	571.7	56.7	0.670859	1.49575	Unchanged	P01023	Alpha-2-macroglobulin OS=Homo sapiens OX=9606 GN=A2M PE=1 SV=3	A2M	1	1	P01023	P01023 [1004-1014]	P01023 [1004-1014]
AIGYLNTGYQRQLNYK	79.5	134.1	54.2	42.4	52.2	41.1	54.9	46.6	63.2	742.6	34.4	14.7	92.2	121	44	141.2	146.3	130.8	31.7	348.7	54.8	0.264853	1.13977	Unchanged	P01023	Alpha-2-macroglobulin OS=Homo sapiens OX=9606 GN=A2M PE=1 SV=3	A2M	1	1	P01023	P01023 [1004-1019]	P01023 [1004-1019]
AIQDPRLFAEEKAVADTRDQADGSRASVDSGSSEEQGGSSRA	95.5	39.1	65.2	43.4		55.1			41.7		60.5		51.1				87.2			109.4	77.7	0.0107894	1.61972	Unchanged	P01833	Polymeric immunoglobulin receptor OS=Homo sapiens OX=9606 GN=PIGR PE=1 SV=4	PIGR	1	1	P01833	P01833 [598-639]	P01833 [598-639]
AIQLTYNPDESSKPNMIDAATLK	20.9	12.35	41.85	25	21.3667	20.45	22.65	43.15	12.15	9.45	24.1	22.5667	33.55	82.6333	12.6	6.15	14.7333	7	58.9333	18.5	33.5	0.805321	1.22872	Unchanged	P02679	Fibrinogen gamma chain OS=Homo sapiens OX=9606 GN=FGG PE=1 SV=3	FGG	1	1	P02679	P02679 [89-111]	P02679 [89-111]
AKNKLNDLEDALQQAKED	66.8	42.4	59.9	116.5	60.8	158.8	62.1	69.4	54.2		100.9	95.6	95.9			129.1		180.8	104.2		62.1	0.20459	1.45286	Unchanged	P04264	Keratin, type II cytoskeletal 1 OS=Homo sapiens OX=9606 GN=KRT1 PE=1 SV=6	KRT1	1	2	P04264	P04264 [440-457]	P04264 [440-457]
AKNKLNDLEDALQQAKEDLARLLRD		14.9	127.2	95.5	79.9	92.3	82.2	124.5	96.5	16.8	106.4	83	71.4	119.6	652.1	168.6		297.6	159.3	107.6	120	0.00846917	2.8118	Up	P04264	Keratin, type II cytoskeletal 1 OS=Homo sapiens OX=9606 GN=KRT1 PE=1 SV=6	KRT1	1	2	P04264	P04264 [440-464]	P04264 [440-464]
ALGISPFHEHAEVVFTANDSGPR		22.5	23.4					47.4	1472.9	301.1	211.9			1158.9	317.1						537.8	0.0754975	1.93709	Unchanged	P02766	Transthyretin OS=Homo sapiens OX=9606 GN=TTR PE=1 SV=1	TTR	1	1	P02766	P02766 [101-123]	P02766 [101-123]
ALQLNNRQ	33.7			71.8	110.4		45.4				49.3	75.1	43.5				151.1			115.3	1189	0.161486	7.91224	Unchanged	P0C0L4	Complement C4-A OS=Homo sapiens OX=9606 GN=C4A PE=1 SV=2	C4A	1	2	P0C0L4	P0C0L4 [1343-1350]	P0C0L4 [1343-1350]
ALQLNNRQIR	994.8	551.9	253.9	371.3	269.5				246.8	51.3	307	548.9	546.4	1.9			7.2			1.3	69.2	0.0168035	0.0480467	Down	P0C0L4	Complement C4-A OS=Homo sapiens OX=9606 GN=C4A PE=1 SV=2	C4A	1	2	P0C0L4	P0C0L4 [1343-1352]	P0C0L4 [1343-1352]
ALTDMPQMRMELERPGGNEIT	78.8667		82.1667	138.733	146.05	107.3	204.35	443.875	144.25	416.7	202.975		169.2	184.7		210.2	98.9	122.6	274.75	246.55		0.771338	0.977192	Unchanged	P02671	Fibrinogen alpha chain OS=Homo sapiens OX=9606 GN=FGA PE=1 SV=2	FGA	1	1	P02671	P02671 [250-270]	P02671 [250-270]
ALTSEEAERSDGDPVQPAVLQVHQTS	82.3				42		51.7					35	32.8	20.5	25.2	26.5	30.2	18.5	31.8	28.4	23	0.0178564	0.523226	Unchanged	O95810	Caveolae-associated protein 2 OS=Homo sapiens OX=9606 GN=CAVIN2 PE=1 SV=3	CAVIN2	1	1	O95810	O95810 [400-425]	O95810 [400-425]
APDHQELNLDVSLQLPSR			39.8						333.9		96.5			1287.4	1592.4						490.2	0.0480197	7.16716	Up	P01024	Complement C3 OS=Homo sapiens OX=9606 GN=C3 PE=1 SV=2	C3	1	1	P01024	P01024 [1286-1303]	P01024 [1286-1303]
APGDRGEPGPPGP		32.3	45.8	89.5333	30.3667	140.8	49.4	98.3333	16.1667	10	39.0667	50	61.5	202.767	159.233	111	99.9	212.167	229.067	88.45	8.15	0.0795176	2.51196	Unchanged	P02452	Collagen alpha-1(I) chain OS=Homo sapiens OX=9606 GN=COL1A1 PE=1 SV=5	COL1A1	1	1	P02452	P02452 [798-810]	P02452 [798-810]
APGDRGEPGPPGPA	58.75	37.65	18.85	57.55	18.5		18.05	45.1		4.9		24.4	36.9		128.2				163.25	129.9	13.4	0.162792	3.3896	Unchanged	P02452	Collagen alpha-1(I) chain OS=Homo sapiens OX=9606 GN=COL1A1 PE=1 SV=5	COL1A1	1	1	P02452	P02452 [798-811]	P02452 [798-811]
APGEDGRPGPPGPQ	76.9	44.6	18.4	44.1	11.5	10.9	23.4	61	0.7	4.2	35.2	35.3	54.1	123.4	58.8	71.5	68.4	176.8	125.3	106.8		0.00105124	3.23001	Up	P02458	Collagen alpha-1(II) chain OS=Homo sapiens OX=9606 GN=COL2A1 PE=1 SV=3	COL2A1	1	1	P02458	P02458 [580-593]	P02458 [580-593]
APGEDGRPGPPGSIG		24.5	49.4			143.1	51.5	84.2	27.8	11		53.9	75.2	139.2		91.3	82.9	108.4	147			0.0093345	1.96665	Unchanged	P05997	Collagen alpha-2(V) chain OS=Homo sapiens OX=9606 GN=COL5A2 PE=1 SV=3	COL5A2	1	1	P05997	P05997 [592-606]	P05997 [592-606]
APGENGTPGQTGARGLPG								36.9			28.5	32.4	53.4			66.5	36.5	100.9	143.7	66.8		0.0356546	2.19259	Up	P08123	Collagen alpha-2(I) chain OS=Homo sapiens OX=9606 GN=COL1A2 PE=1 SV=7	COL1A2	1	1	P08123	P08123 [203-220]	P08123 [203-220]
APGENGTPGQTGARGLPGERGRVG						80.3		45.2	19.3			31.4				96.8			244.5	75.3		0.0649678	3.15248	Unchanged	P08123	Collagen alpha-2(I) chain OS=Homo sapiens OX=9606 GN=COL1A2 PE=1 SV=7	COL1A2	1	1	P08123	P08123 [203-226]	P08123 [203-226]
APGGKGDAGAPGERGPPG				148.8			89.8				108.3	251.1	38.9	972.6	586.8		122.7	290	282.2		63.4	0.107942	3.03253	Unchanged	P02461	Collagen alpha-1(III) chain OS=Homo sapiens OX=9606 GN=COL3A1 PE=1 SV=4	COL3A1	1	1	P02461	P02461 [670-687]	P02461 [670-687]
APGILGLPGSRGERGLPGVAG				33.3								35.5	43.3	64.6					137.9	177.8		0.0559467	3.39251	Unchanged	P08123	Collagen alpha-2(I) chain OS=Homo sapiens OX=9606 GN=COL1A2 PE=1 SV=7	COL1A2	1	1	P08123	P08123 [869-889]	P08123 [869-889]
APGILGLPGSRGERGLPGVAGA		23.2	50.8	50.1	45.6	125.4	57.4	76.8	42.3	19.6				240.6		146.3	173.1			81.5		0.00558154	2.93847	Up	P08123	Collagen alpha-2(I) chain OS=Homo sapiens OX=9606 GN=COL1A2 PE=1 SV=7	COL1A2	1	1	P08123	P08123 [869-890]	P08123 [869-890]
APGLRGGAGPPGP		26.7				184.9	46.55				28	67.75	84.35	213.4		91.6	87.15		148.3	145.5		0.0469035	1.87824	Unchanged	P02461	Collagen alpha-1(III) chain OS=Homo sapiens OX=9606 GN=COL3A1 PE=1 SV=4	COL3A1	1	1	P02461	P02461 [691-703]	P02461 [691-703]
APLQPVTPLQLFEGRRN	5.8	3.3	6.2	4.5	1.8		3	4.4	3.9		3.3	5.5	3.4	28.6	69.4	123	44.8	100.1	85.9	38.4	70.5	1.43843e-08	17.0945	Up	P0C0L4	Complement C4-A OS=Homo sapiens OX=9606 GN=C4A PE=1 SV=2	C4A	1	2	P0C0L4	P0C0L4 [1433-1449]	P0C0L4 [1433-1449]
AQPQFVHPEHRSFVDLSGHNLANPHPFAVVPSTA	156.4	91.3	162		119.5	187	182.5	216.5	106.4		174.4	84.3	153.2	94.9					300.8	179.4		0.630382	1.29091	Unchanged	O94985	Calsyntenin-1 OS=Homo sapiens OX=9606 GN=CLSTN1 PE=1 SV=1	CLSTN1	1	1	O94985	O94985 [827-860]	O94985 [827-860]
AQPQFVHPEHRSFVDLSGHNLANPHPFAVVPSTAT	114.6	71.8	106	42.9	84.2	132.3	134.2	156.3	75.2		111.3	48.3	107.7	107.6			59.8	301.4		126.7		0.440083	1.50785	Unchanged	O94985	Calsyntenin-1 OS=Homo sapiens OX=9606 GN=CLSTN1 PE=1 SV=1	CLSTN1	1	1	O94985	O94985 [827-861]	O94985 [827-861]
AQSKGNPEQTPVLKPEEEAPAPEVG	14.3			14.2	21	187.7			12.8		16		23.4	86.1		113.9	66.3	62	32.4		35.6	0.0461794	1.59762	Unchanged	P04004	Vitronectin OS=Homo sapiens OX=9606 GN=VTN PE=1 SV=1	VTN	1	1	P04004	P04004 [104-128]	P04004 [104-128]
AQYEDIAQK				132.5	158.3					9				478.8			65			206.5	286.9	0.301421	2.59473	Unchanged	P04264	Keratin, type II cytoskeletal 1 OS=Homo sapiens OX=9606 GN=KRT1 PE=1 SV=6	KRT1	1	1	P04264	P04264 [356-364]	P04264 [356-364]
AQYEDIAQKS	338.2				178.8					5.8				388.2	71.9					156	276.5	0.527102	1.28051	Unchanged	P04264	Keratin, type II cytoskeletal 1 OS=Homo sapiens OX=9606 GN=KRT1 PE=1 SV=6	KRT1	1	1	P04264	P04264 [356-365]	P04264 [356-365]
AQYEDIAQKSKAE	310.7			35.2	188.6	23.2				6.5		12.1	16.8	1208.4	74.7		72.6			73	386.2	0.0670777	4.28403	Unchanged	P04264	Keratin, type II cytoskeletal 1 OS=Homo sapiens OX=9606 GN=KRT1 PE=1 SV=6	KRT1	1	1	P04264	P04264 [356-368]	P04264 [356-368]
AQYEDIAQKSKAEAE	302		8.7		198.2	17				6.3	6.7	11.9	21.7	751	109.3	13.9	72.2	39.5		60.3	523.9	0.0772779	3.13432	Unchanged	P04264	Keratin, type II cytoskeletal 1 OS=Homo sapiens OX=9606 GN=KRT1 PE=1 SV=6	KRT1	1	1	P04264	P04264 [356-370]	P04264 [356-370]
ARPNNPDWGTFEEVSGNVSPGTR	3.4	4.6	8.3	2.2	76.7	20.1	2.9	2.4	2.4	39.2	12	1.9	12.3	20.5	19.8	5	6.2	6.6	7.2	28.4	11.9	0.27268	0.910828	Unchanged	P02671	Fibrinogen alpha chain OS=Homo sapiens OX=9606 GN=FGA PE=1 SV=2	FGA	1	1	P02671	P02671 [403-425]	P02671 [403-425]
ASEGGFTATGQRQLRPEHFQEVGYAAPPSPPLS	69.25	131.05	55.85	80.65	53.8333	48.55	48.9333	105.65	99.05	315.1	46.2	51.25	120.65	56.9333	83.8333	143.967	144.767	239	93.6333	451.233	108.733	0.0768144	1.75235	Unchanged	Q16610	Extracellular matrix protein 1 OS=Homo sapiens OX=9606 GN=ECM1 PE=1 SV=2	ECM1	1	1	Q16610	Q16610 [20-52]	Q16610 [20-52]
ASTGKTFPGFFSPMLGEFVSETESRG		53.5	203.3						91.9		212.55			166.25	735.1		469.8		250.8	164.7	253.6	0.0768011	2.42346	Unchanged	P02671	Fibrinogen alpha chain OS=Homo sapiens OX=9606 GN=FGA PE=1 SV=2	FGA	1	1	P02671	P02671 [523-548]	P02671 [523-548]
AVDTNRASVGQDSPEPR		9	20.3						12				24.5	92.2	153.6	178.3	109.3	153.3	167.3	49.9	115.7	0.000410964	7.74772	Up	Q6UX71	Plexin domain-containing protein 2 OS=Homo sapiens OX=9606 GN=PLXDC2 PE=1 SV=1	PLXDC2	1	1	Q6UX71	Q6UX71 [74-90]	Q6UX71 [74-90]
AVEDLESVGK	81			53.8	341.4	175.9					36			889.4				81.8		148	46.2	0.608323	2.11706	Unchanged	P81605	Dermcidin OS=Homo sapiens OX=9606 GN=DCD PE=1 SV=2	DCD	1	1	P81605	P81605 [87-96]	P81605 [87-96]
AVEDLESVGKGAVHD	59.2		143.5	77.9	95.2	178	105.4	98.1			129.2	91.6	82.7	86		101.7	97			62.4	56.7	0.134676	0.761312	Unchanged	P81605	Dermcidin OS=Homo sapiens OX=9606 GN=DCD PE=1 SV=2	DCD	1	1	P81605	P81605 [87-101]	P81605 [87-101]
AVFVDLEPTVIDEVR			29.3		61.3					1.7				27.7					30.1	44.2	22.7	0.571688	1.01327	Unchanged	P68363	Tubulin alpha-1B chain OS=Homo sapiens OX=9606 GN=TUBA1B PE=1 SV=1	TUBA1B	1	3	P68363	P68363 [65-79]	P68363 [65-79]
AVFVDLEPTVIDEVR			29.3		61.3					1.7				27.7					30.1	44.2	22.7	0.571688	1.01327	Unchanged	Q71U36	Tubulin alpha-1A chain OS=Homo sapiens OX=9606 GN=TUBA1A PE=1 SV=1	TUBA1A	3	3	Q71U36; P68363; Q9BQE3	Q71U36 [65-79]; P68363 [65-79]; Q9BQE3 [65-79]	Q71U36 [65-79]
AVFVDLEPTVIDEVR			29.3		61.3					1.7				27.7					30.1	44.2	22.7	0.571688	1.01327	Unchanged	Q71U36	Tubulin alpha-1A chain OS=Homo sapiens OX=9606 GN=TUBA1A PE=1 SV=1	TUBA1A	1	3	Q71U36	Q71U36 [65-79]	Q71U36 [65-79]
AVFVDLEPTVIDEVR			29.3		61.3					1.7				27.7					30.1	44.2	22.7	0.571688	1.01327	Unchanged	P68363	Tubulin alpha-1B chain OS=Homo sapiens OX=9606 GN=TUBA1B PE=1 SV=1	TUBA1B	2	3	P68363; Q9BQE3	P68363 [65-79]; Q9BQE3 [65-79]	P68363 [65-79]
AVFVDLEPTVIDEVR			29.3		61.3					1.7				27.7					30.1	44.2	22.7	0.571688	1.01327	Unchanged	Q9BQE3	Tubulin alpha-1C chain OS=Homo sapiens OX=9606 GN=TUBA1C PE=1 SV=1	TUBA1C	1	3	Q9BQE3	Q9BQE3 [65-79]	Q9BQE3 [65-79]
AVGGLGKLGKDAVEDLESVGK	41.1	30.9		104.8	24.8	55.2	62.8	48.1			67.7	24.8	64.6	170		136		143.7			24.8	0.223935	2.26038	Unchanged	P81605	Dermcidin OS=Homo sapiens OX=9606 GN=DCD PE=1 SV=2	DCD	1	1	P81605	P81605 [76-96]	P81605 [76-96]
AVGTSAAPVPSDNH				244.9		193.9					105.7		111.7		175.3					208.4	137.7	0.673443	1.05943	Unchanged	P02649	Apolipoprotein E OS=Homo sapiens OX=9606 GN=APOE PE=1 SV=1	APOE	1	1	P02649	P02649 [304-317]	P02649 [304-317]
AYVHMVTHF					625.55			503.05	240.65	81.1		389.05		144	236.75		190.8	351.55		176.15		0.404347	0.597613	Unchanged	P55061	Bax inhibitor 1 OS=Homo sapiens OX=9606 GN=TMBIM6 PE=1 SV=2	TMBIM6	1	1	P55061	P55061 [45-53]	P55061 [45-53]
CENVDLQRPNGL						36.9	28.1	54.7	18.1		45.8	71.3	41.2			174.5	79.2		131.4	60.8	115.7	0.00335418	2.65532	Up	Q13361	Microfibrillar-associated protein 5 OS=Homo sapiens OX=9606 GN=MFAP5 PE=1 SV=1	MFAP5	1	1	Q13361	Q13361 [162-173]	Q13361 [162-173]
DAAQKTDTSHHDQDHPTFNKITPNLAEFAFSLYRQLA		18.3	96.5	139.1	164.4	67.7	132.3	93.9	90.9	15.6	96.4	81.1	82.8		649.1	201.1	180.3	483.5	182.6	118.3	129.8	0.00409096	3.08969	Up	P01009	Alpha-1-antitrypsin OS=Homo sapiens OX=9606 GN=SERPINA1 PE=1 SV=3	SERPINA1	1	1	P01009	P01009 [30-66]	P01009 [30-66]
DAAQKTDTSHHDQDHPTFNKITPNLAEFAFSLYRQLAH	121.2	81.1	90.1	141.2	66.6	47.3	79.9	102.3	73.8	14.1	73.4	82.7	49.2	111.1	650.2	172.6	171.4	465.2	148.3	96.5	131.9	0.00404444	3.09336	Up	P01009	Alpha-1-antitrypsin OS=Homo sapiens OX=9606 GN=SERPINA1 PE=1 SV=3	SERPINA1	1	1	P01009	P01009 [30-67]	P01009 [30-67]
DAAQKTDTSHHDQDHPTFNKITPNLAEFAFSLYRQLAHQ	81.9	53.8	105.8	225.25	101.8	53.3	170.75	103.8	80	11	71	57.8	63.1	131.5	731.2	202.2	200.8	703.3	226.6	128.3	134.2	0.00252533	3.3871	Up	P01009	Alpha-1-antitrypsin OS=Homo sapiens OX=9606 GN=SERPINA1 PE=1 SV=3	SERPINA1	1	1	P01009	P01009 [30-68]	P01009 [30-68]
DAAQKTDTSHHDQDHPTFNKITPNLAEFAFSLYRQLAHQS	83.3	54.3	40.2	88.5	92.9	6.8	96.7	100.4		11.9	70.3	59.2	62.7	135.3	766.2	176.4	197.6	600.1	214.7	123.4	143.6	0.000436786	4.6089	Up	P01009	Alpha-1-antitrypsin OS=Homo sapiens OX=9606 GN=SERPINA1 PE=1 SV=3	SERPINA1	1	1	P01009	P01009 [30-69]	P01009 [30-69]
DAGAKGDAGPPGP			118		81.8				2.5		118.3					152.6	134.1		305.9		8.1	0.581552	1.87367	Unchanged	P02452	Collagen alpha-1(I) chain OS=Homo sapiens OX=9606 GN=COL1A1 PE=1 SV=5	COL1A1	1	1	P02452	P02452 [831-843]	P02452 [831-843]
DAGAPGAPGGKGDAGAPGERGPPG	67.3	35.25	61.4	93.1	51.25	187.6	67.15	121.1	42.9	17.85	53.4	123.55	122.45	334.55	240.5	152.2	71.5		183.75	78.2	25.5	0.17254	1.93166	Unchanged	P02461	Collagen alpha-1(III) chain OS=Homo sapiens OX=9606 GN=COL3A1 PE=1 SV=4	COL3A1	1	1	P02461	P02461 [664-687]	P02461 [664-687]
DAGPVGPPGPPGPPGPPGPPS					22.5			13.3		61.05	21.85				115.25	119.35	36.1	115.65	115.85	147.5		0.0130366	3.64898	Up	P02452	Collagen alpha-1(I) chain OS=Homo sapiens OX=9606 GN=COL1A1 PE=1 SV=5	COL1A1	1	1	P02452	P02452 [1173-1193]	P02452 [1173-1193]
DAGQPGEKGSPGAQGPPGAPGPLG	107.95			126.45		184.45		123.05		18.2	59.65	235.9	90.6	194.95			71.4		124.95	62.9		0.871626	0.96	Unchanged	P02461	Collagen alpha-1(III) chain OS=Homo sapiens OX=9606 GN=COL3A1 PE=1 SV=4	COL3A1	1	1	P02461	P02461 [925-948]	P02461 [925-948]
DANLEAGNVKETRASRA	58.4	32.6	56.4		48.4	112.8	56.4	31.4			67.4	91.4	91.7	56.4	139.5	138.5	82.8	165.6	107.3	120.2	120.8	0.00342671	1.79916	Unchanged	P35555	Fibrillin-1 OS=Homo sapiens OX=9606 GN=FBN1 PE=1 SV=4	FBN1	1	1	P35555	P35555 [26-42]	P35555 [26-42]
DAPDHQELNLDVSLQLPSR			93.8	59.1	25.1	15.9	23.7	5.6	847.6	17.1	124	45.4	7.4	1723.6	524	21.6					527.4	0.100271	6.08101	Unchanged	P01024	Complement C3 OS=Homo sapiens OX=9606 GN=C3 PE=1 SV=2	C3	1	1	P01024	P01024 [1285-1303]	P01024 [1285-1303]
DAPLQPVTPLQLFEGRRN	28.7	15.7	30	43	13.5	23	30.2	40	38.3	2	53.1	29.8	28.6	73	48.9	339.8	41	223.5	126.4	42.7	75.2	0.00199619	4.19543	Up	P0C0L4	Complement C4-A OS=Homo sapiens OX=9606 GN=C4A PE=1 SV=2	C4A	1	2	P0C0L4	P0C0L4 [1432-1449]	P0C0L4 [1432-1449]
DAVEDLESVGK		13.8	54.5	143	46.9	67.4	20.3				29.3	36.7	50	141				162.3			63.7	0.0443649	2.38363	Up	P81605	Dermcidin OS=Homo sapiens OX=9606 GN=DCD PE=1 SV=2	DCD	1	1	P81605	P81605 [86-96]	P81605 [86-96]
DAVEDLESVGKGAVH	43.7		28.8	27.2	18.5	22.3	21.8			6.9	24.3		66.3	220.1			44.5			43.7		0.160431	3.56005	Unchanged	P81605	Dermcidin OS=Homo sapiens OX=9606 GN=DCD PE=1 SV=2	DCD	1	1	P81605	P81605 [86-100]	P81605 [86-100]
DDILASPPRLPEPQPYPGAPH	14.1		12.2	11.9	8.3	12.5	17.9	19.25		3.3	21.4			175.15		74.4	238.9		69	57.45		0.000269927	9.15863	Up	P39060	Collagen alpha-1(XVIII) chain OS=Homo sapiens OX=9606 GN=COL18A1 PE=1 SV=5	COL18A1	1	1	P39060	P39060 [1534-1554]	P39060 [1534-1554]
DDILASPPRLPEPQPYPGAPHH	63.8	55.2	93.8	73.6	57	127.7	95.8	125.4	53.1		87.6	49.5	92	183.1			173.5		139.4	123.2		0.000491001	1.90621	Unchanged	P39060	Collagen alpha-1(XVIII) chain OS=Homo sapiens OX=9606 GN=COL18A1 PE=1 SV=5	COL18A1	1	1	P39060	P39060 [1534-1555]	P39060 [1534-1555]
DDILASPPRLPEPQPYPGAPHHS	20.3		22	20.5	50.8	33.2	26.7	31.6	17.9		26.5	14	18.7	72		128.4	217.1	59.1	108.5	60.4	33.7	0.00104472	3.78212	Up	P39060	Collagen alpha-1(XVIII) chain OS=Homo sapiens OX=9606 GN=COL18A1 PE=1 SV=5	COL18A1	1	1	P39060	P39060 [1534-1556]	P39060 [1534-1556]
DDILASPPRLPEPQPYPGAPHHSS	72.2	42.7	65.9	52.7	45.9	102.1	77.3	102.8	45.3	16.6	39.8	30.4	70.8	142.15	228.5	78.9	101.35	93.9	113.35	112.6	36.9	0.0129788	1.92928	Unchanged	P39060	Collagen alpha-1(XVIII) chain OS=Homo sapiens OX=9606 GN=COL18A1 PE=1 SV=5	COL18A1	1	1	P39060	P39060 [1534-1557]	P39060 [1534-1557]
DDILASPPRLPEPQPYPGAPHHSSYV	4.55	3.7	4.9		5.9		2.8	6.75			2.4	4.35	3.2	190.9	71.4	108.2	1048.33	21.85	92	70.15	58.4	4.54329e-05	48.4796	Up	P39060	Collagen alpha-1(XVIII) chain OS=Homo sapiens OX=9606 GN=COL18A1 PE=1 SV=5	COL18A1	1	1	P39060	P39060 [1534-1559]	P39060 [1534-1559]
DDPDAPLQPVTPLQLFEGR	6.2	37.1	3.5	2	2.5	1.6			6.4	97.7	5.9	1.7	15.5	41	48.5	84.5	36.6	15.1	17.5	443.7	46.6	0.00158338	5.60001	Up	P0C0L4	Complement C4-A OS=Homo sapiens OX=9606 GN=C4A PE=1 SV=2	C4A	1	2	P0C0L4	P0C0L4 [1429-1447]	P0C0L4 [1429-1447]
DDPDAPLQPVTPLQLFEGRRN	9	4.7	16	12.4	5.1	6.6	8.3	11.2	8.3	0.6	9.6	9.4	9.1	39.85	95.05	149.7	66	117.1	188.35	72.15	39.65	1.5565e-07	11.3124	Up	P0C0L4	Complement C4-A OS=Homo sapiens OX=9606 GN=C4A PE=1 SV=2	C4A	1	2	P0C0L4	P0C0L4 [1429-1449]	P0C0L4 [1429-1449]
DDTQFVRFDNDAASPR	14.3	4.9	17			26	8.4	8.8			30.8	16.6	22	71.2		54.3	43	126	29.6	26.8	16.9	0.00496309	3.178	Up	P13747	HLA class I histocompatibility antigen, alpha chain E OS=Homo sapiens OX=9606 GN=HLA-E PE=1 SV=4	HLA-E	1	1	P13747	P13747 [50-65]	P13747 [50-65]
DEAAFFDTASTGK	59.9		84.9				63.4				116.5		117.3	248.8						108.4	68.7	0.436361	1.60596	Unchanged	P02671	Fibrinogen alpha chain OS=Homo sapiens OX=9606 GN=FGA PE=1 SV=2	FGA	1	1	P02671	P02671 [515-527]	P02671 [515-527]
DEAGSEADHEGTHSTKRGHAKSRPV	7.3	8.4	5.7	5.6	6.3		8.8	99		100.45	26.15	32	30.45	176.1	231.25	185.8	153.45	289.1	112.4	60	146.3	3.05832e-05	5.64077	Up	P02671	Fibrinogen alpha chain OS=Homo sapiens OX=9606 GN=FGA PE=1 SV=2	FGA	1	1	P02671	P02671 [605-629]	P02671 [605-629]
DELFQDRF	25.9	13.6	30.3	32.1					13.5			19.4	13.3			142.7	24.4	81	117.9	212.5	94.1	0.00214671	5.29845	Up	P10909	Clusterin OS=Homo sapiens OX=9606 GN=CLU PE=1 SV=1	CLU	1	2	P10909	P10909 [188-195]	P10909 [188-195]
DENKAKEFLGSLKRQ	166.8			133.6		112.4						79.9		112.2				286.1			78	0.774108	1.28895	Unchanged	Q9H1Z8	Augurin OS=Homo sapiens OX=9606 GN=ECRG4 PE=1 SV=1	ECRG4	1	1	Q9H1Z8	Q9H1Z8 [54-68]	Q9H1Z8 [54-68]
DEPPQSPWDRVKDLAT			5.3							3.5		7.5		214.8	151.5	198.2	488.6		102.9	157.2	260.6	5.30831e-05	41.3795	Up	P02647	Apolipoprotein A-I OS=Homo sapiens OX=9606 GN=APOA1 PE=1 SV=1	APOA1	1	1	P02647	P02647 [25-40]	P02647 [25-40]
DEPPQSPWDRVKDLATVYVDVLK			72	71.8	181.2	56.1	97.6	102.7	54.6	137.3	103.6	32.3	37	220.8	265.3	150	353.7		168.9	183.8	188.2	8.62513e-05	2.54215	Up	P02647	Apolipoprotein A-I OS=Homo sapiens OX=9606 GN=APOA1 PE=1 SV=1	APOA1	1	1	P02647	P02647 [25-47]	P02647 [25-47]
DFLAEGGGVR	45.4		175.8				67.9	54.4	65.3	88	169.4	200.4	35.3	85.5		58.9	45.8	11.3	23.3	33	51.9	0.0306819	0.441497	Down	P02671	Fibrinogen alpha chain OS=Homo sapiens OX=9606 GN=FGA PE=1 SV=2	FGA	1	1	P02671	P02671 [26-35]	P02671 [26-35]
DFLKAVDTNRASVGQDSPEPR				5.6		4.4	3.7	4.4						61.4	44.7	131.4	93	106.8	99.1	31.1	56.1	1.03805e-07	17.2265	Up	Q6UX71	Plexin domain-containing protein 2 OS=Homo sapiens OX=9606 GN=PLXDC2 PE=1 SV=1	PLXDC2	1	1	Q6UX71	Q6UX71 [70-90]	Q6UX71 [70-90]
DGADAGQKHAGAPEDASQEEESVLWTILISILKLVLEILF			193	173.8	156.8	72	47.1	78.9	19.1	5.6	49	27.8	24.6	398.5	598.9	228.9	162.6	419.2	362.3	159.8	132.9	0.000426361	3.99524	Up	Q7Z4R8	UPF0669 protein C6orf120 OS=Homo sapiens OX=9606 GN=C6orf120 PE=1 SV=1	C6orf120	1	1	Q7Z4R8	Q7Z4R8 [152-191]	Q7Z4R8 [152-191]
DGATGAAGPPGP			56.3	137.25	60.7	152.6	97.15	147.8	25.6	22.1	99.95	235.7	152.8	106.85	86.3	97.2	48.7	152.45		45.2		0.849366	0.828276	Unchanged	P02452	Collagen alpha-1(I) chain OS=Homo sapiens OX=9606 GN=COL1A1 PE=1 SV=5	COL1A1	1	1	P02452	P02452 [325-336]	P02452 [325-336]
DGATGAAGPPGPT	95.4	29.5	40.2	78			37	41.6			68.4	39.8	52.9	62.1				134	132.7	44.3		0.163022	1.73876	Unchanged	P02452	Collagen alpha-1(I) chain OS=Homo sapiens OX=9606 GN=COL1A1 PE=1 SV=5	COL1A1	1	1	P02452	P02452 [325-337]	P02452 [325-337]
DGEAGAQGPPGP	84.3	21.8	48.45	80.65	34.5	97.2	49.7	71.6	21.25	10.55	46.2	77.15	62.9	152	73.2	86.85	85.15	111.2	141.1	59.15	9.45	0.241929	1.65227	Unchanged	P02452	Collagen alpha-1(I) chain OS=Homo sapiens OX=9606 GN=COL1A1 PE=1 SV=5	COL1A1	1	1	P02452	P02452 [613-624]	P02452 [613-624]
DGEAGAQGPPGPA	56.25	16.95	25.45	40.95	22.65	46.05	23.05	34.25	17.15	4.8	31.35	21.35	31.5	56.2	45.65	83.7	60.45	102.9	149.95	72.6	5.1	0.080565	2.52023	Unchanged	P02452	Collagen alpha-1(I) chain OS=Homo sapiens OX=9606 GN=COL1A1 PE=1 SV=5	COL1A1	1	1	P02452	P02452 [613-625]	P02452 [613-625]
DGKTGPPGPA			2154.9		374.5	165.7	86.8	130.4		11.3	68.9	109.8	177	35.2	28.3	21.4	21.1	46.3	52.1	29.5		0.0125163	0.0917051	Down	P02452	Collagen alpha-1(I) chain OS=Homo sapiens OX=9606 GN=COL1A1 PE=1 SV=5	COL1A1	1	1	P02452	P02452 [550-559]	P02452 [550-559]
DGNNGAQGPPGP			110.5	215.9	82.75		107.7	100.05		10.85	112.7	137.15	76.85		170.3	112.45	97.65	195.25	212.7	75.5		0.203158	1.35761	Unchanged	P08123	Collagen alpha-2(I) chain OS=Homo sapiens OX=9606 GN=COL1A2 PE=1 SV=7	COL1A2	1	1	P08123	P08123 [525-536]	P08123 [525-536]
DGNNGAQGPPGPQ			117.8	202.2	114.5		23.6		2		139.5	27.4		198.9	278.1	281.3	111	340.9	265.4	115.6	4.4	0.222998	2.22671	Unchanged	P08123	Collagen alpha-2(I) chain OS=Homo sapiens OX=9606 GN=COL1A2 PE=1 SV=7	COL1A2	1	1	P08123	P08123 [525-537]	P08123 [525-537]
DGNNGAQGPPGPQGVQGGKGEQGP	67.9	48.8	92	126.7	84	98.3	104.3	65.4		21.1	94.7	95.6	115.5				75		135.5	78.6		0.488111	1.1401	Unchanged	P08123	Collagen alpha-2(I) chain OS=Homo sapiens OX=9606 GN=COL1A2 PE=1 SV=7	COL1A2	1	1	P08123	P08123 [525-548]	P08123 [525-548]
DGPAGAPGTPGPQG					29.65					3.4		33.1			178.05	472.833	42.65	94.1	125.05	196.75	34.4	0.0894879	7.41065	Unchanged	P02452	Collagen alpha-1(I) chain OS=Homo sapiens OX=9606 GN=COL1A1 PE=1 SV=5	COL1A1	1	1	P02452	P02452 [940-953]	P02452 [940-953]
DGPDTLLSKTFFPDGEDRPV	128.1		94.4	68.3	17.4	37.5	88.7	179.1	50.6	30.7	29.4		45.3	133.9				575.3		73.9		0.18914	3.73147	Unchanged	P10082	Peptide YY OS=Homo sapiens OX=9606 GN=PYY PE=1 SV=3	PYY	1	1	P10082	P10082 [68-87]	P10082 [68-87]
DGPVSFKPGHLAAVINEVEVQQEQQEHLLGDLQN	51.2	26.2	42.2	57.4	21.4	120.9	53.6	54.8	40.9	7.8			60.8	62.9	468.1		47.1	217	106	77.3	54.1	0.030176	3.02029	Up	Q9H8L6	Multimerin-2 OS=Homo sapiens OX=9606 GN=MMRN2 PE=1 SV=2	MMRN2	1	1	Q9H8L6	Q9H8L6 [153-186]	Q9H8L6 [153-186]
DGQPGAKGEPGDAGAKGDAGPPGP	82.3	44.0667	118.733	156.05	65.7667	410.55	83.5333	198.275	41.8	25.125	101.5	329.675	174.45	420.45	294.775	115.7			120.55	43.25	34.4333	0.818161	1.21728	Unchanged	P02452	Collagen alpha-1(I) chain OS=Homo sapiens OX=9606 GN=COL1A1 PE=1 SV=5	COL1A1	1	1	P02452	P02452 [820-843]	P02452 [820-843]
DGSPGKDGVRGLT	129.9	57.05	61.55	255.15	60.05	87.75	103.6	129.05	20.9	12.9	74.65	94.55	213.6	119.85		57.5	73	135.15	91.15	46.85		0.848135	0.87203	Unchanged	P02452	Collagen alpha-1(I) chain OS=Homo sapiens OX=9606 GN=COL1A1 PE=1 SV=5	COL1A1	1	1	P02452	P02452 [754-766]	P02452 [754-766]
DGTIEVPK			47.5			145.7	51.7	96.4	43.3		36.8			129.6		103.7	97.7		46.4			0.285034	1.34338	Unchanged	P02749	Beta-2-glycoprotein 1 OS=Homo sapiens OX=9606 GN=APOH PE=1 SV=3	APOH	1	1	P02749	P02749 [317-324]	P02749 [317-324]
DGVPGKDGPRGPT	81.6	36.2					79.6	141.1		14.1				211.4	217.8	216.3	109.1	150.9	216	115.5		0.043699	2.50587	Up	P02461	Collagen alpha-1(III) chain OS=Homo sapiens OX=9606 GN=COL3A1 PE=1 SV=4	COL3A1	1	1	P02461	P02461 [752-764]	P02461 [752-764]
DHENANKILNRPK	85.4	29.4						67.9	4.7			93.9	43.2	155	204.9	304.4	103	178.1	198.5	95.8	94.5	0.0274033	3.08367	Up	P00740	Coagulation factor IX OS=Homo sapiens OX=9606 GN=F9 PE=1 SV=2	F9	1	1	P00740	P00740 [33-45]	P00740 [33-45]
DIHFHSPAFQHPPT			25.3				19.8	28.5			29.1			272		173.3	477.9			169.8		0.00118106	10.6426	Up	P10909	Clusterin OS=Homo sapiens OX=9606 GN=CLU PE=1 SV=1	CLU	1	1	P10909	P10909 [259-272]	P10909 [259-272]
DILAQVKPLGPQLADPEVFLPQGE	135.9	27.2		208.6			64.2	76.3	41.8	28.4	161.3	144.8	47.1		1307.6	104.8	80.3	280.6		66.3	142.7	0.12959	3.53125	Unchanged	Q15517	Corneodesmosin OS=Homo sapiens OX=9606 GN=CDSN PE=1 SV=3	CDSN	1	1	Q15517	Q15517 [501-524]	Q15517 [501-524]
DIPTNSPELEETLTHTITK	154.7	113.7	189.4		181.4			131.5	236.2	370.7	177.8		209.3	652.4						613.4	261.3	0.0707998	2.59608	Unchanged	P01042	Kininogen-1 OS=Homo sapiens OX=9606 GN=KNG1 PE=1 SV=2	KNG1	1	1	P01042	P01042 [270-288]	P01042 [270-288]
DLGTLSGIGTLDGFRHRHPDEAAF	18.4	13	14.9	12.4	18.7	14.4	18.2	20	8.9	3	8.4	7.9	9.9	292.9	121.4	139.8	836.6	63.3	183.6	96.2	124.1	4.58401e-06	17.9601	Up	P02671	Fibrinogen alpha chain OS=Homo sapiens OX=9606 GN=FGA PE=1 SV=2	FGA	1	1	P02671	P02671 [496-519]	P02671 [496-519]
DLGTLSGIGTLDGFRHRHPDEAAFFDTASTGK	51.5						54.1	71.9				38.2	30.6	106.2		67.4	170					0.0690405	2.32508	Unchanged	P02671	Fibrinogen alpha chain OS=Homo sapiens OX=9606 GN=FGA PE=1 SV=2	FGA	1	1	P02671	P02671 [496-527]	P02671 [496-527]
DLKLVPPMEEDYPQFGSPK	119.75	63.85	217.8	188.9	91.4	203.25	161.55	179.3	135.9	23.35	160.4	90.35	133.4	220.45	192.75	139.1	142	212.9	79.4	67.9	36.45	0.936212	1.00203	Unchanged	P08697	Alpha-2-antiplasmin OS=Homo sapiens OX=9606 GN=SERPINF2 PE=1 SV=3	SERPINF2	1	1	P08697	P08697 [473-491]	P08697 [473-491]
DLRHTFMGVVSLGSPSGEVSHPR	93.95	133.3	238.85	114.8	148.65		181.7	285.2	135.85		253.35	163.1	174.4			791.15				707	166.6	0.178124	3.174	Unchanged	P02765	Alpha-2-HS-glycoprotein OS=Homo sapiens OX=9606 GN=AHSG PE=1 SV=2	AHSG	1	1	P02765	P02765 [315-337]	P02765 [315-337]
DLRHTFMGVVSLGSPSGEVSHPRKT	118.85	54.6	116.9	91.35	137.9	127.7	91.85	124.4	102.3	30.4	136.5	141.35	129.7	90.3		445.25	74.7	76.2	64.4	376.5	78.55	0.560358	1.59533	Unchanged	P02765	Alpha-2-HS-glycoprotein OS=Homo sapiens OX=9606 GN=AHSG PE=1 SV=2	AHSG	1	1	P02765	P02765 [315-339]	P02765 [315-339]
DLSGHNLANPHPF	64.5	47.8	40.6	91	42.2	43.3	46.9	41.8	28.5		53.5	77.8	50.4	63.5	157.6	50.6	150.5	156.6	126.9	147.7	98.3	0.000977793	2.27208	Up	O94985	Calsyntenin-1 OS=Homo sapiens OX=9606 GN=CLSTN1 PE=1 SV=1	CLSTN1	1	1	O94985	O94985 [841-853]	O94985 [841-853]
DNNRSLDLDSIIAEVK	290.1				130.1					19.5				2707.4			91.2				126.9	0.408902	6.6534	Unchanged	P04264	Keratin, type II cytoskeletal 1 OS=Homo sapiens OX=9606 GN=KRT1 PE=1 SV=6	KRT1	1	6	P04264	P04264 [340-355]	P04264 [340-355]
DNSVHWERPQKPK		169.2			69.6				48.8	439.2			90.1			162.5	158.5			426.2		0.257496	1.52446	Unchanged	P01023	Alpha-2-macroglobulin OS=Homo sapiens OX=9606 GN=A2M PE=1 SV=3	A2M	1	1	P01023	P01023 [1178-1190]	P01023 [1178-1190]
DNVDDPTGNFRSGPLTGWR			43.4	25.2	47.2	28.4	34.6		27.5		48.7		37.3	103.2			106		113	92.3	59.5	0.000131739	2.59459	Up	Q12907	Vesicular integral-membrane protein VIP36 OS=Homo sapiens OX=9606 GN=LMAN2 PE=1 SV=1	LMAN2	1	1	Q12907	Q12907 [304-322]	Q12907 [304-322]
DPDAPLQPVTPLQLFEGRRN	6.9		8.4	7			4.6	6	5.1		7.4	6.6	6	49.1	147.4	201.5	61.3	176.8	183.1	69.6	86.4	5.21514e-07	18.9155	Up	P0C0L4	Complement C4-A OS=Homo sapiens OX=9606 GN=C4A PE=1 SV=2	C4A	1	2	P0C0L4	P0C0L4 [1430-1449]	P0C0L4 [1430-1449]
DQGPVGRTGEVGA		92.1		398.9	140.9		342.8	360.8	193.5	29.5	191	116.5	233.5				25.4	55.1	41.1	22.3		0.00050365	0.17135	Down	P08123	Collagen alpha-2(I) chain OS=Homo sapiens OX=9606 GN=COL1A2 PE=1 SV=7	COL1A2	1	1	P08123	P08123 [824-836]	P08123 [824-836]
DQGPVGRTGEVGAVGPPGFAGEKGP	161.3	38.2	163.7	269.65	50.65	276.4	163.8	171.35	86.75		153.7	64.2	130.1	258.7	32	52.9	115.05	209.6	174.15	54.3		0.571345	0.888658	Unchanged	P08123	Collagen alpha-2(I) chain OS=Homo sapiens OX=9606 GN=COL1A2 PE=1 SV=7	COL1A2	1	1	P08123	P08123 [824-848]	P08123 [824-848]
DQGPVGRTGEVGAVGPPGFAGEKGPSGEAGTAGPPGTPGPQG	67.5		32.8	69			42.1	80.6			82.4		52.4	90.3		72.1	98.6	222.8	199.2	140.7		0.00735976	2.2516	Up	P08123	Collagen alpha-2(I) chain OS=Homo sapiens OX=9606 GN=COL1A2 PE=1 SV=7	COL1A2	1	1	P08123	P08123 [824-865]	P08123 [824-865]
DQNVEELKGRLTPY			8.7		17.1	27.9								124.4	196.7	58	206		41.1	85.1	382.6	0.0057389	8.73025	Up	P06727	Apolipoprotein A-IV OS=Homo sapiens OX=9606 GN=APOA4 PE=1 SV=4	APOA4	1	1	P06727	P06727 [191-204]	P06727 [191-204]
DRGDVGEKGPEGAPGKDGGRG	137.2	71.55	154.85			108.1						95.7	188.1	267.25		159.6	124.7	147.4	150.5	141.5		0.141196	1.31165	Unchanged	P02458	Collagen alpha-1(II) chain OS=Homo sapiens OX=9606 GN=COL2A1 PE=1 SV=3	COL2A1	1	1	P02458	P02458 [766-786]	P02458 [766-786]
DRNKPGVYTDVAYYLAWIREHTVS	143.4	83.2	55.7	155.9	86		96.7	122	156.9	44.5	40.1	83.4	105.9		1030		232.7		193.9		82.5	0.144121	3.93397	Unchanged	P00748	Coagulation factor XII OS=Homo sapiens OX=9606 GN=F12 PE=1 SV=3	F12	1	1	P00748	P00748 [592-615]	P00748 [592-615]
DRNLPSDSQDLGQHG	36.7	16	32.5	47	17.9	37.7	20	23.4	26.7		25.1	37.6	21.3	89.7	336.9	125.2	107.5	119.2	266.4	84.4	84.2	1.35095e-05	5.32393	Up	P10124	Serglycin OS=Homo sapiens OX=9606 GN=SRGN PE=1 SV=3	SRGN	1	1	P10124	P10124 [137-151]	P10124 [137-151]
DRNLPSDSQDLGQHGLEEDFM	58.7	16.1		69.4											303.25	124.5	64.15	168.3	203.7			0.0789707	3.59459	Unchanged	P10124	Serglycin OS=Homo sapiens OX=9606 GN=SRGN PE=1 SV=3	SRGN	1	1	P10124	P10124 [137-157]	P10124 [137-157]
DRNLPSDSQDLGQHGLEEDFML	41.35	21.95	37.9	76.7		43	35.05	21			40.95	44.4	16.8	83.35	285.05	79.25	68.3	263.85	109.5	81.4	59.65	0.00073733	3.39736	Up	P10124	Serglycin OS=Homo sapiens OX=9606 GN=SRGN PE=1 SV=3	SRGN	1	1	P10124	P10124 [137-158]	P10124 [137-158]
DSALEIFKQASAFSRASQRSV	28.3	10.5	30.1		26.2		25.4				33.1	48.3	23	62.9	121	162.9	108.1	249.9	374.4		100.5	7.04862e-05	5.99479	Up	Q15582	Transforming growth factor-beta-induced protein ig-h3 OS=Homo sapiens OX=9606 GN=TGFBI PE=1 SV=1	TGFBI	1	1	Q15582	Q15582 [648-668]	Q15582 [648-668]
DSGEGDFLAEGGGV		4	7.9		7.9		1.8	3.2		1.3	6.2	15.7		51.8	18.3	59.7	56.9	16.6	43.5	26.3	22.8	0.000102437	6.16458	Up	P02671	Fibrinogen alpha chain OS=Homo sapiens OX=9606 GN=FGA PE=1 SV=2	FGA	1	1	P02671	P02671 [21-34]	P02671 [21-34]
DSGEGDFLAEGGGVR	35.9	43.6	188	74.9	207.7	10.7	45.2	46.8	49.4	29.7	128.8	257.5	41	107.9	21.7	58.4	48.5	31.4	61.8	84.9	99.4	0.781222	0.72054	Unchanged	P02671	Fibrinogen alpha chain OS=Homo sapiens OX=9606 GN=FGA PE=1 SV=2	FGA	1	1	P02671	P02671 [21-35]	P02671 [21-35]
DSGEGDFLAEGGGVRG	53.6	52	63	171.8	68.8	83.2	53.9	60.5	60.1	13	126.5	51.7	43.4	99.2	167.4	175.1	146.2	239.4				0.000559502	2.386	Up	P02671	Fibrinogen alpha chain OS=Homo sapiens OX=9606 GN=FGA PE=1 SV=2	FGA	1	1	P02671	P02671 [21-36]	P02671 [21-36]
DSGEGDFLAEGGGVRGP	56.6	33	58.8	152.3	37.4	73.4	74.6	98.3	60.5	46.4	142.7	73.7	117	240.2	144	57.2	131.1	71.1	60.4	117.1	40.9	0.304564	1.36699	Unchanged	P02671	Fibrinogen alpha chain OS=Homo sapiens OX=9606 GN=FGA PE=1 SV=2	FGA	1	1	P02671	P02671 [21-37]	P02671 [21-37]
DSGPPGRAGEPGLQ		5		13.3		33.1	5.8	7.9						257.95		97.5	123.25	166.85	135.1	67.6		0.000495802	10.8583	Up	P02458	Collagen alpha-1(II) chain OS=Homo sapiens OX=9606 GN=COL2A1 PE=1 SV=3	COL2A1	1	1	P02458	P02458 [934-947]	P02458 [934-947]
DSGPRRYTIAALLSPYSYSTTAVVTNPKE	49.7	35.6	88.2	45.1	34.7	69.2	75.2	72.1	34.9	10	50.7	82.7	89.5	100.3	48.4	109.7	35.9	185.8	20.4	67.1	60.7	0.405374	1.3842	Unchanged	P02766	Transthyretin OS=Homo sapiens OX=9606 GN=TTR PE=1 SV=1	TTR	1	1	P02766	P02766 [119-147]	P02766 [119-147]
DSHSLTTNIMEILRGDFSSANN				1.75	4.9		3.5	5.1	2.7	0.35	2.7	4.05	2	3.3	23.8	11.4	5.1	9.15	3	8.3	4.7	0.0133079	2.85929	Up	P02671	Fibrinogen alpha chain OS=Homo sapiens OX=9606 GN=FGA PE=1 SV=2	FGA	1	1	P02671	P02671 [101-122]	P02671 [101-122]
DSPGNKDFLQSLKGFPRGDKLFGPDL	3.3								6.4		6.2			99.6	122.9	153.1	313.3	200.4	78.7	251.9	36.7	1.99944e-05	29.6368	Up	P08697	Alpha-2-antiplasmin OS=Homo sapiens OX=9606 GN=SERPINF2 PE=1 SV=3	SERPINF2	1	1	P08697	P08697 [449-474]	P08697 [449-474]
DSPGNKDFLQSLKGFPRGDKLFGPDLKLVPPMEEDYPQFGSPK	36.85	19.05	47.15	39.65	38.8	58.2	40.25	30.45	24.5	6.25	62.9	74.8	32.2	184.95	445.65	108.5	278.45	515.9	170.7	48.8	93.7	0.000310149	5.87184	Up	P08697	Alpha-2-antiplasmin OS=Homo sapiens OX=9606 GN=SERPINF2 PE=1 SV=3	SERPINF2	1	1	P08697	P08697 [449-491]	P08697 [449-491]
DSTFESKSY		27.4	67.3	21	30.3	40.6	27.1	41.1	14.8	52.4	78.4	41.8	30.5	99.4	112	32.4	158.5	58.6	44.1	101	88.2	0.00461434	2.20288	Up	P02671	Fibrinogen alpha chain OS=Homo sapiens OX=9606 GN=FGA PE=1 SV=2	FGA	1	1	P02671	P02671 [593-601]	P02671 [593-601]
DSTFESKSYKM	194.75	346.2	468	266.45	433.75	294.95	243.95	297.35	192.4	342.65	956.7	580.55	339.45				23.85			16.05	20.9	3.59005e-07	0.0531488	Down	P02671	Fibrinogen alpha chain OS=Homo sapiens OX=9606 GN=FGA PE=1 SV=2	FGA	1	1	P02671	P02671 [593-603]	P02671 [593-603]
DSTFESKSYKMA	206.2	202.65	333.9	254.85	243.4	242.05	158.8	296.8	152.85	69.5	347	672.15	269.5	20.3	57.3	35.55	89.95	33.9		43	40.85	2.6084e-06	0.172732	Down	P02671	Fibrinogen alpha chain OS=Homo sapiens OX=9606 GN=FGA PE=1 SV=2	FGA	1	1	P02671	P02671 [593-604]	P02671 [593-604]
DTASTGKTFPG		1.5		2.7	2.85		2.3							381.9	257.1	68.4	724.2			86.25	82.9	3.61622e-05	114.135	Up	P02671	Fibrinogen alpha chain OS=Homo sapiens OX=9606 GN=FGA PE=1 SV=2	FGA	1	1	P02671	P02671 [521-531]	P02671 [521-531]
DTGAKGEPGPVGVQ	109.7	43.8	41.5	128.7	67.7	117	63.8	82.2			57.1	91.2	84.7					156.4	100.6	42.2		0.753629	1.23627	Unchanged	P02452	Collagen alpha-1(I) chain OS=Homo sapiens OX=9606 GN=COL1A1 PE=1 SV=5	COL1A1	1	1	P02452	P02452 [444-457]	P02452 [444-457]
DTNRASVGQDSPEPR	3.2	1.9	6.4	4.4	6.5	11.7		6	3.9	1.5	2.2	5.3	6	157.1	148.8	295.6	167.4	259.8	234.1	60.7	100.1	9.54157e-11	36.1932	Up	Q6UX71	Plexin domain-containing protein 2 OS=Homo sapiens OX=9606 GN=PLXDC2 PE=1 SV=1	PLXDC2	1	1	Q6UX71	Q6UX71 [76-90]	Q6UX71 [76-90]
DTQNIFFMSKVTNPKQA	83.45	55.15	188.45		142.05		190.85	147.25	133.45		179.95	99.75	128.05					299.9	166.6	209.5	96.5	0.261595	1.43225	Unchanged	P01011	Alpha-1-antichymotrypsin OS=Homo sapiens OX=9606 GN=SERPINA3 PE=1 SV=2	SERPINA3	1	1	P01011	P01011 [407-423]	P01011 [407-423]
DTWKQSTQRL	377.9	308.6	433.5	580.8	198.7	491.1	265.8	652	366.9	90.1	233.1	455.7	291.3	6.2	22.2	21.1	18.6	92.4	10.8	13.7	31.4	2.88952e-06	0.0741018	Down	P01344	Insulin-like growth factor II OS=Homo sapiens OX=9606 GN=IGF2 PE=1 SV=1	IGF2	1	1	P01344	P01344 [117-126]	P01344 [117-126]
DVGSYQEKVDVVLGPIQLQTPPRREEEPR	40.9	32.2	46.8	93	42.3	41.9	200.5	54.5	105.5		36.8	40.8	38.3	77.9		165		243.3	172.7	101.2	83.9	0.00421732	2.18229	Up	Q9UGM3	Deleted in malignant brain tumors 1 protein OS=Homo sapiens OX=9606 GN=DMBT1 PE=1 SV=2	DMBT1	1	1	Q9UGM3	Q9UGM3 [2385-2413]	Q9UGM3 [2385-2413]
DVSRPAVDPAANRLGLPCLAPGPF	38.9	25.4	35		34.9	101.5	86.5	33.8		11.5	51.5		18.1				100	118.9	139	115.9		0.000242083	2.70991	Up	Q8N729	Neuropeptide W OS=Homo sapiens OX=9606 GN=NPW PE=1 SV=2	NPW	1	1	Q8N729	Q8N729 [142-165]	Q8N729 [142-165]
DVSSALDKL		28.5		59.4	52.2									49.3	72.5				42.9	110.3		0.296557	1.47216	Unchanged	P02654	Apolipoprotein C-I OS=Homo sapiens OX=9606 GN=APOC1 PE=1 SV=1	APOC1	1	1	P02654	P02654 [29-37]	P02654 [29-37]
DVSSALDKLKEFGNTLEDKARELI					44.5	20.9	4.8							293		122.7	718.3	38.1	83	250	141	0.0487146	10.0495	Up	P02654	Apolipoprotein C-I OS=Homo sapiens OX=9606 GN=APOC1 PE=1 SV=1	APOC1	1	1	P02654	P02654 [29-52]	P02654 [29-52]
DVSSALDKLKEFGNTLEDKARELIS				7	9.2	7.5	5.4	7.8	6	4.9	13.8			33.4	140.7	7.3	41.7	68.9	79	348.3	7.1	0.00605875	11.7922	Up	P02654	Apolipoprotein C-I OS=Homo sapiens OX=9606 GN=APOC1 PE=1 SV=1	APOC1	1	1	P02654	P02654 [29-53]	P02654 [29-53]
DWDSRGKDSYETSQLDDQSAETHSHKQS		13		107.6	39.3	228.3		72.3		10.9			53.8			58.3	70	162.5	201.6	108		0.11894	1.60046	Unchanged	P10451	Osteopontin OS=Homo sapiens OX=9606 GN=SPP1 PE=1 SV=1	SPP1	1	1	P10451	P10451 [216-243]	P10451 [216-243]
DWGTFEEVSGNVSPGTRREY	52.1	40.1	45		29.8		47.9	37.9	39.8		60.7	27.7	37.1			126.2	83.5	269.5	131.5			0.0110994	3.65164	Up	P02671	Fibrinogen alpha chain OS=Homo sapiens OX=9606 GN=FGA PE=1 SV=2	FGA	1	1	P02671	P02671 [409-428]	P02671 [409-428]
DWGTFEEVSGNVSPGTRREYHTE		16.6	25.1	32.4	17.1		19.6	18.3	26.4		24		21.4	83.5		88.8	132.6	214.4	109.6	59.1	32.5	0.000519142	4.61104	Up	P02671	Fibrinogen alpha chain OS=Homo sapiens OX=9606 GN=FGA PE=1 SV=2	FGA	1	1	P02671	P02671 [409-431]	P02671 [409-431]
DWHGVPGQVDAAMAGR	341.25	200	326.35	463.6	383.9	759.2	403.5	659.4	354.15	55.3	376.45	324.65	459.6	17.15		14.4	6.3					0.00131508	0.0321138	Down	P04004	Vitronectin OS=Homo sapiens OX=9606 GN=VTN PE=1 SV=1	VTN	1	1	P04004	P04004 [338-353]	P04004 [338-353]
DWHGVPGQVDAAMAGRIYIS	169.1	73.1	186.5	137.5	113.4	112.25	227.15	170.8	153.6	28.2	88.6	90.8	176.7			202.75	118.3	162.8	151.2			0.174958	1.1946	Unchanged	P04004	Vitronectin OS=Homo sapiens OX=9606 GN=VTN PE=1 SV=1	VTN	1	1	P04004	P04004 [338-357]	P04004 [338-357]
DYPVVSIEDPFDQDDWGAWQK			3659	761.8	264.2	226.9	119.7	115.9	80.7		53.5	39.1		154.1	205	74.7	27.2	73.5	31.9			0.114047	0.159675	Unchanged	P06733	Alpha-enolase OS=Homo sapiens OX=9606 GN=ENO1 PE=1 SV=2	ENO1	1	1	P06733	P06733 [286-306]	P06733 [286-306]
DYSPYFKTI					249.2			249.7	177.8			430		424.1	481.4		216	909.3		388.9		0.129585	1.74913	Unchanged	P02533	Keratin, type I cytoskeletal 14 OS=Homo sapiens OX=9606 GN=KRT14 PE=1 SV=4	KRT14	2	6	P02533; P08779	P02533 [161-169]; P08779 [163-171]	P02533 [161-169]
DYSPYFKTI					249.2			249.7	177.8			430		424.1	481.4		216	909.3		388.9		0.129585	1.74913	Unchanged	P02533	Keratin, type I cytoskeletal 14 OS=Homo sapiens OX=9606 GN=KRT14 PE=1 SV=4	KRT14	1	6	P02533	P02533 [161-169]	P02533 [161-169]
EAEDLQVGQVELGGGPGAGSLQP			54.6		31.9		58.1		62.9		63.7	108.5	61.9			156.4	66.9		152	61.6	62.6	0.147075	1.58356	Unchanged	P01308	Insulin OS=Homo sapiens OX=9606 GN=INS PE=1 SV=1	INS	1	1	P01308	P01308 [57-79]	P01308 [57-79]
EAGSEADHEGTHSTKRGHAKSRPV	19.9	27.3			116.9						565	145.8	97	102.2	125.5	196.8			76.2		52.1	0.840945	0.682539	Unchanged	P02671	Fibrinogen alpha chain OS=Homo sapiens OX=9606 GN=FGA PE=1 SV=2	FGA	1	1	P02671	P02671 [606-629]	P02671 [606-629]
EAPVPTKTKVAVDENKAKEFLGSLKRQ	140.5		105.7	131.4	63.9	150.4	96.4	135	82	14.1	107.1	63.6	96.9	134.4		78.1	95.9	257.6	171	119.1	95.2	0.141649	1.37388	Unchanged	Q9H1Z8	Augurin OS=Homo sapiens OX=9606 GN=ECRG4 PE=1 SV=1	ECRG4	1	1	Q9H1Z8	Q9H1Z8 [42-68]	Q9H1Z8 [42-68]
EDGRPGPPGPQ			125.5	284.7	215.5		63.5				193.9	107.2		94.6		160.3	121.1		239.2	199.8		0.867201	0.98758	Unchanged	P02458	Collagen alpha-1(II) chain OS=Homo sapiens OX=9606 GN=COL2A1 PE=1 SV=3	COL2A1	1	1	P02458	P02458 [583-593]	P02458 [583-593]
EDPQGDAAQKTDTSHH			125.1	197.8	150.5		94				175.8	156.8		156.8	516.9	340.1	219.9	333.7	177.7	102.5	177.7	0.0669936	1.68775	Unchanged	P01009	Alpha-1-antitrypsin OS=Homo sapiens OX=9606 GN=SERPINA1 PE=1 SV=3	SERPINA1	2	2	P01009; P20848	P01009 [25-40]; P20848 [25-40]	P01009 [25-40]
EDPQGDAAQKTDTSHH			125.1	197.8	150.5		94				175.8	156.8		156.8	516.9	340.1	219.9	333.7	177.7	102.5	177.7	0.0669936	1.68775	Unchanged	P01009	Alpha-1-antitrypsin OS=Homo sapiens OX=9606 GN=SERPINA1 PE=1 SV=3	SERPINA1	1	2	P01009	P01009 [25-40]	P01009 [25-40]
EDPQGDAAQKTDTSHHD											329.1	179.7	210.5	283.3	908	578.8		114.8				0.413553	1.96535	Unchanged	P01009	Alpha-1-antitrypsin OS=Homo sapiens OX=9606 GN=SERPINA1 PE=1 SV=3	SERPINA1	1	2	P01009	P01009 [25-41]	P01009 [25-41]
EDPQGDAAQKTDTSHHD											329.1	179.7	210.5	283.3	908	578.8		114.8				0.413553	1.96535	Unchanged	P01009	Alpha-1-antitrypsin OS=Homo sapiens OX=9606 GN=SERPINA1 PE=1 SV=3	SERPINA1	2	2	P01009; P20848	P01009 [25-41]; P20848 [25-41]	P01009 [25-41]
EDPQGDAAQKTDTSHHDQDH	66.2	53.1	133.5	368.3	94.1		14.6	25.9			219.2	30.3	46		162.5	279.4	28.7	443.7			64.1	0.297317	1.86149	Unchanged	P01009	Alpha-1-antitrypsin OS=Homo sapiens OX=9606 GN=SERPINA1 PE=1 SV=3	SERPINA1	1	1	P01009	P01009 [25-44]	P01009 [25-44]
EDPQGDAAQKTDTSHHDQDHPTFNKITPNLAEFAFSLYRQLA	102.3		84.3	81.3	90.1		70.7	65.7			60.5	42.8	54.7	79.3	380.7	179.2	123.7	405.6	146.9	95.8	82.4	0.0103752	2.57557	Up	P01009	Alpha-1-antitrypsin OS=Homo sapiens OX=9606 GN=SERPINA1 PE=1 SV=3	SERPINA1	1	1	P01009	P01009 [25-66]	P01009 [25-66]
EDPQGDAAQKTDTSHHDQDHPTFNKITPNLAEFAFSLYRQLAH	85.6	43.1	53.5	114	35.5	30.6	37.6	52.8		7.9	37.6	41.3	32.9	71.3	538.9	160.7	116.3	471.7	118.8	90.9	96.6	0.00114254	4.36373	Up	P01009	Alpha-1-antitrypsin OS=Homo sapiens OX=9606 GN=SERPINA1 PE=1 SV=3	SERPINA1	1	1	P01009	P01009 [25-67]	P01009 [25-67]
EEAEIPREVIERLA	65.9	88.1	25.8	52.5	46.3		49.6	71.2	29.8	261.4	92.9	31.3	98	93	51.3	67.8	106.3	82.3	62.6	143.1	34.8	0.455687	1.05368	Unchanged	P04085	Platelet-derived growth factor subunit A OS=Homo sapiens OX=9606 GN=PDGFA PE=1 SV=1	PDGFA	1	1	P04085	P04085 [21-34]	P04085 [21-34]
EEAGARVQQNVPSGTDTGDPQSKP	40.3	53.6	71.6	85.9	67.2	166	64.3	112.1		15	90.4	138.1	112.9	183.8	458.2	76.1	140.2	192.3	126.5	75.4	89	0.0348624	1.97784	Unchanged	O14791	Apolipoprotein L1 OS=Homo sapiens OX=9606 GN=APOL1 PE=1 SV=5	APOL1	1	1	O14791	O14791 [28-51]	O14791 [28-51]
EEAGARVQQNVPSGTDTGDPQSKPLG	19.2	15.6	25.5	18.1	20.2	32.1	14.7	26.1	20.4	3.7	26.2	36.1	28.9	189.6	335.7	145.8	279.6	224	124.6	72.7	127.2	7.57242e-08	8.49442	Up	O14791	Apolipoprotein L1 OS=Homo sapiens OX=9606 GN=APOL1 PE=1 SV=5	APOL1	1	1	O14791	O14791 [28-53]	O14791 [28-53]
EEANADLEVK	183.8			57.9	80.4									623						86.8	192.8	0.293683	2.80224	Unchanged	P02533	Keratin, type I cytoskeletal 14 OS=Homo sapiens OX=9606 GN=KRT14 PE=1 SV=4	KRT14	2	9	P02533; P08779	P02533 [137-146]; P08779 [139-148]	P02533 [137-146]
EEANADLEVK	183.8			57.9	80.4									623						86.8	192.8	0.293683	2.80224	Unchanged	P02533	Keratin, type I cytoskeletal 14 OS=Homo sapiens OX=9606 GN=KRT14 PE=1 SV=4	KRT14	1	9	P02533	P02533 [137-146]	P02533 [137-146]
EEANADLEVK	183.8			57.9	80.4									623						86.8	192.8	0.293683	2.80224	Unchanged	P02533	Keratin, type I cytoskeletal 14 OS=Homo sapiens OX=9606 GN=KRT14 PE=1 SV=4	KRT14	3	9	P02533; P13646; P08779	P02533 [137-146]; P13646 [126-135]; P08779 [139-148]	P02533 [137-146]
EEANNDLENKIQ	366.7	7.3	9.3	70.4	182.8	14.6			2.5	6.9		12.7	6.6	763	79.8	9	23.8	18.2		105.2	261.3	0.130929	2.64847	Unchanged	P35527	Keratin, type I cytoskeletal 9 OS=Homo sapiens OX=9606 GN=KRT9 PE=1 SV=3	KRT9	1	2	P35527	P35527 [175-186]	P35527 [175-186]
EEAPSLRPAPPPISGGGY							29.8		25.5	10.75	24.75	35.6	24.8	234.25		69.65	94.6			72.2	47.9	0.00434454	4.11587	Up	P02675	Fibrinogen beta chain OS=Homo sapiens OX=9606 GN=FGB PE=1 SV=2	FGB	1	1	P02675	P02675 [54-71]	P02675 [54-71]
EEDQDHIYHPQ	3.4	4	10.7		3.7	7.9	3.2	5.7	1.5		12.9	9.6	7	320	85.9	242.9	385.6	15.3	52.4	56.7	32.2	9.73443e-05	23.5291	Up	Q96NZ9	Proline-rich acidic protein 1 OS=Homo sapiens OX=9606 GN=PRAP1 PE=1 SV=2	PRAP1	1	1	Q96NZ9	Q96NZ9 [141-151]	Q96NZ9 [141-151]
EEGSPREF					66.2		88.9			4.9		100.3	97.8	130.6	310.7			140.5	125.2	83.2		0.143713	2.20665	Unchanged	Q9UKU9	Angiopoietin-related protein 2 OS=Homo sapiens OX=9606 GN=ANGPTL2 PE=1 SV=1	ANGPTL2	1	1	Q9UKU9	Q9UKU9 [31-38]	Q9UKU9 [31-38]
EELQFSLGSKINVK	591.4	370.6	295.5	276.1	341.2	252.3	544.6	371.3	452.7	116.4	443	352.3	489.1			30.3	17.4				15.6	0.000620306	0.0560196	Down	P0C0L4	Complement C4-A OS=Homo sapiens OX=9606 GN=C4A PE=1 SV=2	C4A	1	2	P0C0L4	P0C0L4 [1356-1369]	P0C0L4 [1356-1369]
EETQEIRAA		19.3	53.5									23.4		113.3		94.9		349.3	81.1		39.1	0.0372301	4.22682	Up	Q6UY14	ADAMTS-like protein 4 OS=Homo sapiens OX=9606 GN=ADAMTSL4 PE=1 SV=2	ADAMTSL4	1	1	Q6UY14	Q6UY14 [135-143]	Q6UY14 [135-143]
EEVSGNVSPGTR		16.8	40.9		285.2	246		31.4		28.7	33.3	52.6	37.4	81.9		38	96.2		42.8	83.2	31.9	0.820075	0.726402	Unchanged	P02671	Fibrinogen alpha chain OS=Homo sapiens OX=9606 GN=FGA PE=1 SV=2	FGA	1	1	P02671	P02671 [414-425]	P02671 [414-425]
EEVSGNVSPGTRREYH	142.75	43.2			15.8								157.8	217.2	270.9	73.6	232	48.5	100	96.9	91.2	0.330131	1.57183	Unchanged	P02671	Fibrinogen alpha chain OS=Homo sapiens OX=9606 GN=FGA PE=1 SV=2	FGA	1	1	P02671	P02671 [414-429]	P02671 [414-429]
EEVSGNVSPGTRREYHTE	11.8	6.6	17.3		16.7							38.8		196	129.9	96.9	318.9	56.3	94.3	67.4	53.8	0.000625417	6.94559	Up	P02671	Fibrinogen alpha chain OS=Homo sapiens OX=9606 GN=FGA PE=1 SV=2	FGA	1	1	P02671	P02671 [414-431]	P02671 [414-431]
EEVSGNVSPGTRREYHTEKLVTS		0.5			10.2					0.1				197.75	201.5	49.3	309.5	53.85	101.25	59.2		0.0624631	38.5853	Unchanged	P02671	Fibrinogen alpha chain OS=Homo sapiens OX=9606 GN=FGA PE=1 SV=2	FGA	1	1	P02671	P02671 [414-436]	P02671 [414-436]
EFVSETESRGSE		1.7	16.6		19	19.7					19.9	7.1		45.4		31.6	43.9	14.8	21.8	36.2	15.3	0.0706921	2.13265	Unchanged	P02671	Fibrinogen alpha chain OS=Homo sapiens OX=9606 GN=FGA PE=1 SV=2	FGA	1	1	P02671	P02671 [539-550]	P02671 [539-550]
EGDFLAEGGGVR	27.1	28.8	109.6	22	84.2	3.7	26.4	23.3	31.1	19.2	92.3	116.1	13.9	115.7	9.1	75.8	62.7	21.2	44	59.4	66.2	0.368486	1.23459	Unchanged	P02671	Fibrinogen alpha chain OS=Homo sapiens OX=9606 GN=FGA PE=1 SV=2	FGA	1	1	P02671	P02671 [24-35]	P02671 [24-35]
EGDFLAEGGGVRGPR				28.5				53.3		49.9	54.5	23.8	27.8	150.9		172.2				465.1		0.0216059	6.6291	Up	P02671	Fibrinogen alpha chain OS=Homo sapiens OX=9606 GN=FGA PE=1 SV=2	FGA	1	1	P02671	P02671 [24-38]	P02671 [24-38]
EGGFTATGQRQLRPEHFQEVGYAAPPSPPLS	75.3333	154.967	176.033	139.533	123.367	233.233	94.65	221.733	146.233	790.433	69.3667	33.5667	205.833			135.1	85.1			452.1		0.739659	1.18221	Unchanged	Q16610	Extracellular matrix protein 1 OS=Homo sapiens OX=9606 GN=ECM1 PE=1 SV=2	ECM1	1	1	Q16610	Q16610 [22-52]	Q16610 [22-52]
EGSEVVKRPR				778	334.2		199				509.1	274.9		235.7	760.2					75.2		0.578471	0.852027	Unchanged	P02818	Osteocalcin OS=Homo sapiens OX=9606 GN=BGLAP PE=1 SV=2	BGLAP	1	1	P02818	P02818 [41-50]	P02818 [41-50]
EGSPDPDSTGALVEEEDPFFKVPVNKLA	71.6	29.2	48	43.8	28.3	114.7	37.6	54.5	42.3	10.1	55.1	36.7	56.7	105.8			70.9	228.1	201.8	77.4		0.00691781	2.82914	Up	P36955	Pigment epithelium-derived factor OS=Homo sapiens OX=9606 GN=SERPINF1 PE=1 SV=4	SERPINF1	1	1	P36955	P36955 [28-55]	P36955 [28-55]
EGSPGRDGSPGAKGDRGETGP			352.4	307.05	176.5		179.7	9.2			328.2			258.45		203.4	139.5	374.35	709.15			0.327807	1.49427	Unchanged	P02452	Collagen alpha-1(I) chain OS=Homo sapiens OX=9606 GN=COL1A1 PE=1 SV=5	COL1A1	1	1	P02452	P02452 [1021-1041]	P02452 [1021-1041]
EHGPPPPPDERDHSHGPPLPQ	45.8	19	42.5	58.8	29	154.9	44.1	67.6	39	10.9	40.1	28.3	70.8	132.2	31.6	70.9	91.4	93.6	133.3	77.5	3.5	0.532789	1.58305	Unchanged	P04196	Histidine-rich glycoprotein OS=Homo sapiens OX=9606 GN=HRG PE=1 SV=1	HRG	1	1	P04196	P04196 [294-314]	P04196 [294-314]
EIGNPGRDGARGAPGAVGAPGP	181.15		68.7	152.9							56.7	212.05		140.55		60.65			130.35	56.25		0.459194	0.721891	Unchanged	P08123	Collagen alpha-2(I) chain OS=Homo sapiens OX=9606 GN=COL1A2 PE=1 SV=7	COL1A2	1	1	P08123	P08123 [665-686]	P08123 [665-686]
EITRGGSTSYGTGSETESPRN	70.4	45.2	60	72.1	37.7	59.3	52.7	55.8	51.2	8.7	62.8	82.8	56.3	149.6	285.6	235.5	184.5		131.4	64.5	165.4	0.000237992	3.15974	Up	P02671	Fibrinogen alpha chain OS=Homo sapiens OX=9606 GN=FGA PE=1 SV=2	FGA	1	1	P02671	P02671 [268-288]	P02671 [268-288]
EKEKEMDPFHYDYQTLRIGG	126.15	60.95	128.8	143.65	97.3	134.5	101.2	126.2	56.3	20.7			132.6	128.85			88.8		140.2	90.9	47.4	0.948727	0.967368	Unchanged	Q9H0Q3	FXYD domain-containing ion transport regulator 6 OS=Homo sapiens OX=9606 GN=FXYD6 PE=1 SV=1	FXYD6	1	1	Q9H0Q3	Q9H0Q3 [22-41]	Q9H0Q3 [22-41]
EKGLDGAKKAVGGLGKLGKDAVED	69.4	26.3		142.1			26.1				40.7		124.4	204.8	255.5			193.3	33.4	61.3		0.196357	2.09315	Unchanged	P81605	Dermcidin OS=Homo sapiens OX=9606 GN=DCD PE=1 SV=2	DCD	1	1	P81605	P81605 [67-90]	P81605 [67-90]
EKGSPGADGPAGAPGTPGPQG	53.9			85.3667	53.5	38.55	37.7	53.9667	15.1667	11.3	44.4	95.6333	64.2667			95.2333	52.3333	112.233	132.633	94.7667		0.00872542	1.9356	Unchanged	P02452	Collagen alpha-1(I) chain OS=Homo sapiens OX=9606 GN=COL1A1 PE=1 SV=5	COL1A1	1	1	P02452	P02452 [933-953]	P02452 [933-953]
EKLRDLYSKSTAAMSTYTGIFTDQVLSVLKGEE			76.7	133.7	145.8	76.1	72	113.5	62.8	32.2			110.3	108.4			91.8	243.3	247.8	111.7		0.0681114	1.75604	Unchanged	P02655	Apolipoprotein C-II OS=Homo sapiens OX=9606 GN=APOC2 PE=1 SV=1	APOC2	1	1	P02655	P02655 [69-101]	P02655 [69-101]
ELERPGGNEITRGGSTSY	10.2		29.8		24.3	63	11.4			3.5	29.6	56.1		101	283.6		72.8			97	74.6	0.00228985	4.41597	Up	P02671	Fibrinogen alpha chain OS=Homo sapiens OX=9606 GN=FGA PE=1 SV=2	FGA	1	1	P02671	P02671 [260-277]	P02671 [260-277]
ELGGHLDQQVEEFR	73.9	87.2	290.5	79	131.9	377.5	243	218.5	100.7	722.7	528.3		175.5	176.7		68.2	106.8			168.6	113.6	0.111015	0.502315	Unchanged	P06727	Apolipoprotein A-IV OS=Homo sapiens OX=9606 GN=APOA4 PE=1 SV=4	APOA4	1	1	P06727	P06727 [291-304]	P06727 [291-304]
ELLPGESNKIPR			16.5	13.2			10.5	12.6			19.4	15.5		123.7	134.9	87.7	139.3	52.3	139.2	63.4	63.8	2.46017e-07	6.87828	Up	P10124	Serglycin OS=Homo sapiens OX=9606 GN=SRGN PE=1 SV=3	SRGN	1	1	P10124	P10124 [58-69]	P10124 [58-69]
ELLTFPNSSPGLR	10.3	9.6	19.4				13.5				17.5			161.5	243.4	119.6	143	127.8	122.2	66.9	83.4	4.4634e-07	9.49324	Up	P12830	Cadherin-1 OS=Homo sapiens OX=9606 GN=CDH1 PE=1 SV=3	CDH1	1	1	P12830	P12830 [138-150]	P12830 [138-150]
ELNPFINR	39.7	57.6		41.5	68		81.1	59.5	34.7	115.3	117.9		62.5	175.7	120	67.6	88.9	17.4	59	161	113.2	0.346573	1.48053	Unchanged	P08493	Matrix Gla protein OS=Homo sapiens OX=9606 GN=MGP PE=1 SV=2	MGP	1	1	P08493	P08493 [30-37]	P08493 [30-37]
ELNPFINRRNANTFISPQ	98.7			183.5	92.2		418.2	352.6			184.8		148.3	66.1	137.1	144.8	69.1		113.5		69.3	0.031961	0.473438	Down	P08493	Matrix Gla protein OS=Homo sapiens OX=9606 GN=MGP PE=1 SV=2	MGP	1	1	P08493	P08493 [30-47]	P08493 [30-47]
ELNPFINRRNANTFISPQQRW		18.3	60.6			73.6	59.4	66.8			111.4			289.1		395.7	449			176.2	126.8	0.0018579	4.41979	Up	P08493	Matrix Gla protein OS=Homo sapiens OX=9606 GN=MGP PE=1 SV=2	MGP	1	1	P08493	P08493 [30-50]	P08493 [30-50]
ELRMSSSYPTGLADVKAGP	88.15	83.25	131.3	284.8	60.3	149.2	105.4	153.25	68.55	23.7	137.65	139.4	133	95.8		28.2	41.15	99.1	54.6	34.1	30.1	0.0105271	0.456612	Down	P35318	Pro-adrenomedullin OS=Homo sapiens OX=9606 GN=ADM PE=1 SV=1	ADM	1	1	P35318	P35318 [45-63]	P35318 [45-63]
ENDRQQTHMLDVMQDHFS		8.9		21		23.3	16.5	14.2		15.6	49.25					202.85	58.7			274.6	130.9	0.00303007	7.84765	Up	P10909	Clusterin OS=Homo sapiens OX=9606 GN=CLU PE=1 SV=1	CLU	1	1	P10909	P10909 [164-181]	P10909 [164-181]
ENEGFTVTAEGK	160.6	117.8							359.7		107.4			344.7		193.9	88.9				161.3	0.868342	1.05808	Unchanged	P01024	Complement C3 OS=Homo sapiens OX=9606 GN=C3 PE=1 SV=2	C3	1	1	P01024	P01024 [1326-1337]	P01024 [1326-1337]
ENGTPGQTGARGLPG	88.2	24				77.2		87		8.8		57.6	111.8	120.7		81.6		113.3	173.4	74.4		0.0783895	1.73506	Unchanged	P08123	Collagen alpha-2(I) chain OS=Homo sapiens OX=9606 GN=COL1A2 PE=1 SV=7	COL1A2	1	1	P08123	P08123 [206-220]	P08123 [206-220]
EPGDAGAKGDAGPPGP	122.9			83.1	32		55.2	71.8		8.2				146.6		56.9	60.9		128.2			0.200244	1.57797	Unchanged	P02452	Collagen alpha-1(I) chain OS=Homo sapiens OX=9606 GN=COL1A1 PE=1 SV=5	COL1A1	1	1	P02452	P02452 [828-843]	P02452 [828-843]
EPGDAGAKGDAGPPGPA	89.7	31.2	29.9	53.9	20.6	65.3	23.6	37.7	11.6	3.7	38.9	40.2	53.8	85.1	78.7	71.4	54	160.1	129.8	99.8	3.9	0.162245	2.21866	Unchanged	P02452	Collagen alpha-1(I) chain OS=Homo sapiens OX=9606 GN=COL1A1 PE=1 SV=5	COL1A1	1	1	P02452	P02452 [828-844]	P02452 [828-844]
EPGKAGERGVPGPPG	68.95	21.2	50	79.6	34.25		43.4	61.65		4.3	54	54.25	109.8	102.45	78.1	91.85	67.25	146.3	171.7	106.45	5.5	0.268067	1.82009	Unchanged	P02452	Collagen alpha-1(I) chain OS=Homo sapiens OX=9606 GN=COL1A1 PE=1 SV=5	COL1A1	1	1	P02452	P02452 [591-605]	P02452 [591-605]
EPGSPGENGAPGQM		10.3						28.3			23				137.1		78.2				10.6	0.351798	3.66721	Unchanged	P02452	Collagen alpha-1(I) chain OS=Homo sapiens OX=9606 GN=COL1A1 PE=1 SV=5	COL1A1	1	1	P02452	P02452 [288-301]	P02452 [288-301]
EPGSPGENGAPGQMGPR	24.3	11				44.1		16.1	5.4			13	32.1	42.7	113.1	93.6	48.5	128.8	213.3	147.4		0.000326754	5.39315	Up	P02452	Collagen alpha-1(I) chain OS=Homo sapiens OX=9606 GN=COL1A1 PE=1 SV=5	COL1A1	1	1	P02452	P02452 [288-304]	P02452 [288-304]
EPLGRQLTSGP					428.9		347.7	432.6	516.4	69.9						39	18	69.7		30.5	33.9	0.00188765	0.106433	Down	P08697	Alpha-2-antiplasmin OS=Homo sapiens OX=9606 GN=SERPINF2 PE=1 SV=3	SERPINF2	1	1	P08697	P08697 [29-39]	P08697 [29-39]
EPPPRTLPATD			124.9		106.1				73.3									316.7	161.4	92		0.278485	1.87348	Unchanged	Q96PD5	N-acetylmuramoyl-L-alanine amidase OS=Homo sapiens OX=9606 GN=PGLYRP2 PE=1 SV=1	PGLYRP2	1	1	Q96PD5	Q96PD5 [564-574]	Q96PD5 [564-574]
EQANNILARVT	73.9	69.3		147.3	109.3		94.2	79.1	88.7	920.8	61.2	53.5	91.8		206.9	75.6		86	88.5	99.1	81.4	0.87627	0.653261	Unchanged	P00742	Coagulation factor X OS=Homo sapiens OX=9606 GN=F10 PE=1 SV=2	F10	1	1	P00742	P00742 [29-39]	P00742 [29-39]
EQGVPGDLGAPGP			124								242.7	235.5	368.6				24.3		44.4	42.8	8.6	0.00465406	0.123712	Down	P02452	Collagen alpha-1(I) chain OS=Homo sapiens OX=9606 GN=COL1A1 PE=1 SV=5	COL1A1	1	1	P02452	P02452 [660-672]	P02452 [660-672]
EQQQEQQQEQVQMLAPLES	29.6	25.9					98.3	88.7			119.35					243.45	187.75	170.9	152.5	122.3	104.65	0.0373676	2.26049	Up	P06727	Apolipoprotein A-IV OS=Homo sapiens OX=9606 GN=APOA4 PE=1 SV=4	APOA4	1	1	P06727	P06727 [378-396]	P06727 [378-396]
ERGFPGERGVQGPPGP			127	164.2		208	140.8	167.2	66.2	23	89.2		172.3	113.1			53.5	94.9	103.3			0.441643	0.70887	Unchanged	P02452	Collagen alpha-1(I) chain OS=Homo sapiens OX=9606 GN=COL1A1 PE=1 SV=5	COL1A1	1	1	P02452	P02452 [678-693]	P02452 [678-693]
ERGPPGESGAAGPTGPIGSRGPSGPPGPDGNKGEPGVVGAVGTAGP	52.2	29.8			63.9			63.8				52.6	65.3				79.9		124.5	114.7		0.0128265	1.94811	Unchanged	P08123	Collagen alpha-2(I) chain OS=Homo sapiens OX=9606 GN=COL1A2 PE=1 SV=7	COL1A2	1	1	P08123	P08123 [590-635]	P08123 [590-635]
ESGKPGANGLSGERGPPGP	176.3		86.35	203.5	70.85	218.4	113.45	159.1	49.35	20.7	103.65	346.8	163.5			131.2	102.1		117.8			0.950108	0.820351	Unchanged	P02461	Collagen alpha-1(III) chain OS=Homo sapiens OX=9606 GN=COL3A1 PE=1 SV=4	COL3A1	1	1	P02461	P02461 [979-997]	P02461 [979-997]
ESGREGAPGAEGSPGRDGSPGA	49.8	16.1		128	59.7		79.1				85.7		150.2	170.9	116.9	136.2	99.3		252.6	129.7	8.2	0.505783	1.60711	Unchanged	P02452	Collagen alpha-1(I) chain OS=Homo sapiens OX=9606 GN=COL1A1 PE=1 SV=5	COL1A1	1	1	P02452	P02452 [1011-1032]	P02452 [1011-1032]
ESGREGAPGAEGSPGRDGSPGAKGDRGETGP	102.95	61.55	62.25	108.3	73.6	268.85	48.45	90.7	51.9		98.8	121.5	174.7	429.5	236.5	108.6	65.15	151.7		57.35	10.6	0.972836	1.43731	Unchanged	P02452	Collagen alpha-1(I) chain OS=Homo sapiens OX=9606 GN=COL1A1 PE=1 SV=5	COL1A1	1	1	P02452	P02452 [1011-1041]	P02452 [1011-1041]
ESGREGAPGAEGSPGRDGSPGAKGDRGETGPA		0.3	1.4	34.2			20.2	29.2	40.4		34	21.4	63.2	198.6	93.4		152.5	122.6	266.9	151.4		0.00341977	6.05035	Up	P02452	Collagen alpha-1(I) chain OS=Homo sapiens OX=9606 GN=COL1A1 PE=1 SV=5	COL1A1	1	1	P02452	P02452 [1011-1042]	P02452 [1011-1042]
ESPKEHDPFTYDYQSLQIGG	42.3	26.5	62.6	46.3	37.9	36.4	50.1	64.6	46.7		54.6	46.7	50.3	151.3	380.8	199.2	141.2	159	134.4	98	119.9	1.30994e-05	3.67381	Up	O00168	Phospholemman OS=Homo sapiens OX=9606 GN=FXYD1 PE=1 SV=2	FXYD1	1	1	O00168	O00168 [21-40]	O00168 [21-40]
ESPKEHDPFTYDYQSLQIGGL	79.2	41.9	64.5	62.7	78.1	60	91.5	95.4	56.6	14.6	66.5	89	64.1	90.5	194.1	182.3	55.6	236.3	139.6	94.8	152.3	0.00326025	2.15419	Up	O00168	Phospholemman OS=Homo sapiens OX=9606 GN=FXYD1 PE=1 SV=2	FXYD1	1	1	O00168	O00168 [21-41]	O00168 [21-41]
ESPKEHDPFTYDYQSLQIGGLVI	66.6	56.2	94.4		90.5		86.7	84.5	161.2	17.5	85.9	78.1	62.2		421.7	217.3	130	290.5	197.3	106.7	103.9	0.0028289	2.60909	Up	O00168	Phospholemman OS=Homo sapiens OX=9606 GN=FXYD1 PE=1 SV=2	FXYD1	1	1	O00168	O00168 [21-43]	O00168 [21-43]
ESPKEHDPFTYDYQSLQIGGLVIA			83.9		132.8		94.2	82.4	122.3	18.3	71		78.7		338.5	279	124.2	269.8	293.4	116.3	103.1	0.00610929	2.54836	Up	O00168	Phospholemman OS=Homo sapiens OX=9606 GN=FXYD1 PE=1 SV=2	FXYD1	1	1	O00168	O00168 [21-44]	O00168 [21-44]
ESPKEHDPFTYDYQSLQIGGLVIAG	32.8	54.3	35.3		33.1	21.8	66.7	67.6		14.1	62.1	43.5	54.5	32.2	396.9	319.5	81.9		333	104.3	102.1	0.00996081	4.43125	Up	O00168	Phospholemman OS=Homo sapiens OX=9606 GN=FXYD1 PE=1 SV=2	FXYD1	1	1	O00168	O00168 [21-45]	O00168 [21-45]
ESSSHHPGIAEFPSRGK	63.9	39.4	36.45	39.55	115.7	88	40.45	66.4	28.05	49.8	69.8	31.75	48.05	115.4	57	25.4	216.9	28.5	46.1	59.5	29.2	0.789154	1.30942	Unchanged	P02671	Fibrinogen alpha chain OS=Homo sapiens OX=9606 GN=FGA PE=1 SV=2	FGA	1	1	P02671	P02671 [559-575]	P02671 [559-575]
ESVGKGAVHDVKD				49.7	71.3		188.5			11.7	69		101.6	237.6	580.6	246.5	60.4	446.5			58.7	0.0640438	3.31497	Unchanged	P81605	Dermcidin OS=Homo sapiens OX=9606 GN=DCD PE=1 SV=2	DCD	1	1	P81605	P81605 [92-104]	P81605 [92-104]
ESVGKGAVHDVKDV	45.1		82	190.6	46.9	185.8	116.7	50.8	43.4	13.8	74.4	95.9	120.2	159		112.6	42.6	247.1	45.2	52.1	39.1	0.820258	1.12243	Unchanged	P81605	Dermcidin OS=Homo sapiens OX=9606 GN=DCD PE=1 SV=2	DCD	1	1	P81605	P81605 [92-105]	P81605 [92-105]
ESVGKGAVHDVKDVL	120.9	99.9	126.5	321.2	62.2	270.6	185.4	118.2	59.6		121	98.9	186.6	176.9		52.3	51.8	109.7			43.5	0.113529	0.588413	Unchanged	P81605	Dermcidin OS=Homo sapiens OX=9606 GN=DCD PE=1 SV=2	DCD	1	1	P81605	P81605 [92-106]	P81605 [92-106]
ESVGKGAVHDVKDVLDS	139.7	107.5	113.4	320.9	35.5	121.5	183	155.1	70.3	9.6	172	126.2	157.1	136	93	109.3		160.9		47		0.941244	0.829606	Unchanged	P81605	Dermcidin OS=Homo sapiens OX=9606 GN=DCD PE=1 SV=2	DCD	1	1	P81605	P81605 [92-108]	P81605 [92-108]
ESVGKGAVHDVKDVLDSV	115.3		108.6	220.8	85.3	106.6	90.2			26.9	67.1		74.8	308.2			43.4			51.6		0.991277	1.3506	Unchanged	P81605	Dermcidin OS=Homo sapiens OX=9606 GN=DCD PE=1 SV=2	DCD	1	1	P81605	P81605 [92-109]	P81605 [92-109]
ESVGKGAVHDVKDVLDSVL			147.6	338.5	190.6		123.5		90	43.2	70.2		96.3	424.4			30.5		28.6		45	0.436233	0.960996	Unchanged	P81605	Dermcidin OS=Homo sapiens OX=9606 GN=DCD PE=1 SV=2	DCD	1	1	P81605	P81605 [92-110]	P81605 [92-110]
EVGKPGERGLHGEFGLPGP	182.667	77.45	132.1	211.4	155.367	494.2	127.667	371.467	59.6	25	112.9	75.4	125.4	183.233		59.3	96.65	141.8	105.5	39.7		0.327426	0.630857	Unchanged	P08123	Collagen alpha-2(I) chain OS=Homo sapiens OX=9606 GN=COL1A2 PE=1 SV=7	COL1A2	1	1	P08123	P08123 [566-584]	P08123 [566-584]
EVGPPGPPGPA		28.05		130.35	70			101.05	65.9							78.05	49.3	90.05	133.85	140.1		0.43434	1.24282	Unchanged	P02452	Collagen alpha-1(I) chain OS=Homo sapiens OX=9606 GN=COL1A1 PE=1 SV=5	COL1A1	1	1	P02452	P02452 [921-931]	P02452 [921-931]
EVNPSLGKTPEEVTRTVN	94.2		47	172.6	140	86.1	46.7		26.8		41.8	50.5	63.3	110.1		79.6		241.5				0.16504	1.86909	Unchanged	P05089	Arginase-1 OS=Homo sapiens OX=9606 GN=ARG1 PE=1 SV=2	ARG1	1	1	P05089	P05089 [277-294]	P05089 [277-294]
EVNPSLGKTPEEVTRTVNT	107.2		46.7	92.7		57.7			20.8		41.1		43.7			113.1			69.2		223.1	0.108766	2.30772	Unchanged	P05089	Arginase-1 OS=Homo sapiens OX=9606 GN=ARG1 PE=1 SV=2	ARG1	1	1	P05089	P05089 [277-295]	P05089 [277-295]
EYHTEKLVTSKGDKEL	28.7	14.4	12.5					32.2	14.2	20.5	36.2		37.1	334.7		134.7	149.9	61.4		135	105.2	8.59902e-05	6.27102	Up	P02671	Fibrinogen alpha chain OS=Homo sapiens OX=9606 GN=FGA PE=1 SV=2	FGA	1	1	P02671	P02671 [427-442]	P02671 [427-442]
EYLENALKL					284.6			295.3	125.5	108.5		118.7		257.4	415		198.1	1019.2		356.3		0.0554358	2.40832	Unchanged	Q6ZN66	Guanylate-binding protein 6 OS=Homo sapiens OX=9606 GN=GBP6 PE=2 SV=1	GBP6	1	3	Q6ZN66	Q6ZN66 [198-206]	Q6ZN66 [198-206]
EYMKHTRLF					649.4			215.7	224.95	105.7		406.1					278.15	857.4		545.35		0.211699	1.74892	Unchanged	Q13045	Protein flightless-1 homolog OS=Homo sapiens OX=9606 GN=FLII PE=1 SV=2	FLII	1	1	Q13045	Q13045 [1159-1167]	Q13045 [1159-1167]
EYPDRIMNTF					238.3			342.2				304.55		423.75	531.8		120.4	448.3		309.75		0.702089	1.24332	Unchanged	Q13509	Tubulin beta-3 chain OS=Homo sapiens OX=9606 GN=TUBB3 PE=1 SV=2	TUBB3	2	5	Q13509; P07437	Q13509 [158-167]; P07437 [158-167]	Q13509 [158-167]
EYPDRIMNTF					238.3			342.2				304.55		423.75	531.8		120.4	448.3		309.75		0.702089	1.24332	Unchanged	Q13885	Tubulin beta-2A chain OS=Homo sapiens OX=9606 GN=TUBB2A PE=1 SV=1	TUBB2A	3	5	Q13885; P07437; P68371	Q13885 [158-167]; P07437 [158-167]; P68371 [158-167]	Q13885 [158-167]
EYPDRIMNTF					238.3			342.2				304.55		423.75	531.8		120.4	448.3		309.75		0.702089	1.24332	Unchanged	P07437	Tubulin beta chain OS=Homo sapiens OX=9606 GN=TUBB PE=1 SV=2	TUBB	1	5	P07437	P07437 [158-167]	P07437 [158-167]
EYPDRIMNTF					238.3			342.2				304.55		423.75	531.8		120.4	448.3		309.75		0.702089	1.24332	Unchanged	P07437	Tubulin beta chain OS=Homo sapiens OX=9606 GN=TUBB PE=1 SV=2	TUBB	2	5	P07437; P68371	P07437 [158-167]; P68371 [158-167]	P07437 [158-167]
EYPDRIMNTF					238.3			342.2				304.55		423.75	531.8		120.4	448.3		309.75		0.702089	1.24332	Unchanged	Q13885	Tubulin beta-2A chain OS=Homo sapiens OX=9606 GN=TUBB2A PE=1 SV=1	TUBB2A	1	5	Q13885	Q13885 [158-167]	Q13885 [158-167]
EYPDRIMNTF					238.3			342.2				304.55		423.75	531.8		120.4	448.3		309.75		0.702089	1.24332	Unchanged	Q13885	Tubulin beta-2A chain OS=Homo sapiens OX=9606 GN=TUBB2A PE=1 SV=1	TUBB2A	4	5	Q13885; Q13509; P07437; P68371	Q13885 [158-167]; Q13509 [158-167]; P07437 [158-167]; P68371 [158-167]	Q13885 [158-167]
FAGEKGPSGEAGTAGPPGTPGP		13.45			14.1	43.5	18.5	26.55		6.55	18		33.6		223.5	67.25	39.25	99.4	120.05	98.5	24.35	0.00172272	4.40943	Up	P08123	Collagen alpha-2(I) chain OS=Homo sapiens OX=9606 GN=COL1A2 PE=1 SV=7	COL1A2	1	1	P08123	P08123 [842-863]	P08123 [842-863]
FAGPPGADGQPGAKGEPGDAGAKGDAGPPGP						89.6	14.6						29.65		320.333	64.75	77.25		373.267	124.3		0.0829984	4.30288	Unchanged	P02452	Collagen alpha-1(I) chain OS=Homo sapiens OX=9606 GN=COL1A1 PE=1 SV=5	COL1A1	1	1	P02452	P02452 [813-843]	P02452 [813-843]
FDGALNVDLTEFQTNLVPYPR	29.8		102.4	852.7	286.6	234.7	143.1	148.8	79.6	15.8	51.6	43.3	25.9	277	359	77						0.242445	1.41588	Unchanged	P0DPH8	Tubulin alpha-3D chain OS=Homo sapiens OX=9606 GN=TUBA3D PE=1 SV=1	TUBA3D	6	7	P0DPH8; Q71U36; Q9NY65; P68363; Q9BQE3; P68366	P0DPH8 [244-264]; Q71U36 [244-264]; Q9NY65 [244-264]; P68363 [244-264]; Q9BQE3 [244-264]; P68366 [244-264]	P0DPH8 [244-264]
FDGALNVDLTEFQTNLVPYPR	29.8		102.4	852.7	286.6	234.7	143.1	148.8	79.6	15.8	51.6	43.3	25.9	277	359	77						0.242445	1.41588	Unchanged	P0DPH8	Tubulin alpha-3D chain OS=Homo sapiens OX=9606 GN=TUBA3D PE=1 SV=1	TUBA3D	4	7	P0DPH8; Q9NY65; P68363; P68366	P0DPH8 [244-264]; Q9NY65 [244-264]; P68363 [244-264]; P68366 [244-264]	P0DPH8 [244-264]
FDGALNVDLTEFQTNLVPYPR	29.8		102.4	852.7	286.6	234.7	143.1	148.8	79.6	15.8	51.6	43.3	25.9	277	359	77						0.242445	1.41588	Unchanged	Q71U36	Tubulin alpha-1A chain OS=Homo sapiens OX=9606 GN=TUBA1A PE=1 SV=1	TUBA1A	1	7	Q71U36	Q71U36 [244-264]	Q71U36 [244-264]
FDGALNVDLTEFQTNLVPYPR	29.8		102.4	852.7	286.6	234.7	143.1	148.8	79.6	15.8	51.6	43.3	25.9	277	359	77						0.242445	1.41588	Unchanged	P0DPH8	Tubulin alpha-3D chain OS=Homo sapiens OX=9606 GN=TUBA3D PE=1 SV=1	TUBA3D	1	7	P0DPH8	P0DPH8 [244-264]	P0DPH8 [244-264]
FDGALNVDLTEFQTNLVPYPR	29.8		102.4	852.7	286.6	234.7	143.1	148.8	79.6	15.8	51.6	43.3	25.9	277	359	77						0.242445	1.41588	Unchanged	P68363	Tubulin alpha-1B chain OS=Homo sapiens OX=9606 GN=TUBA1B PE=1 SV=1	TUBA1B	2	7	P68363; P68366	P68363 [244-264]; P68366 [244-264]	P68363 [244-264]
FDGALNVDLTEFQTNLVPYPR	29.8		102.4	852.7	286.6	234.7	143.1	148.8	79.6	15.8	51.6	43.3	25.9	277	359	77						0.242445	1.41588	Unchanged	P0DPH8	Tubulin alpha-3D chain OS=Homo sapiens OX=9606 GN=TUBA3D PE=1 SV=1	TUBA3D	4	7	P0DPH8; Q9NY65; Q9BQE3; P68366	P0DPH8 [244-264]; Q9NY65 [244-264]; Q9BQE3 [244-264]; P68366 [244-264]	P0DPH8 [244-264]
FDGALNVDLTEFQTNLVPYPR	29.8		102.4	852.7	286.6	234.7	143.1	148.8	79.6	15.8	51.6	43.3	25.9	277	359	77						0.242445	1.41588	Unchanged	Q9NY65	Tubulin alpha-8 chain OS=Homo sapiens OX=9606 GN=TUBA8 PE=1 SV=1	TUBA8	3	7	Q9NY65; Q9BQE3; P68366	Q9NY65 [244-264]; Q9BQE3 [244-264]; P68366 [244-264]	Q9NY65 [244-264]
FDGALNVDLTEFQTNLVPYPR	29.8		102.4	852.7	286.6	234.7	143.1	148.8	79.6	15.8	51.6	43.3	25.9	277	359	77						0.242445	1.41588	Unchanged	P0DPH8	Tubulin alpha-3D chain OS=Homo sapiens OX=9606 GN=TUBA3D PE=1 SV=1	TUBA3D	3	7	P0DPH8; Q71U36; P68366	P0DPH8 [244-264]; Q71U36 [244-264]; P68366 [244-264]	P0DPH8 [244-264]
FDGALNVDLTEFQTNLVPYPR	29.8		102.4	852.7	286.6	234.7	143.1	148.8	79.6	15.8	51.6	43.3	25.9	277	359	77						0.242445	1.41588	Unchanged	P0DPH8	Tubulin alpha-3D chain OS=Homo sapiens OX=9606 GN=TUBA3D PE=1 SV=1	TUBA3D	3	7	P0DPH8; P68363; P68366	P0DPH8 [244-264]; P68363 [244-264]; P68366 [244-264]	P0DPH8 [244-264]
FDGALNVDLTEFQTNLVPYPR	29.8		102.4	852.7	286.6	234.7	143.1	148.8	79.6	15.8	51.6	43.3	25.9	277	359	77						0.242445	1.41588	Unchanged	Q71U36	Tubulin alpha-1A chain OS=Homo sapiens OX=9606 GN=TUBA1A PE=1 SV=1	TUBA1A	2	7	Q71U36; P68366	Q71U36 [244-264]; P68366 [244-264]	Q71U36 [244-264]
FDGALNVDLTEFQTNLVPYPR	29.8		102.4	852.7	286.6	234.7	143.1	148.8	79.6	15.8	51.6	43.3	25.9	277	359	77						0.242445	1.41588	Unchanged	Q71U36	Tubulin alpha-1A chain OS=Homo sapiens OX=9606 GN=TUBA1A PE=1 SV=1	TUBA1A	5	7	Q71U36; Q9NY65; P68363; Q9BQE3; P68366	Q71U36 [244-264]; Q9NY65 [244-264]; P68363 [244-264]; Q9BQE3 [244-264]; P68366 [244-264]	Q71U36 [244-264]
FDGALNVDLTEFQTNLVPYPR	29.8		102.4	852.7	286.6	234.7	143.1	148.8	79.6	15.8	51.6	43.3	25.9	277	359	77						0.242445	1.41588	Unchanged	P0DPH8	Tubulin alpha-3D chain OS=Homo sapiens OX=9606 GN=TUBA3D PE=1 SV=1	TUBA3D	5	7	P0DPH8; Q9NY65; P68363; Q9BQE3; P68366	P0DPH8 [244-264]; Q9NY65 [244-264]; P68363 [244-264]; Q9BQE3 [244-264]; P68366 [244-264]	P0DPH8 [244-264]
FDTASTGKTFPGFFSPMLGEFV			6.6		53.65			4.55					3.7	486.767	154.3	105.6	1832.43	16.4	84.4667	118.867	54.4	0.0104238	20.8265	Up	P02671	Fibrinogen alpha chain OS=Homo sapiens OX=9606 GN=FGA PE=1 SV=2	FGA	1	1	P02671	P02671 [520-541]	P02671 [520-541]
FELLPGESNKIPRL	8		7.9		17.5	9.9	9	14.5	4.7	7.9	22.7			295.2			370.2		97.4	149.4	39.3	0.00138076	16.7747	Up	P10124	Serglycin OS=Homo sapiens OX=9606 GN=SRGN PE=1 SV=3	SRGN	1	1	P10124	P10124 [57-70]	P10124 [57-70]
FFGHGAEDSLADQAANEWGRSGKDPNHFRPAGLPEKY	153.6	96.5	52.5	13.9			22.1				57.6	42.5	61.9	10.2	129.8			269.4	42.7		51.2	0.765612	1.60863	Unchanged	P0DJI8	Serum amyloid A-1 protein OS=Homo sapiens OX=9606 GN=SAA1 PE=1 SV=1	SAA1	1	1	P0DJI8	P0DJI8 [86-122]	P0DJI8 [86-122]
FFGLPQTGDLDQNTIETMRKPRCGNPDVAN	91.05	38.85	164.5	89.45	107.05	243.95	117.2	231.95	49.9		111.45	125.8	135.25	156		76.6	75.5		203.2	137.1	22	0.590591	0.890069	Unchanged	P08253	72 kDa type IV collagenase OS=Homo sapiens OX=9606 GN=MMP2 PE=1 SV=2	MMP2	1	1	P08253	P08253 [80-109]	P08253 [80-109]
FFQYDTWKQSTQRL	464	605.1	89.6	280.4	87.3	50.7	183.6	284.9	133	45.1	106.8	182.8	205.7	113.7	147.7	52.3	139.7	337.5	101.2	52	61.4	0.194879	0.600933	Unchanged	P01344	Insulin-like growth factor II OS=Homo sapiens OX=9606 GN=IGF2 PE=1 SV=1	IGF2	1	1	P01344	P01344 [113-126]	P01344 [113-126]
FGHGAEDSLADQAANEWGRSGKDPNHFRPAGLPEKY	38	14.5	15.8			10.1	4.3	3.8	2.2		15.7	9.9	10.8	33.4	201.2	27.4	44.9		24.8	32.9	40.3	0.00115587	4.62373	Up	P0DJI8	Serum amyloid A-1 protein OS=Homo sapiens OX=9606 GN=SAA1 PE=1 SV=1	SAA1	1	1	P0DJI8	P0DJI8 [87-122]	P0DJI8 [87-122]
FHSHEDMLVVDPKSKEEDKH			31.8			247.8			97.4					124.7			111.6		283.4	182.3		0.435893	1.39655	Unchanged	P10451	Osteopontin OS=Homo sapiens OX=9606 GN=SPP1 PE=1 SV=1	SPP1	1	1	P10451	P10451 [278-297]	P10451 [278-297]
FHSHEDMLVVDPKSKEEDKHL	98.2	29.4	87.1	211.15	65.8	376.25	67.3	170.95	62.05	14.9	84.1	54.7	130.3	108		66.7		168.8	223.5	143.8		0.157622	1.27261	Unchanged	P10451	Osteopontin OS=Homo sapiens OX=9606 GN=SPP1 PE=1 SV=1	SPP1	1	1	P10451	P10451 [278-298]	P10451 [278-298]
FHSHEFHSHEDMLVVDPKSKEEDKHL	5.4	17.2		108.7	162.9	58.1				29.65	98.75		167.55	189.5			209.1	336.8		200.65		0.0100836	2.88793	Up	P10451	Osteopontin OS=Homo sapiens OX=9606 GN=SPP1 PE=1 SV=1	SPP1	1	1	P10451	P10451 [273-298]	P10451 [273-298]
FKNEAAGFGGVPTALLVLALLFFG			237.4		162.9				173.9	20.3	146.2					398.4	450.7		437.8	201.7		0.0618534	2.51215	Unchanged	Q9Y5Y7	Lymphatic vessel endothelial hyaluronic acid receptor 1 OS=Homo sapiens OX=9606 GN=LYVE1 PE=1 SV=2	LYVE1	1	1	Q9Y5Y7	Q9Y5Y7 [226-249]	Q9Y5Y7 [226-249]
FKSHALQLNNRQI	288.7	153.5	260.1	94.9	153	163.1	274.7	437.3	518.2	17	427.7	340.3	224.8	43.3	26.1	18.3	56		14.3	19.7	386	0.00697202	0.312191	Down	P0C0L4	Complement C4-A OS=Homo sapiens OX=9606 GN=C4A PE=1 SV=2	C4A	1	2	P0C0L4	P0C0L4 [1339-1351]	P0C0L4 [1339-1351]
FKSHALQLNNRQIR	700.8	337.8	500.8	434.1	249.5	297	535.8	377.2	505.3	5.1	482.3	393.5	192.4	3.9		13	10.2	1.7	4	4.1	92.6	5.8385e-05	0.0479887	Down	P0C0L4	Complement C4-A OS=Homo sapiens OX=9606 GN=C4A PE=1 SV=2	C4A	1	2	P0C0L4	P0C0L4 [1339-1352]	P0C0L4 [1339-1352]
FKSQLQKVPPEWKALTDMPQM		30.3			181.25		42.8			74.95				313.2			647.15				124.35	0.066297	4.39194	Unchanged	P02671	Fibrinogen alpha chain OS=Homo sapiens OX=9606 GN=FGA PE=1 SV=2	FGA	1	1	P02671	P02671 [237-257]	P02671 [237-257]
FLDHENANKILNRPK	106.6	41.6	38.9	28.5	36.7	12.5	28.7	25.2	32.1	5.4	33.6	50.6	26.6	129.2	65.8	189.1	77.7	178.3	148.5	54	63.1	0.000175894	3.15153	Up	P00740	Coagulation factor IX OS=Homo sapiens OX=9606 GN=F9 PE=1 SV=2	F9	1	1	P00740	P00740 [31-45]	P00740 [31-45]
FLKAVDTNRASVGQDSPEPR		6.1	13.1	5.7	8.5	19.7	11.2	14.3	8.9	12.8	6.4	6	15.8	170.6	85.5	150.6	155.5	236.6	207.9	59.9	87.7	8.20399e-09	13.4743	Up	Q6UX71	Plexin domain-containing protein 2 OS=Homo sapiens OX=9606 GN=PLXDC2 PE=1 SV=1	PLXDC2	1	1	Q6UX71	Q6UX71 [71-90]	Q6UX71 [71-90]
FLPSELRDEH					226					18.1			11.2	11.2	226.9	194.4	37.8	61.6	128.5	72.6	210.6	0.469641	1.38602	Unchanged	Q9Y490	Talin-1 OS=Homo sapiens OX=9606 GN=TLN1 PE=1 SV=3	TLN1	1	1	Q9Y490	Q9Y490 [2532-2541]	Q9Y490 [2532-2541]
FMETVAEKALQEYRKKHREE	96.85	24.6	42.3	95.15	58.3	135.85	66.35	65.6	81.25	1.4	84.3	60.95	97.05	109.55		96.65	75.65	203.2	137.35	91.05	119.2	0.0377967	1.69938	Unchanged	P10909	Clusterin OS=Homo sapiens OX=9606 GN=CLU PE=1 SV=1	CLU	1	1	P10909	P10909 [430-449]	P10909 [430-449]
FMGVVSLGSPSGEVSHPR	31.8	39	26.7	34.6	34.1	27.7	45.2	74.8	27.8	381.3	103.6			154			211.9	41	54.5	438.8	118.8	0.0569928	2.26006	Unchanged	P02765	Alpha-2-HS-glycoprotein OS=Homo sapiens OX=9606 GN=AHSG PE=1 SV=2	AHSG	1	1	P02765	P02765 [320-337]	P02765 [320-337]
FMGVVSLGSPSGEVSHPRKT	80.9	36.45	42.15	85.6	91.85	61.3	81.7	88.05	53.55	147.3	105.45	54.45	97.6	103.35	67.05	104.85	208.15	18.7	51.4	385.35	172.2	0.41025	1.7591	Unchanged	P02765	Alpha-2-HS-glycoprotein OS=Homo sapiens OX=9606 GN=AHSG PE=1 SV=2	AHSG	1	1	P02765	P02765 [320-339]	P02765 [320-339]
FPGAAGRTGPPGP	17.4	6.35	19.4	13.6	19.5	33	26.8	32.65	13.8	3.25	21.25	57.65	34.25	71.2	127.45	65.45	34.1	146.35	170.3	115.1	22.75	0.000543141	4.09213	Up	P08123	Collagen alpha-2(I) chain OS=Homo sapiens OX=9606 GN=COL1A2 PE=1 SV=7	COL1A2	1	1	P08123	P08123 [788-800]	P08123 [788-800]
FPGAAGRVGPPGP	25.9	9.65	30.9	16.8	37.65	75.15	17.35	57.4	20.5	8.05	42.1	65	31.7	72.45	121.85	76.9	42.25	176.2	150.95	83.9	19.3	0.00591187	2.75859	Up	P02452	Collagen alpha-1(I) chain OS=Homo sapiens OX=9606 GN=COL1A1 PE=1 SV=5	COL1A1	1	1	P02452	P02452 [876-888]	P02452 [876-888]
FPSPVDAAFRQGHN		68.5	223.9	400.5	94.9	144.7	132.8	178.9	119.7	55.8	172.1	241.5	206.4		717.1	246	225.4	993.3	210.4	104.8	251.9	0.0614428	2.31034	Unchanged	P02790	Hemopexin OS=Homo sapiens OX=9606 GN=HPX PE=1 SV=2	HPX	1	1	P02790	P02790 [93-106]	P02790 [93-106]
FQYDTWKQSTQRL	263.3	228.7	156.5	357.7	287.4	181.5	394.5	469.1	242.8	107.1	537.3	193.9	502.7	51.9	73.5	34.2	91.4	64.3	69.6	23.8	48.5	5.70282e-07	0.189407	Down	P01344	Insulin-like growth factor II OS=Homo sapiens OX=9606 GN=IGF2 PE=1 SV=1	IGF2	1	1	P01344	P01344 [114-126]	P01344 [114-126]
FRIKFEMEQNLRQGVD	52.7	60.7	91	100.2	49.6	56.9	88.2	87.2	66.4		88.3	71.6	89.6	92.3	189.4	197.8	131.6	242.4	155.6	87.9	124.3	0.000699053	2.03009	Up	P35527	Keratin, type I cytoskeletal 9 OS=Homo sapiens OX=9606 GN=KRT9 PE=1 SV=3	KRT9	1	2	P35527	P35527 [239-254]	P35527 [239-254]
FRPGVLSSRQLGLPGPPDVPDHAAYHPF	8.4	24.7	4.2	1.7	15.9	11.6		21.8	18.7	282.2	15.5			62.75		160.3	161		6	522.25	106.15	0.0357703	4.19426	Up	Q14624	Inter-alpha-trypsin inhibitor heavy chain H4 OS=Homo sapiens OX=9606 GN=ITIH4 PE=1 SV=4	ITIH4	1	1	Q14624	Q14624 [660-687]	Q14624 [660-687]
FTDQVLSVLKGEE		3.4	9.8					8					5.6	218.8			328		61.4	201.1	89.2	8.22485e-05	26.8209	Up	P02655	Apolipoprotein C-II OS=Homo sapiens OX=9606 GN=APOC2 PE=1 SV=1	APOC2	1	1	P02655	P02655 [89-101]	P02655 [89-101]
FTSSTSYNRGDSTFESKS					44			74.3	137.4	32.8	258.2	83.9	104.5	221.2			274.7			98.8	232.3	0.0444625	1.96878	Unchanged	P02671	Fibrinogen alpha chain OS=Homo sapiens OX=9606 GN=FGA PE=1 SV=2	FGA	1	1	P02671	P02671 [583-600]	P02671 [583-600]
FTSSTSYNRGDSTFESKSY					48.3		33	42.7	68.4		69.6	43.5	46						106.1	63	73.1	0.062757	1.60778	Unchanged	P02671	Fibrinogen alpha chain OS=Homo sapiens OX=9606 GN=FGA PE=1 SV=2	FGA	1	1	P02671	P02671 [583-601]	P02671 [583-601]
FVDLSGHNLANPHPFAVVPSTAT	59.6	37.1	61.2	63.5	47.3	56.7		71.6	41.3		57.3	45.9	57.5	75.4		86.6	71.2	208.6	192	86.9	52.6	0.0212188	2.02869	Up	O94985	Calsyntenin-1 OS=Homo sapiens OX=9606 GN=CLSTN1 PE=1 SV=1	CLSTN1	1	1	O94985	O94985 [839-861]	O94985 [839-861]
FVDYEDLVELAPGKFQLVAEN					36.4			27.3					16.2		206.1	114.7			71.5			0.0180826	4.90989	Up	P19823	Inter-alpha-trypsin inhibitor heavy chain H2 OS=Homo sapiens OX=9606 GN=ITIH2 PE=1 SV=2	ITIH2	1	1	P19823	P19823 [29-49]	P19823 [29-49]
FVDYEDLVELAPGKFQLVAENR	177.2	55.6	65.3	72.3	158.7	60.4	72.8	85.1	64.6	21.4	49.9	73	59.5		194.8	63.2			50.2	63.9	32.9	0.908245	1.03662	Unchanged	P19823	Inter-alpha-trypsin inhibitor heavy chain H2 OS=Homo sapiens OX=9606 GN=ITIH2 PE=1 SV=2	ITIH2	1	1	P19823	P19823 [29-50]	P19823 [29-50]
FVGGAENTAHPRII	8.1	12.5	13.3		25.1	20.1	8.9	14.1		1.7	11.3	24	19.6	245.5	139.2	41.5	336.5		80.6	90.7	44.2	8.27047e-05	9.68602	Up	P24593	Insulin-like growth factor-binding protein 5 OS=Homo sapiens OX=9606 GN=IGFBP5 PE=1 SV=1	IGFBP5	1	1	P24593	P24593 [165-178]	P24593 [165-178]
FVGGAENTAHPRIISAPEM	11.9	8.1	7.8		10	11.9	9.4	9.3		12.3				279.15	104.65	196.7	338.8		106.9	112.35	167.7	8.56627e-07	18.4988	Up	P24593	Insulin-like growth factor-binding protein 5 OS=Homo sapiens OX=9606 GN=IGFBP5 PE=1 SV=1	IGFBP5	1	1	P24593	P24593 [165-183]	P24593 [165-183]
FVPIFTYGELQRMQEKERNKGQ	360.8	338.65	180	279.2	169.05	414.7	246.5	475.05	82.3	169.95	828.3	86.95	203.8	137.2				274.3		317.9		0.855986	0.824127	Unchanged	P12872	Promotilin OS=Homo sapiens OX=9606 GN=MLN PE=1 SV=1	MLN	1	1	P12872	P12872 [26-47]	P12872 [26-47]
FVTVQATFGTQVVEK			86.9						1329.1		98.7			877.7	515.7						786.1	0.325128	1.4389	Unchanged	P01024	Complement C3 OS=Homo sapiens OX=9606 GN=C3 PE=1 SV=2	C3	1	1	P01024	P01024 [105-119]	P01024 [105-119]
FWKTDASDVKPC	124.7	44.3	312.7	137.8	143.6	540		108.4	109.4	31.9	110.9	95	74.1	121.5		90.6	83.6	75.3	64.5	97.7		0.255072	0.581842	Unchanged	P02749	Beta-2-glycoprotein 1 OS=Homo sapiens OX=9606 GN=APOH PE=1 SV=3	APOH	1	2	P02749	P02749 [334-345]	P02749 [334-345]
GAAAGPVVPPCPGRIRHFKV	185.3	49.2	164.5	229.4	232.2	223	152.6	230.2	154.8	38	205.6	197.4	229.7			130.6	71.9	191.9	195.9	106.1		0.476332	0.790017	Unchanged	P02765	Alpha-2-HS-glycoprotein OS=Homo sapiens OX=9606 GN=AHSG PE=1 SV=2	AHSG	1	1	P02765	P02765 [348-367]	P02765 [348-367]
GAAGEPGKAGERGVPGPPGA	87.7	38.1	74.1	92.2333	44.7	153.4	60.8667	92.7333	31.2667	12.5	42.15	58.5667	87.1333	196.75	184.967	122.3	98.4667	121.7	172.367	91.9667	23.7667	0.0489256	1.87899	Unchanged	P02452	Collagen alpha-1(I) chain OS=Homo sapiens OX=9606 GN=COL1A1 PE=1 SV=5	COL1A1	1	1	P02452	P02452 [587-606]	P02452 [587-606]
GAAGEPGKAGERGVPGPPGAVGP	100.5	29.9667	75.725	108.325	48.875	244.775	71.275	107.725	47.3333		53	130.35	89.575	197.8	87.15	120.15	128.325	135.325	134.75	60.075		0.0967112	1.33681	Unchanged	P02452	Collagen alpha-1(I) chain OS=Homo sapiens OX=9606 GN=COL1A1 PE=1 SV=5	COL1A1	1	1	P02452	P02452 [587-609]	P02452 [587-609]
GAAGRVGPPGP		111.2	161.8	338.7	114.7		164.9	373.5		27.8	127.2	233.2	380.4			48.6		76.7	114.5	43.2		0.0210989	0.347939	Down	P02452	Collagen alpha-1(I) chain OS=Homo sapiens OX=9606 GN=COL1A1 PE=1 SV=5	COL1A1	1	1	P02452	P02452 [878-888]	P02452 [878-888]
GAAGSRMNFRPGVLSSRQLGLPGPPDVPDHAAYHPF	9.2	140.7			11.4667		19.6667	31.9333	17.1333	3800.1	17.7667		38.8333	25.7667		42.3333	23.4			313.467	24.8	0.921225	0.189287	Unchanged	Q14624	Inter-alpha-trypsin inhibitor heavy chain H4 OS=Homo sapiens OX=9606 GN=ITIH4 PE=1 SV=4	ITIH4	1	1	Q14624	Q14624 [652-687]	Q14624 [652-687]
GADGQPGAKGEPGDAGAKGDAGPPGP	65.3	26.35	78.05	136.433	47.3	276	71.3667	185.267	38.2	22.6667	91.775	193.9	158.1	230.325	247.675	105.125	76.425	122.233	132.325	52.5333	23.6333	0.602105	1.15711	Unchanged	P02452	Collagen alpha-1(I) chain OS=Homo sapiens OX=9606 GN=COL1A1 PE=1 SV=5	COL1A1	1	1	P02452	P02452 [818-843]	P02452 [818-843]
GADGSPGKDGVRGLTGP	376.65	139.55	319.4	319.25	128.9	822.25	216.25	250.85	171.55	49.5	238		415.1				35.8		45.45	43.05		2.37147e-06	0.144231	Down	P02452	Collagen alpha-1(I) chain OS=Homo sapiens OX=9606 GN=COL1A1 PE=1 SV=5	COL1A1	1	1	P02452	P02452 [752-768]	P02452 [752-768]
GADGVPGKDGPRGP	182.55	80.25	226.95	289.65	127.05	221.35	238	189.15	33.3	26.55	194.8	273.1	303.85	118.55	83.8	41.1	54.5	90.6	66.85	47	13.75	0.00695936	0.351446	Down	P02461	Collagen alpha-1(III) chain OS=Homo sapiens OX=9606 GN=COL3A1 PE=1 SV=4	COL3A1	1	1	P02461	P02461 [750-763]	P02461 [750-763]
GAGGEDSAGLQGQTLTGGPIRIDWED	51.5	21.5	36.6	52.9	35.6	38.5	37.4	49.6	31	11.1	50.7	39.9	39.5	34.9	148.2	64.9	43	159.3	87.8	56.4	42.3	0.0171409	2.08713	Up	Q8WWZ8	Oncoprotein-induced transcript 3 protein OS=Homo sapiens OX=9606 GN=OIT3 PE=1 SV=2	OIT3	1	1	Q8WWZ8	Q8WWZ8 [520-545]	Q8WWZ8 [520-545]
GAKKAVGGLGKLGKD		26.7									53.7	116.2	68.5	104.1		228.4	87	388	153.1	142.9	110.4	0.0405483	2.61659	Up	P81605	Dermcidin OS=Homo sapiens OX=9606 GN=DCD PE=1 SV=2	DCD	1	1	P81605	P81605 [72-86]	P81605 [72-86]
GAPGAPGGKGDAGAPGERGPPG	83	35.2		182.3		240.3	107.1	178.1	34.7	24.8	64	188.5	152.4	471.8	256.3	148.6		135.1			25.2	0.441625	1.76798	Unchanged	P02461	Collagen alpha-1(III) chain OS=Homo sapiens OX=9606 GN=COL3A1 PE=1 SV=4	COL3A1	1	1	P02461	P02461 [666-687]	P02461 [666-687]
GAPGVKGEPGAPGENGTPGQTGARG	173.4	83.7				304.7	70.8	146.5	18.1					723.5	416.2	89.6	51.5	283.4				0.258752	2.35454	Unchanged	P08123	Collagen alpha-2(I) chain OS=Homo sapiens OX=9606 GN=COL1A2 PE=1 SV=7	COL1A2	1	1	P08123	P08123 [193-217]	P08123 [193-217]
GARGSAGPPGATGFPGAAGRVGPPGP	46.4	35.1	38.2	60.4	57.2	84.8	65.4		24.8					52.4		79.2	47.9		84.9	47.1		0.266751	1.20883	Unchanged	P02452	Collagen alpha-1(I) chain OS=Homo sapiens OX=9606 GN=COL1A1 PE=1 SV=5	COL1A1	1	1	P02452	P02452 [863-888]	P02452 [863-888]
GASQAGAPQGRVPEARPNS	81.8	34.2					70.2	71.1		16.4	37.8	75.2	59.6	242.3	170.3	135.2	94.5	141.2	133.1	99.1		0.000915709	2.60094	Up	P06396	Gelsolin OS=Homo sapiens OX=9606 GN=GSN PE=1 SV=1	GSN	1	1	P06396	P06396 [33-51]	P06396 [33-51]
GAYMTKVDLQAKLD	189.2	149.3	115	113.9	77.7	105.3	208.3	147.4	161.9	455.2	344.9	208.1	264.1	50.9		66.2	58.6	125.2	60.3	37.7	50.6	6.12502e-05	0.328617	Down	P04264	Keratin, type II cytoskeletal 1 OS=Homo sapiens OX=9606 GN=KRT1 PE=1 SV=6	KRT1	1	2	P04264	P04264 [293-306]	P04264 [293-306]
GDFLAEGGGVR	24.8	15.3	93	36.9	103.4		28.8	18.5	28.3	27.2	102.8	137.8	9.5	57.6	5	54	53	19	23.3	26.6	36.3	0.444144	0.658151	Unchanged	P02671	Fibrinogen alpha chain OS=Homo sapiens OX=9606 GN=FGA PE=1 SV=2	FGA	1	1	P02671	P02671 [25-35]	P02671 [25-35]
GDFLAEGGGVRGPR			28.2					88.3		169			254.7	91.9			187.6		33.9	240.7		0.920227	1.02573	Unchanged	P02671	Fibrinogen alpha chain OS=Homo sapiens OX=9606 GN=FGA PE=1 SV=2	FGA	1	1	P02671	P02671 [25-38]	P02671 [25-38]
GDPALQDAGDSSRKEYFI	21.1	17.5	24.9	37.5	56.2	199.6	24.1	20.8	26.2	47.6	44.6	26.5	82.9	56.7		51.6	39.8	75.3		49.3		0.106519	1.12632	Unchanged	P04921	Glycophorin-C OS=Homo sapiens OX=9606 GN=GYPC PE=1 SV=1	GYPC	1	1	P04921	P04921 [111-128]	P04921 [111-128]
GDQGPVGRTGEVGAVGPPGFAGEKGP	127.6			296.6		266.6	116.5	142.5	106.6		75.7		153	165.6			129	218.8				0.563105	1.06534	Unchanged	P08123	Collagen alpha-2(I) chain OS=Homo sapiens OX=9606 GN=COL1A2 PE=1 SV=7	COL1A2	1	1	P08123	P08123 [823-848]	P08123 [823-848]
GDSTFESKSY	50.7	63.1	34.4	28.1	48.8	46.5	50.5	84.7	12.5	386	133.7	40.8	79.7	69.6	130.7	37.9	217	56.4	51.4	88	88.2	0.263692	1.13374	Unchanged	P02671	Fibrinogen alpha chain OS=Homo sapiens OX=9606 GN=FGA PE=1 SV=2	FGA	1	1	P02671	P02671 [592-601]	P02671 [592-601]
GDSTFESKSYKM	218.05	603.65	203.15	152.6	228.75	101	156	179.3	141.45	1152.4	467.05	236.35	350.15	14.35		25.3	76.65	29.6		37.1	42.35	1.86564e-05	0.116532	Down	P02671	Fibrinogen alpha chain OS=Homo sapiens OX=9606 GN=FGA PE=1 SV=2	FGA	1	1	P02671	P02671 [592-603]	P02671 [592-603]
GDSTFESKSYKMA	165.5	210.45	96.55	81.25	113.05	95.35	89.3	91.5	104.9	247.05	221.15	162	227.55	55.35	148.95	60.75	229.3	52.3	36.35	76	100	0.0526614	0.647237	Unchanged	P02671	Fibrinogen alpha chain OS=Homo sapiens OX=9606 GN=FGA PE=1 SV=2	FGA	1	1	P02671	P02671 [592-604]	P02671 [592-604]
GDSTFESKSYKMAD	67.7	103.05	697.1	98.7	232.85	553.25	201.15	62.9	82.4	58.8	732.5	300.2	57.2			80.2	32.3		43.1	40.5	39.4	0.000755042	0.188528	Down	P02671	Fibrinogen alpha chain OS=Homo sapiens OX=9606 GN=FGA PE=1 SV=2	FGA	1	1	P02671	P02671 [592-605]	P02671 [592-605]
GEAGAQGPPGP		58.65	56.8	209	90.35	164.7	126.8	188.3		19.2	130.2	120.35	191			95.9	59.9	142.95	126.8			0.941182	0.863439	Unchanged	P02452	Collagen alpha-1(I) chain OS=Homo sapiens OX=9606 GN=COL1A1 PE=1 SV=5	COL1A1	1	1	P02452	P02452 [614-624]	P02452 [614-624]
GEAGAQGPPGPA	86.15			137.25	58.35	153.6	59.15	118.95		9.1	83.7	56.7	111.95			83.7	50.7	152.1	160.55	97.35		0.333778	1.24449	Unchanged	P02452	Collagen alpha-1(I) chain OS=Homo sapiens OX=9606 GN=COL1A1 PE=1 SV=5	COL1A1	1	1	P02452	P02452 [614-625]	P02452 [614-625]
GEAGKPGEQGVPGD							63.6				77.8	85.1	108.1		178.3		211	169.1	239.3	119.3		0.00196723	2.19247	Up	P02452	Collagen alpha-1(I) chain OS=Homo sapiens OX=9606 GN=COL1A1 PE=1 SV=5	COL1A1	1	1	P02452	P02452 [653-666]	P02452 [653-666]
GEAGKPGEQGVPGDLG	61.5	23.8	39.85	61.55	24.2	91.55	35.3	80.5	41.05	7.25	53.85	24.7	57.3	42		75.35	85.75	74.1	90.65	54.55	3.65	0.781544	1.31347	Unchanged	P02452	Collagen alpha-1(I) chain OS=Homo sapiens OX=9606 GN=COL1A1 PE=1 SV=5	COL1A1	1	1	P02452	P02452 [653-668]	P02452 [653-668]
GEAGRPGEAGLPGAKG	267.8	85.6	221.4	346.5	148.2	8.9	167.1	287		28.8	150.5		230.4	97.8				111.9		72.4		0.426509	0.532575	Unchanged	P02452	Collagen alpha-1(I) chain OS=Homo sapiens OX=9606 GN=COL1A1 PE=1 SV=5	COL1A1	1	1	P02452	P02452 [524-539]	P02452 [524-539]
GEAGSAGPPGPPG	71.8	22.9	51.5	81.8			57.8	68.9		2.7	59.6	70.9	74.8	227		132.5		144.6	224.3	87		0.00520398	2.89817	Up	P08123	Collagen alpha-2(I) chain OS=Homo sapiens OX=9606 GN=COL1A2 PE=1 SV=7	COL1A2	1	1	P08123	P08123 [385-397]	P08123 [385-397]
GEAGTAGPPGTPGPQ	46.4	22.7	16.8	27.1	11.3	32.1	19.7	27.9	10.6	2.4	17.3	16	22.6		96.9	88	68.3	130.2	128.9			1.54152e-06	4.88084	Up	P08123	Collagen alpha-2(I) chain OS=Homo sapiens OX=9606 GN=COL1A2 PE=1 SV=7	COL1A2	1	1	P08123	P08123 [850-864]	P08123 [850-864]
GEEGKRGPNGEAGSAGPPGPPG	43.4	17.9	50.6	60.4		82.1	39.8	55.4	17.2	6	61.2	62.7	72.2	142.7	117.3	124.2	99.4	177.1	177.3	117.6		0.000144189	2.87954	Up	P08123	Collagen alpha-2(I) chain OS=Homo sapiens OX=9606 GN=COL1A2 PE=1 SV=7	COL1A2	1	1	P08123	P08123 [376-397]	P08123 [376-397]
GEGDFLAEGGGVR	36.6	54.2	162.8	103.8	525.5	16.7	74.3	63	72.2	94.9	273.6	267.7	75.7	29.5	5	38.5	36.4	10.8	18.5	28.6	38.2	0.000694479	0.183381	Down	P02671	Fibrinogen alpha chain OS=Homo sapiens OX=9606 GN=FGA PE=1 SV=2	FGA	1	1	P02671	P02671 [23-35]	P02671 [23-35]
GEGDFLAEGGGVRGP	147.2	43.4	318.9	392.2	145.7	379.3	195	144.7	162.9	53.6	371.1	79.7	296.5				74.8			91.5	46.4	0.015646	0.337594	Down	P02671	Fibrinogen alpha chain OS=Homo sapiens OX=9606 GN=FGA PE=1 SV=2	FGA	1	1	P02671	P02671 [23-37]	P02671 [23-37]
GEGDFLAEGGGVRGPR	37.1	77	57.9	69.1	46.2	57.4	79.5		80.4	214.2	161.2	49.8	283.1	68.7	133.5	128.5	103	44	36.4	268.8	83.8	0.753126	1.07185	Unchanged	P02671	Fibrinogen alpha chain OS=Homo sapiens OX=9606 GN=FGA PE=1 SV=2	FGA	1	1	P02671	P02671 [23-38]	P02671 [23-38]
GEGDFLAEGGGVRGPRVV						56.6					20.4	31.7			202.3		82.3	35.5	96	216.1	196.3	0.0255004	3.81095	Up	P02671	Fibrinogen alpha chain OS=Homo sapiens OX=9606 GN=FGA PE=1 SV=2	FGA	1	1	P02671	P02671 [23-40]	P02671 [23-40]
GEIGNPGRDGARGAPGAVGAPGP		59.6	66.9	97.7			63.7	101.6		14.4	60.9	55.4	101.7	60.4			57.3		122.7	35.3		0.969605	0.997467	Unchanged	P08123	Collagen alpha-2(I) chain OS=Homo sapiens OX=9606 GN=COL1A2 PE=1 SV=7	COL1A2	1	1	P08123	P08123 [664-686]	P08123 [664-686]
GEKGPSGEAGTAGPPGTPGP	75.2		46.7	91.8	57.2	114	52.1	104.4		15	44.9	84	88.4	97.3		97.3	73.8	131	139.2	74		0.0407438	1.4516	Unchanged	P08123	Collagen alpha-2(I) chain OS=Homo sapiens OX=9606 GN=COL1A2 PE=1 SV=7	COL1A2	1	1	P08123	P08123 [844-863]	P08123 [844-863]
GENFNKALVQQMEQLRQKLGP			1.3			4.6	20.35			0.3		19.45		392.45		230.3	1067.65		11.1	54.8	65.95	0.00957037	33.0118	Up	P06727	Apolipoprotein A-IV OS=Homo sapiens OX=9606 GN=APOA4 PE=1 SV=4	APOA4	1	1	P06727	P06727 [311-331]	P06727 [311-331]
GENGAPGQMGPRG			1147.25	160.55	227.4		222.3				19.1	238.3	223	161.1	143.8	34.6	109.1	289.9	302	244.1		0.675169	0.57402	Unchanged	P02452	Collagen alpha-1(I) chain OS=Homo sapiens OX=9606 GN=COL1A1 PE=1 SV=5	COL1A1	1	1	P02452	P02452 [293-305]	P02452 [293-305]
GENGTPGQTGARGLPG	153.9	53.4	77.45	141.3	75.2	109.1	70.5	140.75	46.5	9.5	69.4	56.45	122.05	73.2	31.9	73.6	56.75	159.1	142.95	68.4		0.861468	0.999772	Unchanged	P08123	Collagen alpha-2(I) chain OS=Homo sapiens OX=9606 GN=COL1A2 PE=1 SV=7	COL1A2	1	1	P08123	P08123 [205-220]	P08123 [205-220]
GEPGAPGENGTPGQT	39.45	31.9	66.6	88.5	36.35	3.5	58.2	23.6	1.5		83.3	51.7	89.95	134.95	93.05	108.95	87.1	146.2	193.45	101.9	5.5	0.0944168	2.27421	Unchanged	P08123	Collagen alpha-2(I) chain OS=Homo sapiens OX=9606 GN=COL1A2 PE=1 SV=7	COL1A2	1	1	P08123	P08123 [199-213]	P08123 [199-213]
GEPGAPGSKGDTGAKGEPGPVG	106.3		86.3	86.3		284	51.1	102.8	42.5	17.6	79.5	65.3	143.5	166.6	104.05	188.8	89.65	147		78.6	1.7	0.814393	1.14538	Unchanged	P02452	Collagen alpha-1(I) chain OS=Homo sapiens OX=9606 GN=COL1A1 PE=1 SV=5	COL1A1	1	1	P02452	P02452 [434-455]	P02452 [434-455]
GEPGDAGAKGDAGPPGP	58.8					165.6		115.3					111.7	97.5	94.9	51.6	79.3	84.7	167			0.567036	0.84921	Unchanged	P02452	Collagen alpha-1(I) chain OS=Homo sapiens OX=9606 GN=COL1A1 PE=1 SV=5	COL1A1	1	1	P02452	P02452 [827-843]	P02452 [827-843]
GEPGKAGERGVPGPPG	73.9667	24.7333	47.2333	78.1333	39.1667	78.4333	40.1	76.1	15	8.9	34.5	43.3333	65.6	166.433	91.6	140.833	96.5	141.8	183.467	75.5667	6.1	0.123592	2.34523	Unchanged	P02452	Collagen alpha-1(I) chain OS=Homo sapiens OX=9606 GN=COL1A1 PE=1 SV=5	COL1A1	1	1	P02452	P02452 [590-605]	P02452 [590-605]
GEPGKAGERGVPGPPGAVGP			81.0333	135.1			60.6667					102.067					116.567		94.7	38.2333		0.652799	0.878057	Unchanged	P02452	Collagen alpha-1(I) chain OS=Homo sapiens OX=9606 GN=COL1A1 PE=1 SV=5	COL1A1	1	1	P02452	P02452 [590-609]	P02452 [590-609]
GEPGKQGAPGASGDRGPPGP	81.75	29.4	70.9	125.375	54.25	153.7	64.9	99.9	33.65	11.225	44.825	41.5	69.775	185.75		207.975	114.75	193.55	131.775	101.05		0.000472039	2.29871	Up	P02458	Collagen alpha-1(II) chain OS=Homo sapiens OX=9606 GN=COL2A1 PE=1 SV=3	COL2A1	1	1	P02458	P02458 [1002-1021]	P02458 [1002-1021]
GEPGKQGPSGASGERGPPGP	38.3	24.25	11.65	29.05	35.4	26.8	10.8	31.9	9.85	3.7	22.5	56.85	36.8	32.25	119.2	171.7	72.05	146.35	162.4	117.35	18.5	0.00177795	4.03929	Up	P02452	Collagen alpha-1(I) chain OS=Homo sapiens OX=9606 GN=COL1A1 PE=1 SV=5	COL1A1	1	1	P02452	P02452 [980-999]	P02452 [980-999]
GEPGNIGFPGPK					71.1			91	33.1		72.8	85.1	123.6			127.6		132.6	108.4	80		0.101416	1.41158	Unchanged	P08123	Collagen alpha-2(I) chain OS=Homo sapiens OX=9606 GN=COL1A2 PE=1 SV=7	COL1A2	1	1	P08123	P08123 [487-498]	P08123 [487-498]
GEPGRDGVPGGPGM	55.4	29.3				98.6		75.8		76.6		53.3	77.4	135.1		115.6			159.7	108.2		0.0027767	1.94586	Unchanged	P02461	Collagen alpha-1(III) chain OS=Homo sapiens OX=9606 GN=COL3A1 PE=1 SV=4	COL3A1	1	1	P02461	P02461 [522-535]	P02461 [522-535]
GEPGSPGENGAPGQM	32	14.35	24.1	34	18.9	11.9	25.7	46.2		7.7	26.2	17.8	42.8	276.75	73.9	90.5	123.15	118.9	218.3	67.1	5.5	0.0179679	4.84386	Up	P02452	Collagen alpha-1(I) chain OS=Homo sapiens OX=9606 GN=COL1A1 PE=1 SV=5	COL1A1	1	1	P02452	P02452 [287-301]	P02452 [287-301]
GEPGSPGENGAPGQMGPR	53.1	22.9	23.5	44.9	19.3	57.3	23.2	53.5	31	6.6	33.9	30.4	78.3	76.7	117.9	99.9	67	141.9	176.6	81.3		4.11266e-05	2.95845	Up	P02452	Collagen alpha-1(I) chain OS=Homo sapiens OX=9606 GN=COL1A1 PE=1 SV=5	COL1A1	1	1	P02452	P02452 [287-304]	P02452 [287-304]
GEPGSPGENGAPGQMGPRG	62.6	25.35	58.65	87.8	58.65	164.45	56.35	97.15	48.45	19.5	59.15	51.75	100.65	130.2	121.9	125.4	117.8	199.85	199.55	102.95	29.55	0.0272133	1.87445	Unchanged	P02452	Collagen alpha-1(I) chain OS=Homo sapiens OX=9606 GN=COL1A1 PE=1 SV=5	COL1A1	1	1	P02452	P02452 [287-305]	P02452 [287-305]
GERGAAGIPGGKGEKGEPG	71.7			101.1	61.8		98.7					120.8	150.9		98	131.5	131.4					0.244147	1.19306	Unchanged	P08123	Collagen alpha-2(I) chain OS=Homo sapiens OX=9606 GN=COL1A2 PE=1 SV=7	COL1A2	1	1	P08123	P08123 [643-661]	P08123 [643-661]
GERGFPGERGVQGPPGP	135.6		105				101.5	116.6	56.7	16.5		43.3	129.4			37.7	49.8		96.9	37.5		0.307871	0.629861	Unchanged	P02452	Collagen alpha-1(I) chain OS=Homo sapiens OX=9606 GN=COL1A1 PE=1 SV=5	COL1A1	1	1	P02452	P02452 [677-693]	P02452 [677-693]
GERGPPGPPGRDGEDGP	108	33.4	140.35	151.3		429.9	115.65	210.55	94.4	22.3	89.7	76.7	227.3	406.25			119.6			71.05		0.600686	1.40484	Unchanged	P08123	Collagen alpha-2(I) chain OS=Homo sapiens OX=9606 GN=COL1A2 PE=1 SV=7	COL1A2	1	1	P08123	P08123 [42-58]	P08123 [42-58]
GERGSPGGPGAAGFPGA		53.3	47.2		43.4							81.9	109.9	101.2		47.7	49.4		106.4	103.9		0.465133	1.21716	Unchanged	P02461	Collagen alpha-1(III) chain OS=Homo sapiens OX=9606 GN=COL3A1 PE=1 SV=4	COL3A1	1	1	P02461	P02461 [861-877]	P02461 [861-877]
GESGKPGANGLSGERGPPGP	165.65	46.15	69.8	167.3	62.45	173.2	78.85	121.6	34.85	19.25	60	210.2	125.75	96.05		89.1	70.05		138.95	60.5	29.65	0.643008	0.785976	Unchanged	P02461	Collagen alpha-1(III) chain OS=Homo sapiens OX=9606 GN=COL3A1 PE=1 SV=4	COL3A1	1	1	P02461	P02461 [978-997]	P02461 [978-997]
GESGSPGENGSPGPM		61.6	67.8	306.5			67.2	77.1					68.7				60.8	141.5	201.7	115.9		0.417218	1.2018	Unchanged	P02458	Collagen alpha-1(II) chain OS=Homo sapiens OX=9606 GN=COL2A1 PE=1 SV=3	COL2A1	1	1	P02458	P02458 [309-323]	P02458 [309-323]
GEVGKPGERGLHGEFGLPGP	206.067	46.75	134.133	230.533	95.1	327.833	124.8	236.933	91.6667	16	117.7	49.3333	143.2	186.1		54.25	86.5333	163.067	93.8667	48.8		0.614448	0.753094	Unchanged	P08123	Collagen alpha-2(I) chain OS=Homo sapiens OX=9606 GN=COL1A2 PE=1 SV=7	COL1A2	1	1	P08123	P08123 [565-584]	P08123 [565-584]
GEVGPPGPPGP	205.725	52.925	133.55	305.95	121.225	471.3	176.475	259.35	106.4	37.15	140.375	152.15	230.65	56.2667	52.2667	34.7	40.3667	83.5333	88.975	47.2667		0.000339564	0.313019	Down	P02452	Collagen alpha-1(I) chain OS=Homo sapiens OX=9606 GN=COL1A1 PE=1 SV=5	COL1A1	1	1	P02452	P02452 [920-930]	P02452 [920-930]
GEVGPPGPPGPA	77.4	77		64.25	55.6		46.7	99.25	60.3			56.1	84.2			68.1	49.2	117.3	143.7	88.55		0.262244	1.35362	Unchanged	P02452	Collagen alpha-1(I) chain OS=Homo sapiens OX=9606 GN=COL1A1 PE=1 SV=5	COL1A1	1	1	P02452	P02452 [920-931]	P02452 [920-931]
GFAGPPGADGQPGAKGEPGDAGAKGDAGPPGP	92.85	38.05	89.8		30.6	176.7	35.55		42.95	10.25	60.65	37.55	108.05	95.4	34.6	83.8	79.75	143.95	114.9	45.55		0.192999	1.29963	Unchanged	P02452	Collagen alpha-1(I) chain OS=Homo sapiens OX=9606 GN=COL1A1 PE=1 SV=5	COL1A1	1	1	P02452	P02452 [812-843]	P02452 [812-843]
GFAGPPGADGQPGAKGEPGDAGAKGDAGPPGPA	73.3	32.5	60.4	87.65	40.2	165.45	46.25	81.05	50.75	11.1	72.9	40.8	100.2	84.55	56.25	103.15	76.3	144.2	151.2	66.8	4.9	0.770967	1.29493	Unchanged	P02452	Collagen alpha-1(I) chain OS=Homo sapiens OX=9606 GN=COL1A1 PE=1 SV=5	COL1A1	1	1	P02452	P02452 [812-844]	P02452 [812-844]
GFKSHALQLNN					190.6			236.7	433	176.1	250		234.5			16.3	12				152	0.120385	0.237096	Unchanged	P0C0L4	Complement C4-A OS=Homo sapiens OX=9606 GN=C4A PE=1 SV=2	C4A	1	2	P0C0L4	P0C0L4 [1338-1348]	P0C0L4 [1338-1348]
GFKSHALQLNNRQ	22.7	25.6	8.4	26.3	41.8	7.9	21.9	14.6	24.5	62.8	19.4	29.1	28.5	33.4	30.5	99.7	85.7	17.2	30.2	48.5	1361.5	0.0671173	8.316	Unchanged	P0C0L4	Complement C4-A OS=Homo sapiens OX=9606 GN=C4A PE=1 SV=2	C4A	1	2	P0C0L4	P0C0L4 [1338-1350]	P0C0L4 [1338-1350]
GFKSHALQLNNRQI	226.6	146	246.3	219.8	168.2	226.8	303.4	329.3	434.4	9.7	280.7	264.5	145.4	23.2	24.1	30.1	73.8	6.4	17.3	27.4	547	0.00842666	0.405722	Down	P0C0L4	Complement C4-A OS=Homo sapiens OX=9606 GN=C4A PE=1 SV=2	C4A	1	2	P0C0L4	P0C0L4 [1338-1351]	P0C0L4 [1338-1351]
GFKSHALQLNNRQIR	642.5	281.2	404.8	362.4	212.4	419.2	408.7	317.3	427.6	2.8	310.7	446.5	306.9	7.3	3.7	22.4	16.2	3.4	5.1	10.9	207.6	0.000144255	0.0989379	Down	P0C0L4	Complement C4-A OS=Homo sapiens OX=9606 GN=C4A PE=1 SV=2	C4A	1	2	P0C0L4	P0C0L4 [1338-1352]	P0C0L4 [1338-1352]
GFKSHALQLNNRQIRGL	471.9	245.4	156.6	271.5	139.1	229.2	443.6	234.6	552.4		359	357.7	280.7			121.1	94.3				248	0.116641	0.49539	Unchanged	P0C0L4	Complement C4-A OS=Homo sapiens OX=9606 GN=C4A PE=1 SV=2	C4A	1	2	P0C0L4	P0C0L4 [1338-1354]	P0C0L4 [1338-1354]
GFPGAAGRTGPP				81.9				31.3					77.7			83.8	102.4	179.3	156.3	111.6		0.126356	1.99078	Unchanged	P08123	Collagen alpha-2(I) chain OS=Homo sapiens OX=9606 GN=COL1A2 PE=1 SV=7	COL1A2	1	1	P08123	P08123 [787-798]	P08123 [787-798]
GFPGAAGRTGPPGP	158.1	43.15	46.05	179.55	68.85	148.8	67.6	76.15	43.9	8.8	44.5	61.6	124.75				36	135.95	121.45	81.25		0.534668	1.13604	Unchanged	P08123	Collagen alpha-2(I) chain OS=Homo sapiens OX=9606 GN=COL1A2 PE=1 SV=7	COL1A2	1	1	P08123	P08123 [787-800]	P08123 [787-800]
GGGGGGGLGSGGSIRSS	116.9		68.5									60.8	86.7		153.5	135.5		234.1				0.0232228	2.09512	Up	P35527	Keratin, type I cytoskeletal 9 OS=Homo sapiens OX=9606 GN=KRT9 PE=1 SV=3	KRT9	1	2	P35527	P35527 [15-31]	P35527 [15-31]
GGGGGGGLGSGGSIRSSY	164.4	47.9		61.6							109.8				204.4	129		351.7			93.4	0.132856	2.02893	Unchanged	P35527	Keratin, type I cytoskeletal 9 OS=Homo sapiens OX=9606 GN=KRT9 PE=1 SV=3	KRT9	1	2	P35527	P35527 [15-32]	P35527 [15-32]
GHGLGHGHEQQHGLGHGH			19.9	220.9						5.4	59.8	16.7	37.9	31.8		447.4	90.4			999.5	100.2	0.0682124	5.55507	Unchanged	P01042	Kininogen-1 OS=Homo sapiens OX=9606 GN=KNG1 PE=1 SV=2	KNG1	1	1	P01042	P01042 [458-475]	P01042 [458-475]
GHGLGHGHEQQHGLGHGHK		18.9		726.6	587	46.9	35.2		31.9	41	314.5	58.1	165.1	149.4	440.1	51.5				378.3		0.310671	1.25827	Unchanged	P01042	Kininogen-1 OS=Homo sapiens OX=9606 GN=KNG1 PE=1 SV=2	KNG1	1	1	P01042	P01042 [458-476]	P01042 [458-476]
GHGLGHGHEQQHGLGHGHKF	24.1	182.5	0.1	0.2	18.3	6.3	51.2	54.3	4.5	1201	77	11.2	155.9	30.2		97.9	38.4			250.8	77	0.103815	0.719344	Unchanged	P01042	Kininogen-1 OS=Homo sapiens OX=9606 GN=KNG1 PE=1 SV=2	KNG1	1	1	P01042	P01042 [458-477]	P01042 [458-477]
GHRPLDKKREEAPSLRPAPPPISGGGY			49.8	101.05			70.25	105.3		587.1	99.25	15.9	193.3			86.5	66.7			89.7		0.667683	0.530082	Unchanged	P02675	Fibrinogen beta chain OS=Homo sapiens OX=9606 GN=FGB PE=1 SV=2	FGB	1	1	P02675	P02675 [45-71]	P02675 [45-71]
GIAGHHGDQGAPGSVGP		43.8	88.9	191.9	84.7	221.9		166	50.2	19.5	109	62.4	131.3	75.7		36.3	41.2		90.7	52.4	6.4	0.108694	0.474478	Unchanged	P08123	Collagen alpha-2(I) chain OS=Homo sapiens OX=9606 GN=COL1A2 PE=1 SV=7	COL1A2	1	1	P08123	P08123 [1033-1049]	P08123 [1033-1049]
GIDMSAFAGLGPREKGPDPLQ	238.9	62.95	213.6	329.55	80.25	418.9	277	307.55	67.1	25.55	103.6	42.15	151.15				45.1	144.45	59.6			0.237816	0.465718	Unchanged	P02458	Collagen alpha-1(II) chain OS=Homo sapiens OX=9606 GN=COL2A1 PE=1 SV=3	COL2A1	1	1	P02458	P02458 [1217-1237]	P02458 [1217-1237]
GIDMSAFAGLGPREKGPDPLQYM	237.1	116.85	285.6	777.933	134.2	786.7	443.5	502.667	185	42.2	168.6		241.133	140.05				533.4	199.6			0.990405	0.89053	Unchanged	P02458	Collagen alpha-1(II) chain OS=Homo sapiens OX=9606 GN=COL2A1 PE=1 SV=3	COL2A1	1	1	P02458	P02458 [1217-1239]	P02458 [1217-1239]
GIGTLDGFRHRHPDEAAF	21.6	16	26.6		153.1	43.7	15.7	33.8	33			17.7	33	98.9			278.2	25.1	57.5	83.3	83.3	0.0294792	2.64798	Up	P02671	Fibrinogen alpha chain OS=Homo sapiens OX=9606 GN=FGA PE=1 SV=2	FGA	1	1	P02671	P02671 [502-519]	P02671 [502-519]
GINDLEKEGAFVYSDHSPM	95.55	74.35	268.15	316.2	148.6	222.9	162.3	309.3	281.1	59.6	157.65	190.65	227.3			365.1		253.1			52.55	0.982317	1.15632	Unchanged	Q9BWP8	Collectin-11 OS=Homo sapiens OX=9606 GN=COLEC11 PE=1 SV=1	COLEC11	1	1	Q9BWP8	Q9BWP8 [204-222]	Q9BWP8 [204-222]
GIPGPVGAAGATGARG		37.9	74.3	38.6	76.8		34.7	91.3	22	21	71.3	77.5	59.1		52.5		37.3		69.1	49.8		0.857494	0.949421	Unchanged	P08123	Collagen alpha-2(I) chain OS=Homo sapiens OX=9606 GN=COL1A2 PE=1 SV=7	COL1A2	1	1	P08123	P08123 [328-343]	P08123 [328-343]
GIQAELLTFPNSSPGLRRQ	53.7		67.6	56.3	71		86.4	58.1	52.1		58.7	35.5	63.6	111			143.4		110.9		65.9	0.0308417	1.78773	Unchanged	P12830	Cadherin-1 OS=Homo sapiens OX=9606 GN=CDH1 PE=1 SV=3	CDH1	1	1	P12830	P12830 [134-152]	P12830 [134-152]
GISGPPGPPGPA		30.3			281.3			41				38	85.6			40.1		81	63.2	116		0.874918	0.788272	Unchanged	P08123	Collagen alpha-2(I) chain OS=Homo sapiens OX=9606 GN=COL1A2 PE=1 SV=7	COL1A2	1	1	P08123	P08123 [802-813]	P08123 [802-813]
GKDAVEDLESVGK	120.5			122.7	406.4								85.7	570.6	164.7					119	81.1	0.803413	1.27213	Unchanged	P81605	Dermcidin OS=Homo sapiens OX=9606 GN=DCD PE=1 SV=2	DCD	1	1	P81605	P81605 [84-96]	P81605 [84-96]
GKDAVEDLESVGKGAVH	111.4			20.9	83.7	19.4					11.2		17.6	1682.4			26.8			102.2	157.7	0.14318	11.1796	Unchanged	P81605	Dermcidin OS=Homo sapiens OX=9606 GN=DCD PE=1 SV=2	DCD	1	1	P81605	P81605 [84-100]	P81605 [84-100]
GKEGPVGLPGIDGRPGP	301.9		190.2	461.5	121.6	467.3	328.9	328.7	195.8	77.3	203.4	117	446.1	40.5			31.9			8		0.0312558	0.0992685	Down	P08123	Collagen alpha-2(I) chain OS=Homo sapiens OX=9606 GN=COL1A2 PE=1 SV=7	COL1A2	1	1	P08123	P08123 [463-479]	P08123 [463-479]
GKEGPVGLPGIDGRPGPIGP	119.65			150.5	90.1	152.1	87.2	154.55	59.65	33.95	118.4	78.8	126	90.7			74.95	150.4	99.8	63.05		0.747931	0.899804	Unchanged	P08123	Collagen alpha-2(I) chain OS=Homo sapiens OX=9606 GN=COL1A2 PE=1 SV=7	COL1A2	1	1	P08123	P08123 [463-482]	P08123 [463-482]
GKNGDDGEAGKPGRPGERGPPGP	73.95	36.95	89.9			66.35	61.8	137		7.2	96	61.05	113.45	205.1		125.4	86.65	150.4	88.6	96.2		0.0411109	1.68617	Unchanged	P02452	Collagen alpha-1(I) chain OS=Homo sapiens OX=9606 GN=COL1A1 PE=1 SV=5	COL1A1	1	1	P02452	P02452 [227-249]	P02452 [227-249]
GLEEELQFSLGS					56.7		153.1			17.2		158.7		23.4	99.9	344.9	190.1			61.7	221.4	0.49071	1.62717	Unchanged	P0C0L4	Complement C4-A OS=Homo sapiens OX=9606 GN=C4A PE=1 SV=2	C4A	1	2	P0C0L4	P0C0L4 [1353-1364]	P0C0L4 [1353-1364]
GLEEELQFSLGSK	315.7	413.6	298.9	377	202.4	168.2	511.1	382.2	461.1	91.4	516.6	416.8	355.3	15.9	20.5	92.5	60.8			19.2	53.8	0.000256418	0.126196	Down	P0C0L4	Complement C4-A OS=Homo sapiens OX=9606 GN=C4A PE=1 SV=2	C4A	1	2	P0C0L4	P0C0L4 [1353-1365]	P0C0L4 [1353-1365]
GLEEELQFSLGSKINV	30.1	82.7	42.6	54.3	30.3	23.5	74	57.6	134.1	12.3	51.3	55.2	24.7	44.4	161.8	498.9	576.6	149.1	53.3	127.6	232.1	0.00448391	4.45395	Up	P0C0L4	Complement C4-A OS=Homo sapiens OX=9606 GN=C4A PE=1 SV=2	C4A	1	2	P0C0L4	P0C0L4 [1353-1368]	P0C0L4 [1353-1368]
GLEEELQFSLGSKINVK	159.2	162.4	292	276.1	135.7	176.4	604.8	412.3	444.9	43.1	383.7	509.7	257.3	10.6	25.7	212.4	103.6	30.6	10.4	36.4	127.1	0.00227518	0.23455	Down	P0C0L4	Complement C4-A OS=Homo sapiens OX=9606 GN=C4A PE=1 SV=2	C4A	1	2	P0C0L4	P0C0L4 [1353-1369]	P0C0L4 [1353-1369]
GLEEELQFSLGSKINVKVGGN		151.8	122.5	197.4	113.1		275.5	199.8	368.6	41.8	207.7	358.8	184.1			918.3	326.5				265.8	0.125561	2.49375	Unchanged	P0C0L4	Complement C4-A OS=Homo sapiens OX=9606 GN=C4A PE=1 SV=2	C4A	1	2	P0C0L4	P0C0L4 [1353-1373]	P0C0L4 [1353-1373]
GLEEELQFSLGSKINVKVGGNS	47.2	200.1	144.4	157.1	66.4	73.8	257.7	164.3	354.7	39.5	212.7	349.8	128.9	15.3	93.3	419.2	170.7	137.8	29.5	72.2	229.2	0.420841	0.863471	Unchanged	P0C0L4	Complement C4-A OS=Homo sapiens OX=9606 GN=C4A PE=1 SV=2	C4A	1	2	P0C0L4	P0C0L4 [1353-1374]	P0C0L4 [1353-1374]
GLEEELQFSLGSKINVKVGGNSK	160.9	616.9	304.1	219.4	137.8	196.9	567	336.8	419.6	142.1	423.7	562	465.6			67.6	60.4			25.5	69	0.000895004	0.158831	Down	P0C0L4	Complement C4-A OS=Homo sapiens OX=9606 GN=C4A PE=1 SV=2	C4A	1	2	P0C0L4	P0C0L4 [1353-1375]	P0C0L4 [1353-1375]
GLEVTITAR				113.6							120.5	53.5		1952.5	211.7						831.6	0.0710329	10.4166	Unchanged	P01024	Complement C3 OS=Homo sapiens OX=9606 GN=C3 PE=1 SV=2	C3	1	1	P01024	P01024 [250-258]	P01024 [250-258]
GLGHGHEQQHGLGHGHKF		6.9								191			10	38.1		97.7	40.8			502	139.4	0.300406	2.36075	Unchanged	P01042	Kininogen-1 OS=Homo sapiens OX=9606 GN=KNG1 PE=1 SV=2	KNG1	1	1	P01042	P01042 [460-477]	P01042 [460-477]
GLPGERGAAGIPGGKGEKGEPGL						55.7			25.6				40.5				60.5	107.4	163			0.0600312	2.71675	Unchanged	P08123	Collagen alpha-2(I) chain OS=Homo sapiens OX=9606 GN=COL1A2 PE=1 SV=7	COL1A2	1	1	P08123	P08123 [640-662]	P08123 [640-662]
GLPGIAGHHGDQGAPGSVGP		35.6	85.1	84.7	43.9	192.2	89.1			17				187.6		67.9	75.6	210.1	140.7	72.3		0.123827	1.60683	Unchanged	P08123	Collagen alpha-2(I) chain OS=Homo sapiens OX=9606 GN=COL1A2 PE=1 SV=7	COL1A2	1	1	P08123	P08123 [1030-1049]	P08123 [1030-1049]
GLPGPPDVPDHAAYHPF	5.9	18.05	13.25	9.9	10.85	16.8	15.05	13.45	8.9	68.25	21.55	5.75	10.65	260.4	39.85	366.65	228.95	21.35	38.65	734.35	129.2	0.000998713	13.5403	Up	Q14624	Inter-alpha-trypsin inhibitor heavy chain H4 OS=Homo sapiens OX=9606 GN=ITIH4 PE=1 SV=4	ITIH4	1	1	Q14624	Q14624 [671-687]	Q14624 [671-687]
GLPGPPGAPGPQ			44		41.1		31.8		29.1	7.7				70.1	66.4	122	80	157.6	159.2	109.4		0.00905628	3.55377	Up	P02452	Collagen alpha-1(I) chain OS=Homo sapiens OX=9606 GN=COL1A1 PE=1 SV=5	COL1A1	1	1	P02452	P02452 [188-199]	P02452 [188-199]
GLSMDGGGSPKGDVDP	54.1	35	80.5	55.8			51.3	82.2		16.8	80.5	61.8		78				115.2	83	137.9		0.0126691	1.7987	Unchanged	P54710	Sodium/potassium-transporting ATPase subunit gamma OS=Homo sapiens OX=9606 GN=FXYD2 PE=1 SV=3	FXYD2	1	1	P54710	P54710 [3-18]	P54710 [3-18]
GLTGSPGSPGPDGKTGPPGP			56.4	88.6	48		99	122.6					97.8	139.8			87.3		130.1			0.133754	1.39422	Unchanged	P02452	Collagen alpha-1(I) chain OS=Homo sapiens OX=9606 GN=COL1A1 PE=1 SV=5	COL1A1	1	1	P02452	P02452 [539-558]	P02452 [539-558]
GNAGPPGPPGPA				93.9	81.8		32	59.9	6.4	12.1	40.6	72	97.6	9.8		89	47.8	112.5		209.6	14.9	0.754344	1.46162	Unchanged	P02452	Collagen alpha-1(I) chain OS=Homo sapiens OX=9606 GN=COL1A1 PE=1 SV=5	COL1A1	1	1	P02452	P02452 [890-901]	P02452 [890-901]
GNDGATGAAGPPGP	141.55	31.05	51.05	140	71.45	161.45	73.85	120.9		22.35	57.3	84.45	104.05	42	66.25	67.75	50.5	123.85	141.45	64.05	8.1	0.393104	0.798457	Unchanged	P02452	Collagen alpha-1(I) chain OS=Homo sapiens OX=9606 GN=COL1A1 PE=1 SV=5	COL1A1	1	1	P02452	P02452 [323-336]	P02452 [323-336]
GNDGATGAAGPPGPT	58	31.1	20.4	366	55.4	28	59.8	36.2		3.7	66.7	68	96.1	33.6	33.8	50.7	29.5	130.4	104.1	41.3	1.6	0.600316	0.716775	Unchanged	P02452	Collagen alpha-1(I) chain OS=Homo sapiens OX=9606 GN=COL1A1 PE=1 SV=5	COL1A1	1	1	P02452	P02452 [323-337]	P02452 [323-337]
GNPGRDGARGAPGAVGAPGP							54.2		28		40.5					114	94.4	137	155.8	63.2	10	0.228701	2.34067	Unchanged	P08123	Collagen alpha-2(I) chain OS=Homo sapiens OX=9606 GN=COL1A2 PE=1 SV=7	COL1A2	1	1	P08123	P08123 [667-686]	P08123 [667-686]
GNRNPGSSGTGGTATWKPGSSGP	131.8	54.1	319.7	175.9	87.3	408.1	211.4	130.8	205.6	54.2	176.9		273.9	312.8	94.5	58.7	120.4	161.1				0.560033	0.804593	Unchanged	P02671	Fibrinogen alpha chain OS=Homo sapiens OX=9606 GN=FGA PE=1 SV=2	FGA	1	1	P02671	P02671 [306-328]	P02671 [306-328]
GNSGEPGAPGSKGDTGAKGEPGP	100.8	43.15	99.65	119.65	49.2	249.7	83.85	128.85	54.4	15.3	81.75	43.15	131.45	179.7	63.6		104.4	129.55	110.4	62.15		0.278154	1.17237	Unchanged	P02452	Collagen alpha-1(I) chain OS=Homo sapiens OX=9606 GN=COL1A1 PE=1 SV=5	COL1A1	1	1	P02452	P02452 [431-453]	P02452 [431-453]
GNSGEPGAPGSKGDTGAKGEPGPVG	82.8	37.7	52.3333	82.3333	45.3667	212.7	44.8667	85.0333	45.8667	12.5	46.8667	33.0667	78.3667	99.5667	68.8	163.733	92.4333	154.1	144.467	72.8667	4.3	0.547731	1.51248	Unchanged	P02452	Collagen alpha-1(I) chain OS=Homo sapiens OX=9606 GN=COL1A1 PE=1 SV=5	COL1A1	1	1	P02452	P02452 [431-455]	P02452 [431-455]
GNSGEPGAPGSKGDTGAKGEPGPVGVQ	63.2	23.3	41.8	111		126.7	42.5	81	33.9	11.4	43.2	52.7	75.4	67.8		87	48.9	120.2	149	76.4		0.0443628	1.55587	Unchanged	P02452	Collagen alpha-1(I) chain OS=Homo sapiens OX=9606 GN=COL1A1 PE=1 SV=5	COL1A1	1	1	P02452	P02452 [431-457]	P02452 [431-457]
GNTEGLQKSLAELGGHLDQQVEEF	8.4	28.3			7.6	16.4	27.5	39.7	17.7	408.6	27.8	7.1	7.1	52.6		103.2	44.2		11.6	87.8	48.9	0.101853	1.07103	Unchanged	P06727	Apolipoprotein A-IV OS=Homo sapiens OX=9606 GN=APOA4 PE=1 SV=4	APOA4	1	1	P06727	P06727 [280-303]	P06727 [280-303]
GPEVQLVAHSPWLK	46.3	11.9	71.1	42.4	51.85	82.7	65.3	71.25	58.8	20.8	52.3	34.7	150.1	76.4	13.8	65.6	126.8	177.05	92.7	78.9	9.7	0.742193	1.37135	Unchanged	P0C0L4	Complement C4-A OS=Homo sapiens OX=9606 GN=C4A PE=1 SV=2	C4A	1	2	P0C0L4	P0C0L4 [105-118]	P0C0L4 [105-118]
GPPDVPDHAAYHPF		58.7	51	65.7	47	60	63.3	64.6	74.1	234.2	87.4		92.4	189		261.3	75.6			775	77.1	0.0963368	3.37444	Unchanged	Q14624	Inter-alpha-trypsin inhibitor heavy chain H4 OS=Homo sapiens OX=9606 GN=ITIH4 PE=1 SV=4	ITIH4	1	1	Q14624	Q14624 [674-687]	Q14624 [674-687]
GPPGADGQPGAKGEPGDAGAKGDAGPPGP	210.775	65.1	138.65	338.275	112.167	653.025	165.175	271.4	83.6333	35.35	98.825	280.175	270.275	334.15	76.1667	48.9333	47	120.667	129.533	58.6667	3.9	0.0870688	0.488795	Unchanged	P02452	Collagen alpha-1(I) chain OS=Homo sapiens OX=9606 GN=COL1A1 PE=1 SV=5	COL1A1	1	1	P02452	P02452 [815-843]	P02452 [815-843]
GPPGADGQPGAKGEPGDAGAKGDAGPPGPA	269.1	42.5	204.6	340.5	149.9	641.6	161.4	306.95		43.3	139.45	99.55	252.5	101.7	55	80.9	47.4	153.5	153.6	76.5		0.034966	0.432297	Down	P02452	Collagen alpha-1(I) chain OS=Homo sapiens OX=9606 GN=COL1A1 PE=1 SV=5	COL1A1	1	1	P02452	P02452 [815-844]	P02452 [815-844]
GPPGADGQPGAKGEPGDAGAKGDAGPPGPAGP	133.3	68.65	60.05	150.2	126	162.5	61	140.35	32.45	23.55	59.65	108.95	113.5	64.45	71.3	74.35	56.2	143.55	122.95	69.1	7.6	0.406193	0.798643	Unchanged	P02452	Collagen alpha-1(I) chain OS=Homo sapiens OX=9606 GN=COL1A1 PE=1 SV=5	COL1A1	1	1	P02452	P02452 [815-846]	P02452 [815-846]
GPPGADGQPGAKGEPGDAGAKGDAGPPGPAGPAGPPGPIG		121.2		88.2	100.4	124.7		106.6				171.7						309.05	225.2	185.65		0.0189241	2.01992	Up	P02452	Collagen alpha-1(I) chain OS=Homo sapiens OX=9606 GN=COL1A1 PE=1 SV=5	COL1A1	1	1	P02452	P02452 [815-854]	P02452 [815-854]
GPPGATGFPGAAGRVGPPGP	201.8	79.8	189.1	250.6	123.1	534.7	220.2	277.4	145.6	39.9	80.8	145.9	309.2	165.6				153	93.4	47.2		0.222594	0.57442	Unchanged	P02452	Collagen alpha-1(I) chain OS=Homo sapiens OX=9606 GN=COL1A1 PE=1 SV=5	COL1A1	1	1	P02452	P02452 [869-888]	P02452 [869-888]
GPPGEAGKPGEQGVP	267.467	117.867	200.767	177.8	101.7	671	113.8	291.2	158	52.4	135.433	91.9	157	311.7	124.9	74.1	43.1	172.95	144.55	93.3	6.7	0.168536	0.622301	Unchanged	P02452	Collagen alpha-1(I) chain OS=Homo sapiens OX=9606 GN=COL1A1 PE=1 SV=5	COL1A1	1	1	P02452	P02452 [650-664]	P02452 [650-664]
GPPGEAGKPGEQGVPG	87.8	50.7					65.4			12.8	61.1			96.5	175.5		53.3		156.3	63.6		0.116075	1.96256	Unchanged	P02452	Collagen alpha-1(I) chain OS=Homo sapiens OX=9606 GN=COL1A1 PE=1 SV=5	COL1A1	1	1	P02452	P02452 [650-665]	P02452 [650-665]
GPPGEAGKPGEQGVPGD	213.733	85.0667	61.7333	133.467	80.45	330.567	76.3333	118.633	52.4	14.1333	49.9	117.233	146.6	312.6	150.4	70.8	66.95	115.067	118.767	61.65	5.7	0.729014	0.990131	Unchanged	P02452	Collagen alpha-1(I) chain OS=Homo sapiens OX=9606 GN=COL1A1 PE=1 SV=5	COL1A1	1	1	P02452	P02452 [650-666]	P02452 [650-666]
GPPGEAGKPGEQGVPGDLG		43.2		93.65	44.7	223.75	83.75						134.2	136.95		80.55	59.45	153.15	119.35	71		0.739299	0.995507	Unchanged	P02452	Collagen alpha-1(I) chain OS=Homo sapiens OX=9606 GN=COL1A1 PE=1 SV=5	COL1A1	1	1	P02452	P02452 [650-668]	P02452 [650-668]
GPPGERGAPGNRGFPGQDG	164.7		165.5	255.9	75.5	440.8	123.1	193.2	101.5	14.2	125.6		168.9	224.6		72.7	43.1		171.3	90.8		0.559546	0.724753	Unchanged	P02458	Collagen alpha-1(II) chain OS=Homo sapiens OX=9606 GN=COL2A1 PE=1 SV=3	COL2A1	1	1	P02458	P02458 [504-522]	P02458 [504-522]
GPPGERGGPGSRGFPG	223.3	73.2	139.9	179	94.2	35.3	121.9	161.8		13.8	92.1		180.6	418.1		67.4	32.9	228	142.1	72.7		0.707808	1.33997	Unchanged	P02452	Collagen alpha-1(I) chain OS=Homo sapiens OX=9606 GN=COL1A1 PE=1 SV=5	COL1A1	1	1	P02452	P02452 [482-497]	P02452 [482-497]
GPPGERGGPGSRGFPGADG				207.9						17.5	80.6		168.7	338				198.8		68.3		0.392871	1.6996	Unchanged	P02452	Collagen alpha-1(I) chain OS=Homo sapiens OX=9606 GN=COL1A1 PE=1 SV=5	COL1A1	1	1	P02452	P02452 [482-500]	P02452 [482-500]
GPPGFPGAVGAKGEA			47.8	69.5	40.2	82.7	62.6	49.4			30.6	47.7	49			143.8		130	98	144		6.56262e-05	2.42033	Up	P02452	Collagen alpha-1(I) chain OS=Homo sapiens OX=9606 GN=COL1A1 PE=1 SV=5	COL1A1	1	1	P02452	P02452 [341-355]	P02452 [341-355]
GPPGKAGEDGHPGKPGRPGERG			492.25	594.4	376.5						374.9	376.95	190.05	306.3	731.5	85.3			99.7			0.330446	0.762645	Unchanged	P08123	Collagen alpha-2(I) chain OS=Homo sapiens OX=9606 GN=COL1A2 PE=1 SV=7	COL1A2	1	1	P08123	P08123 [136-157]	P08123 [136-157]
GPPGPAGSRGDGGPPG	77	34.7			105.4		35.9	55.3		4.8	86.6	125.6	78.4	152	152.8	97.4	35.2	277	202.1	146.5		0.0390751	2.2639	Up	P08123	Collagen alpha-2(I) chain OS=Homo sapiens OX=9606 GN=COL1A2 PE=1 SV=7	COL1A2	1	1	P08123	P08123 [769-784]	P08123 [769-784]
GPPGPPGKNGDDGEAGKPG	75.7	33.2	163.6	209.85	140.25	13.6	148.5	69	2.15	6.1	139.05	98.3	126.7	251.5	118.7	104.75	62.55	266.1	242.6	115.7		0.0413431	1.76004	Unchanged	P02452	Collagen alpha-1(I) chain OS=Homo sapiens OX=9606 GN=COL1A1 PE=1 SV=5	COL1A1	1	1	P02452	P02452 [221-239]	P02452 [221-239]
GPPGPPGPAGKEGLRGP	191.55	96.7	148.65	271.6	192.4	367.3	214.7	293.75	138.95	37.1	159.7	178.05	237.05	39.25	96.7			104.85	49	67.75		0.0033644	0.367806	Down	P08123	Collagen alpha-2(I) chain OS=Homo sapiens OX=9606 GN=COL1A2 PE=1 SV=7	COL1A2	1	1	P08123	P08123 [805-821]	P08123 [805-821]
GPPGPPGPPGPG	246.875	152.55	228.075	482.125	219.1	452.275	191	175	185.3	43.175	139.75	145.1	142.35	202.05		21.7	17.1	115.85	38.35	34.475		0.0160271	0.332053	Down	P39060	Collagen alpha-1(XVIII) chain OS=Homo sapiens OX=9606 GN=COL18A1 PE=1 SV=5	COL18A1	3	3	P39060; P02458; P39059	P39060 [1010-1021]; P02458 [1206-1217]; P39059 [721-732]	P39060 [1010-1021]
GPPGPPGPPGPG	246.875	152.55	228.075	482.125	219.1	452.275	191	175	185.3	43.175	139.75	145.1	142.35	202.05		21.7	17.1	115.85	38.35	34.475		0.0160271	0.332053	Down	P39060	Collagen alpha-1(XVIII) chain OS=Homo sapiens OX=9606 GN=COL18A1 PE=1 SV=5	COL18A1	2	3	P39060; P02458	P39060 [1010-1021]; P02458 [1206-1217]	P39060 [1010-1021]
GPPGPPGPPGPPGPPS	181.75	38.8	246.45	157.4	85	768.45	156	190.7		30.65	69.95		109.4	363.15				139.3		35.05		0.961678	0.968683	Unchanged	P02452	Collagen alpha-1(I) chain OS=Homo sapiens OX=9606 GN=COL1A1 PE=1 SV=5	COL1A1	1	1	P02452	P02452 [1178-1193]	P02452 [1178-1193]
GPPGPPGPPGPPS	163.4	67.7333	130.933	160.9	101.833	318.633	135.2	152.9	119.9	22.9667	82.4	51.2333	108.367	146.867	58.5667	65.6	38	112.233	99.3333	61.8	4.7	0.138705	0.590224	Unchanged	P39060	Collagen alpha-1(XVIII) chain OS=Homo sapiens OX=9606 GN=COL18A1 PE=1 SV=5	COL18A1	2	2	P39060; P02452	P39060 [1400-1412]; P02452 [1181-1193]	P39060 [1400-1412]
GPPGPPGPPGPPSAG	181.55	62.25						119.3		18			111.75			62	38.85			68.1		0.468465	0.571337	Unchanged	P02452	Collagen alpha-1(I) chain OS=Homo sapiens OX=9606 GN=COL1A1 PE=1 SV=5	COL1A1	1	1	P02452	P02452 [1181-1195]	P02452 [1181-1195]
GPPGPPGPPGVSGGG			21.7	276.3	20		199.8	63.7	146.7	41.1	184.7	150.4	368.6	91.8	62.3	67.8	52.9	253.35	270.1	167.65	6.2	0.670109	0.824932	Unchanged	P08123	Collagen alpha-2(I) chain OS=Homo sapiens OX=9606 GN=COL1A2 PE=1 SV=7	COL1A2	1	1	P08123	P08123 [1093-1107]	P08123 [1093-1107]
GPPGPPGPPS					71.8667		79.4333			12.8667	74.6	64.3333	124.233	177.433	90.9	83.6	60.5	151.133	169.867	107.8	5	0.641489	1.4852	Unchanged	P39060	Collagen alpha-1(XVIII) chain OS=Homo sapiens OX=9606 GN=COL18A1 PE=1 SV=5	COL18A1	2	3	P39060; P02452	P39060 [1403-1412]; P02452 [1184-1193]	P39060 [1403-1412]
GPPGPPGPPS					71.8667		79.4333			12.8667	74.6	64.3333	124.233	177.433	90.9	83.6	60.5	151.133	169.867	107.8	5	0.641489	1.4852	Unchanged	P39060	Collagen alpha-1(XVIII) chain OS=Homo sapiens OX=9606 GN=COL18A1 PE=1 SV=5	COL18A1	3	3	P39060; Q14031; P02452	P39060 [1403-1412]; Q14031 [433-442]; P02452 [1184-1193]	P39060 [1403-1412]
GPPGPPGSPGEQ	115.733	46.1667	95.5333	161.467	101.867	180.6	102.2	56.7667	26.3	29.45	59.2	73.4333	95.1	412.067	114.967	38.8	10.9	241.533	123.733	62.8667	3.4	0.658391	1.43243	Unchanged	P02452	Collagen alpha-1(I) chain OS=Homo sapiens OX=9606 GN=COL1A1 PE=1 SV=5	COL1A1	1	1	P02452	P02452 [1118-1129]	P02452 [1118-1129]
GPPGPPGSPGEQGPS	222.4	86.35	120.6	188.55	114.55	320	104.25	115.75	66.75	22.35		80.25	137.95			26.95		177.7	89.55	67.7		0.398352	0.687261	Unchanged	P02452	Collagen alpha-1(I) chain OS=Homo sapiens OX=9606 GN=COL1A1 PE=1 SV=5	COL1A1	1	1	P02452	P02452 [1118-1132]	P02452 [1118-1132]
GPPGPPGSPGEQGPSG	143.35				143.45	30.9		41.8		19.15		126.7	108.3		144.75	83.5		176.4	130.65	152.45	13.7	0.577871	1.33359	Unchanged	P02452	Collagen alpha-1(I) chain OS=Homo sapiens OX=9606 GN=COL1A1 PE=1 SV=5	COL1A1	1	1	P02452	P02452 [1118-1133]	P02452 [1118-1133]
GPPGPPGVSGGG								83.8				36	45			101.8	88.5		190.6	101.6		0.0621071	2.19584	Unchanged	P08123	Collagen alpha-2(I) chain OS=Homo sapiens OX=9606 GN=COL1A2 PE=1 SV=7	COL1A2	1	1	P08123	P08123 [1096-1107]	P08123 [1096-1107]
GPPGSAGAPGKDGLNG	110.9	31.7										91		817.15		129.2	78.1	229.75	167.5			0.106621	3.65163	Unchanged	P02452	Collagen alpha-1(I) chain OS=Homo sapiens OX=9606 GN=COL1A1 PE=1 SV=5	COL1A1	1	1	P02452	P02452 [1142-1157]	P02452 [1142-1157]
GPPGSNGNPGPPGP	230.9	63.4	128.3	207.8	102.4	292	156.9	198.5	24.9	35.5	104.9	174.4	217.1	242.2	130.1	58.9	29.1	161.3	111.3	61.7	10.2	0.217157	0.675168	Unchanged	P02461	Collagen alpha-1(III) chain OS=Homo sapiens OX=9606 GN=COL3A1 PE=1 SV=4	COL3A1	2	2	P02461; P02458	P02461 [882-895]; P02458 [906-919]	P02461 [882-895]
GPPGSNGNPGPPGP	230.9	63.4	128.3	207.8	102.4	292	156.9	198.5	24.9	35.5	104.9	174.4	217.1	242.2	130.1	58.9	29.1	161.3	111.3	61.7	10.2	0.217157	0.675168	Unchanged	P02461	Collagen alpha-1(III) chain OS=Homo sapiens OX=9606 GN=COL3A1 PE=1 SV=4	COL3A1	1	2	P02461	P02461 [882-895]	P02461 [882-895]
GPRRYTIAALLSPYSYSTTAVVTNPKE	32.4	45.4	47.7			73.9	5	91.8			5.1	87.9				43.6	15.3	47.3			66.3	0.744828	0.886434	Unchanged	P02766	Transthyretin OS=Homo sapiens OX=9606 GN=TTR PE=1 SV=1	TTR	1	1	P02766	P02766 [121-147]	P02766 [121-147]
GPVVPPCPGRIRHFKV	166	52.5	138.6	191.3	210.7	188.1	148.1	208.1	138.1	48.5	189.1	192.8	180.6		156.3	118.9	57.7	209.6	189.1	86.7	54.1	0.295307	0.789365	Unchanged	P02765	Alpha-2-HS-glycoprotein OS=Homo sapiens OX=9606 GN=AHSG PE=1 SV=2	AHSG	1	1	P02765	P02765 [352-367]	P02765 [352-367]
GQDGRPGPPGPPGA	362.933	49.2				194.15		135.2	24.85	13.9		76.1	112.1			86.4	84.8	123.85	130.6	70.8	10.8	0.780815	0.698379	Unchanged	P02452	Collagen alpha-1(I) chain OS=Homo sapiens OX=9606 GN=COL1A1 PE=1 SV=5	COL1A1	1	1	P02452	P02452 [560-573]	P02452 [560-573]
GREGAPGAEGSPGRDGSPGA			137.9								176.5	114.6		367.1			218			511.5		0.0495888	2.55618	Up	P02452	Collagen alpha-1(I) chain OS=Homo sapiens OX=9606 GN=COL1A1 PE=1 SV=5	COL1A1	1	1	P02452	P02452 [1013-1032]	P02452 [1013-1032]
GRPEAQPPPLSSEHKEPVAGDAVPGPKDGSAPEV	60.5	35.7	76.1	98.4	32.5	128.1	59.1	53.8	39.1		43.5		92	46				206.4	166.1		49	0.343002	1.78857	Unchanged	O15240	Neurosecretory protein VGF OS=Homo sapiens OX=9606 GN=VGF PE=1 SV=2	VGF	1	1	O15240	O15240 [26-59]	O15240 [26-59]
GRPEAQPPPLSSEHKEPVAGDAVPGPKDGSAPEVRGA	156	78.5		119.5	252.1		184.7	124.4	157.8		154.5	153.4		31.9	21.6	48	88.6	111.1	88.7	95.8		0.00837905	0.452221	Down	O15240	Neurosecretory protein VGF OS=Homo sapiens OX=9606 GN=VGF PE=1 SV=2	VGF	1	1	O15240	O15240 [26-62]	O15240 [26-62]
GRPGEVGPPGPPGP		65.05	55.1667	154.933	47.7	191.833	82.5	138	43.6	20.7333	54.8667	74.4333	131.2	46.1333	64.55	42.9333	42.6333	62.0667	92.75		23.0333	0.119386	0.605004	Unchanged	P02452	Collagen alpha-1(I) chain OS=Homo sapiens OX=9606 GN=COL1A1 PE=1 SV=5	COL1A1	1	1	P02452	P02452 [917-930]	P02452 [917-930]
GRTCPKPDDLPFSTVVPLKT		54.3	81.7		127.4	65.6	67.3	135.8	76.2		83.5		52.7	82		117.2	58.5					0.841079	1.03842	Unchanged	P02749	Beta-2-glycoprotein 1 OS=Homo sapiens OX=9606 GN=APOH PE=1 SV=3	APOH	1	1	P02749	P02749 [20-39]	P02749 [20-39]
GSAGPPGATGFPGAAGRVGPPGP	68.3	38.1	92	103.1				107.6	61.8	49.7	88.6	106.9	125.1	106.6			89.7		107.2			0.100778	1.20265	Unchanged	P02452	Collagen alpha-1(I) chain OS=Homo sapiens OX=9606 GN=COL1A1 PE=1 SV=5	COL1A1	1	1	P02452	P02452 [866-888]	P02452 [866-888]
GSEADHEGTHSTKRGHAKSRPV		11.2	11.6	24.9	30.6		0.9	12.9	1.5	132.3	149.5	32	146.3	159.4	244.8	288.2	286	37.4	26	9.4	101.1	0.0452955	2.8615	Up	P02671	Fibrinogen alpha chain OS=Homo sapiens OX=9606 GN=FGA PE=1 SV=2	FGA	1	1	P02671	P02671 [608-629]	P02671 [608-629]
GSEMVVAGKLQDR		230.65			70.95		63.2	75	42.35	866.05	41	41.5	234.55	144.3		117.75	42.7			737.2	205.85	0.442678	1.34877	Unchanged	Q14624	Inter-alpha-trypsin inhibitor heavy chain H4 OS=Homo sapiens OX=9606 GN=ITIH4 PE=1 SV=4	ITIH4	1	1	Q14624	Q14624 [488-500]	Q14624 [488-500]
GSGSGWSSSRGPY	196.5	31.2	96.9	83.8	68.3	209.8		46.1	38.4	18.8	93.3	61.4		104.5	179.3	108.2	39.6	280.3	66.5	52.6	70.4	0.334418	1.31226	Unchanged	Q86YZ3	Hornerin OS=Homo sapiens OX=9606 GN=HRNR PE=1 SV=2	HRNR	1	1	Q86YZ3	Q86YZ3 [1498-1510]; [1968-1980]; [2438-2450]	Q86YZ3 [1498-1510]
GSKGPLDQLEKGGETAQ			27.1		103.4					8.8			27.8	52.1	98.8		75.4					0.162582	1.80571	Unchanged	P05546	Heparin cofactor 2 OS=Homo sapiens OX=9606 GN=SERPIND1 PE=1 SV=3	SERPIND1	1	1	P05546	P05546 [20-36]	P05546 [20-36]
GSPGEAGRPGEAGLPGA	255.5	79.9	150.2	331.2	93.5	465.2	230.2	273	121.4	33.6	123.9	102.6	264.1	60		33.1	32.3	60.9	67.8	26.6		0.000137963	0.240931	Down	P02452	Collagen alpha-1(I) chain OS=Homo sapiens OX=9606 GN=COL1A1 PE=1 SV=5	COL1A1	1	1	P02452	P02452 [521-537]	P02452 [521-537]
GSPGEAGRPGEAGLPGAKGLT		50.4	44.2	121.6	43.5			98.7	59.6	16.7		71.2	118.3			78.1		184.6	114.3	52.5		0.20299	1.54818	Unchanged	P02452	Collagen alpha-1(I) chain OS=Homo sapiens OX=9606 GN=COL1A1 PE=1 SV=5	COL1A1	1	1	P02452	P02452 [521-541]	P02452 [521-541]
GSPGENGAPGQMGPRG	162.1	143.7		1506.2			174.6				519.8	138.8	353.4		141.5	121.3			237.5	182.1		0.172334	0.398253	Unchanged	P02452	Collagen alpha-1(I) chain OS=Homo sapiens OX=9606 GN=COL1A1 PE=1 SV=5	COL1A1	1	1	P02452	P02452 [290-305]	P02452 [290-305]
GSPGNIGPAGKEGPVGLPGIDGRPGP	166.15	65.4	73.5	195.05	106.35	135.55	124.15	185.75	63.9	30.55	95.6	119.8	139.2	87.55		78.3	76.8		94.65	52.05		0.103509	0.674446	Unchanged	P08123	Collagen alpha-2(I) chain OS=Homo sapiens OX=9606 GN=COL1A2 PE=1 SV=7	COL1A2	1	1	P08123	P08123 [454-479]	P08123 [454-479]
GSPGNIGPAGKEGPVGLPGIDGRPGPIGP	104		35.75	96.8	82.2	53.7	64.9	127	34.6	15.9	59.85	80.55	65.15	48.25		121.15	67.95	174.6	168.15	87.15		0.08213	1.62665	Unchanged	P08123	Collagen alpha-2(I) chain OS=Homo sapiens OX=9606 GN=COL1A2 PE=1 SV=7	COL1A2	1	1	P08123	P08123 [454-482]	P08123 [454-482]
GSPSGEVSHPR		57.4					64.3	203.5	118.2	944	208.8		108			262.9	413.5			275.3	101.9	0.375055	1.08192	Unchanged	P02765	Alpha-2-HS-glycoprotein OS=Homo sapiens OX=9606 GN=AHSG PE=1 SV=2	AHSG	1	1	P02765	P02765 [327-337]	P02765 [327-337]
GSPSGEVSHPRKT	15.7	29.9	8	14.7	38.7	16.5	20.15	42.5	31.7	126.75	40.7	28.5	50.2	190.2	227.8	218.3	383.2	25.1	100.5	299.8	104.7	0.000480736	5.42694	Up	P02765	Alpha-2-HS-glycoprotein OS=Homo sapiens OX=9606 GN=AHSG PE=1 SV=2	AHSG	1	1	P02765	P02765 [327-339]	P02765 [327-339]
GSSGTGGTATWKPG										180.1	47.6		78.1	200.3	273.7	175.3	173	246.9	152.5		83.9	0.204577	1.82977	Unchanged	P02671	Fibrinogen alpha chain OS=Homo sapiens OX=9606 GN=FGA PE=1 SV=2	FGA	1	1	P02671	P02671 [311-324]	P02671 [311-324]
GSTGNRNPGSSGTGGTATWKPG	146.7	82.9	177.8	172.2	54.7	298.9	141.1	134.2	174.6	28.1	96.4	117	148.6	178				212.5	90.5		45	0.87523	0.964076	Unchanged	P02671	Fibrinogen alpha chain OS=Homo sapiens OX=9606 GN=FGA PE=1 SV=2	FGA	1	1	P02671	P02671 [303-324]	P02671 [303-324]
GSTGNRNPGSSGTGGTATWKPGS	105.7	64.1	208.1	153	69.7	301.7	155.7	158.1	219.5	29.5		89.2	122	146.7	124.5	67.6	61.2	172.5	61.9	63.4	28.6	0.157701	0.650003	Unchanged	P02671	Fibrinogen alpha chain OS=Homo sapiens OX=9606 GN=FGA PE=1 SV=2	FGA	1	1	P02671	P02671 [303-325]	P02671 [303-325]
GSTGNRNPGSSGTGGTATWKPGSSG	147.3	82.3	142.2	166.7	58.3	245.7	153.5	141	150	38.9	92.2	122.8	134.7	192.7			104.7	236.6	110.1	42.8	53.8	0.689615	0.957776	Unchanged	P02671	Fibrinogen alpha chain OS=Homo sapiens OX=9606 GN=FGA PE=1 SV=2	FGA	1	1	P02671	P02671 [303-327]	P02671 [303-327]
GSTGNRNPGSSGTGGTATWKPGSSGP	133.35	74.9	113.45	221.2	56.65	338.35	143.15	134.55	80.15	18.85	91.3	78.6	87.7	294.7	95.95	30.6	78.5	228.5	68.45	22	31.1	0.426158	0.878339	Unchanged	P02671	Fibrinogen alpha chain OS=Homo sapiens OX=9606 GN=FGA PE=1 SV=2	FGA	1	1	P02671	P02671 [303-328]	P02671 [303-328]
GSTGSWNSGSSGTGSTGN	696.1	449.1	139.6	385	188.4			146.3	48.5				215.6	75.2			149.7			96.9	88.5	0.0397564	0.361721	Down	P02671	Fibrinogen alpha chain OS=Homo sapiens OX=9606 GN=FGA PE=1 SV=2	FGA	1	1	P02671	P02671 [329-346]	P02671 [329-346]
GSTGSWNSGSSGTGSTGNQNPGSPRP	152.9	110.9	59.5	155	199			103.9	42.9				112.4	185.3			171.1			90.7	80.4	0.599308	1.12653	Unchanged	P02671	Fibrinogen alpha chain OS=Homo sapiens OX=9606 GN=FGA PE=1 SV=2	FGA	1	1	P02671	P02671 [329-354]	P02671 [329-354]
GSTGSWNSGSSGTGSTGNQNPGSPRPG	364.1	215.1	135.3	110.3	102.9			131.3	84.6				113.6	134.8			177.1			74.1	100.7	0.459141	0.77426	Unchanged	P02671	Fibrinogen alpha chain OS=Homo sapiens OX=9606 GN=FGA PE=1 SV=2	FGA	1	1	P02671	P02671 [329-355]	P02671 [329-355]
GSTGSWNSGSSGTGSTGNQNPGSPRPGST	244	150.2	113.9	138.9	146.8			135.8	129.7				148.9	107.7			161.3			93.8	75.5	0.123769	0.725542	Unchanged	P02671	Fibrinogen alpha chain OS=Homo sapiens OX=9606 GN=FGA PE=1 SV=2	FGA	1	1	P02671	P02671 [329-357]	P02671 [329-357]
GSTGSWNSGSSGTGSTGNQNPGSPRPGSTGT	407.8	157.3	199.7	189.8	92.6			161.5	182.1				183.7	199.7			140.6			83	87.5	0.14658	0.648841	Unchanged	P02671	Fibrinogen alpha chain OS=Homo sapiens OX=9606 GN=FGA PE=1 SV=2	FGA	1	1	P02671	P02671 [329-359]	P02671 [329-359]
GSTGSWNSGSSGTGSTGNQNPGSPRPGSTGTWN	380.7	219	143.8	217.2	172.4			136.6	161.7				134	187.9			296.8			118.1	130.9	0.776088	0.937396	Unchanged	P02671	Fibrinogen alpha chain OS=Homo sapiens OX=9606 GN=FGA PE=1 SV=2	FGA	1	1	P02671	P02671 [329-361]	P02671 [329-361]
GSWNSGSSGTGSTGN			239.3	240	56.4		273.9	32.2			376.4	184.5	105.5	130.5	483.6	111.3	72.7	449.1	178.5		27.8	0.947365	1.10141	Unchanged	P02671	Fibrinogen alpha chain OS=Homo sapiens OX=9606 GN=FGA PE=1 SV=2	FGA	1	1	P02671	P02671 [332-346]	P02671 [332-346]
GVLSSRQLGLPGPPDVPDHAAYHPF		3.3	6.1			8.2		7.8		33.8	12.7	5.4	5.2	109.3		358.95	198.3	17.7	13.2	1564.5	148.6	0.00381622	33.3929	Up	Q14624	Inter-alpha-trypsin inhibitor heavy chain H4 OS=Homo sapiens OX=9606 GN=ITIH4 PE=1 SV=4	ITIH4	1	1	Q14624	Q14624 [663-687]	Q14624 [663-687]
GVVSLGSPSGEVSHPR	30.8		22.8		23.4	30.9		38.7	22.2		40.4	22	55.5	189.8		288.1	258.9		47.9	180.5	134.5	0.000772684	5.75358	Up	P02765	Alpha-2-HS-glycoprotein OS=Homo sapiens OX=9606 GN=AHSG PE=1 SV=2	AHSG	1	1	P02765	P02765 [322-337]	P02765 [322-337]
GVVSLGSPSGEVSHPRKT	15.9	14.5	15.7	18.4	19.1	43.1	15.8	21.8	19.8	14.8	18.1	24.7	21.3	278.35	51.1	224.3	341.35	30	81.9	244.1	191.3	0.000328791	8.91217	Up	P02765	Alpha-2-HS-glycoprotein OS=Homo sapiens OX=9606 GN=AHSG PE=1 SV=2	AHSG	1	1	P02765	P02765 [322-339]	P02765 [322-339]
HALQLNNRQI	207.5	69.7	160.2	120.3	97.3		170.3	181.5	476.6	93.7	246.9	149.7	144	23.1	29.5	67.4	83	9.7	27	34.2	360.1	0.0120303	0.449072	Down	P0C0L4	Complement C4-A OS=Homo sapiens OX=9606 GN=C4A PE=1 SV=2	C4A	1	2	P0C0L4	P0C0L4 [1342-1351]	P0C0L4 [1342-1351]
HALQLNNRQIR	407.7	283.8	377.4	307	234.7	579.5	416.6	515.9	458.5	117.3	447.1	602.9	366.2	2.5		9	7.5		1.6	3.3	70.6	0.000547547	0.0400325	Down	P0C0L4	Complement C4-A OS=Homo sapiens OX=9606 GN=C4A PE=1 SV=2	C4A	1	2	P0C0L4	P0C0L4 [1342-1352]	P0C0L4 [1342-1352]
HATKTAKDALSSVQESQVAQQA	165.4	91.9	215		70.5	170.8	155.5	601.1	384.3	238.6	642.3	230.2	91.7	106.9			172.7			173.6	82	0.124145	0.525169	Unchanged	P02656	Apolipoprotein C-III OS=Homo sapiens OX=9606 GN=APOC3 PE=1 SV=1	APOC3	1	1	P02656	P02656 [38-59]	P02656 [38-59]
HDALSGSGNPNPQGWPGAWGNQPAGAGGYPGA	64.1	36.9	77.2								66.1			173			194.8	193.4	165.3			0.00449559	2.9738	Up	P17931	Galectin-3 OS=Homo sapiens OX=9606 GN=LGALS3 PE=1 SV=5	LGALS3	1	1	P17931	P17931 [8-39]	P17931 [8-39]
HDNLRSLDRNLPSDSQDLGQHGLEED					0.6			1.4			1.4	6.6		81.8	375.9	135.6	45.4	61.4	269.9	41.4	26.3	0.000695708	51.885	Up	P10124	Serglycin OS=Homo sapiens OX=9606 GN=SRGN PE=1 SV=3	SRGN	1	1	P10124	P10124 [130-155]	P10124 [130-155]
HDNLRSLDRNLPSDSQDLGQHGLEEDFM											7.25	10	5.6	129.95	190.7	150.4	110.75	105.5	256.85	84.4	32.65	8.87997e-06	17.4158	Up	P10124	Serglycin OS=Homo sapiens OX=9606 GN=SRGN PE=1 SV=3	SRGN	1	1	P10124	P10124 [130-157]	P10124 [130-157]
HDNLRSLDRNLPSDSQDLGQHGLEEDFML	8.55	4.9	8.8	12.3	9.7		8.6	8.15	7.7		11.85	8.75	3.35	204.1	160.1	85.6	197.45	121.45	126.85	99.3	60.7	5.77714e-10	15.6652	Up	P10124	Serglycin OS=Homo sapiens OX=9606 GN=SRGN PE=1 SV=3	SRGN	1	1	P10124	P10124 [130-158]	P10124 [130-158]
HDQDHPTFNKITPNLAEFAFSLYRQLAHQ				266.2	341.2		219.6	216.1	243.6		198.7					491.3	328.8	1017.1	403.2	292.9	277.7	0.0403554	1.89242	Unchanged	P01009	Alpha-1-antitrypsin OS=Homo sapiens OX=9606 GN=SERPINA1 PE=1 SV=3	SERPINA1	1	1	P01009	P01009 [40-68]	P01009 [40-68]
HEGTHSTKRGHAKSRPV				52.4	25.8						215.1			266.1	1412.4	372.5	169					0.0834505	5.67678	Unchanged	P02671	Fibrinogen alpha chain OS=Homo sapiens OX=9606 GN=FGA PE=1 SV=2	FGA	1	1	P02671	P02671 [613-629]	P02671 [613-629]
HENANKILNRPK		36					46.2	45.1				99.8	52.7	79.4	389.5	190.6	75.1	150.9	177.4		46.1	0.0207787	2.8311	Up	P00740	Coagulation factor IX OS=Homo sapiens OX=9606 GN=F9 PE=1 SV=2	F9	1	1	P00740	P00740 [34-45]	P00740 [34-45]
HGLGHGHEQQHGLGHGHKF	1.1	15.3		1.6		5.3	3.8	6.4		374.9	7.2	2.4	13.1	26.6		61.9	34.8			440.7	129.2	0.00614574	3.21596	Up	P01042	Kininogen-1 OS=Homo sapiens OX=9606 GN=KNG1 PE=1 SV=2	KNG1	1	1	P01042	P01042 [459-477]	P01042 [459-477]
HGPVGPAGKHGNRGETGP		32.4	235.6	399.4	338.2		247	56			514.8	445.5	511.2	104.1		31.8	49.7	127	61.3	38.3		0.00589224	0.222402	Down	P08123	Collagen alpha-2(I) chain OS=Homo sapiens OX=9606 GN=COL1A2 PE=1 SV=7	COL1A2	1	1	P08123	P08123 [966-983]	P08123 [966-983]
HIYDTKLG					145.7		2.1			1.1					33.4	46	49.3	24.6		60.9	27.6	0.381738	0.811954	Unchanged	Q99439	Calponin-2 OS=Homo sapiens OX=9606 GN=CNN2 PE=1 SV=4	CNN2	1	1	Q99439	Q99439 [229-236]	Q99439 [229-236]
HNLGHGHKHERDQGHGHQ										315.9		31.9	340.8	170.4	278.2	343.8	34.6			240.6		0.907804	0.930235	Unchanged	P01042	Kininogen-1 OS=Homo sapiens OX=9606 GN=KNG1 PE=1 SV=2	KNG1	1	1	P01042	P01042 [439-456]	P01042 [439-456]
HRGFSGLQGPPGPPGSPGEQGP	280.333	97.8333	176.133	267.433	179.567	425.967	203.133	332.333	161.567	43.7333	165.867	106.333	256.467			63.65	68.15	173.767	102.4	46.4		0.0208953	0.438074	Down	P02452	Collagen alpha-1(I) chain OS=Homo sapiens OX=9606 GN=COL1A1 PE=1 SV=5	COL1A1	1	1	P02452	P02452 [1110-1131]	P02452 [1110-1131]
HRHPDEAAFFDT		78.7			120.8				56.5	386.3	86		121.4				132.5		66.7	148.5		0.920785	0.818406	Unchanged	P02671	Fibrinogen alpha chain OS=Homo sapiens OX=9606 GN=FGA PE=1 SV=2	FGA	1	1	P02671	P02671 [511-522]	P02671 [511-522]
HRHPDEAAFFDTASTGKTFPG	11.9	44.65					19.5	27.85	47.6	161.9	49.9		52.8	134.85		68.35	95.95		20.3	211.3	55.6	0.147939	1.87888	Unchanged	P02671	Fibrinogen alpha chain OS=Homo sapiens OX=9606 GN=FGA PE=1 SV=2	FGA	1	1	P02671	P02671 [511-531]	P02671 [511-531]
HRHPDEAAFFDTASTGKTFPGFFSPMLGEFV	24.8	14.2	9.3		93.3333		16		17.7	24.75		6.3	20.4	36.25	150.5	103.15	75		61.1	449.6	91.95	0.0008934	5.48538	Up	P02671	Fibrinogen alpha chain OS=Homo sapiens OX=9606 GN=FGA PE=1 SV=2	FGA	1	1	P02671	P02671 [511-541]	P02671 [511-541]
HRIHWESASLL		59.7	21	42.6	48.6	46.4	39.9	61.4	70.4	15.9	90.3	31.5	81.1	37.4	102.1	50.7	81	99.8	32.9	49	88.8	0.170255	1.33467	Unchanged	P01024	Complement C3 OS=Homo sapiens OX=9606 GN=C3 PE=1 SV=2	C3	1	1	P01024	P01024 [1309-1319]	P01024 [1309-1319]
HRIHWESASLLR	352.3	156.5	138.2	242.9	446.1	294.2	293.3	440.8	251	54.3	426.2	211	154.1	32.9	21.8	17.9	29.1	32.6	18.3	18.8	31	6.33716e-10	0.0950331	Down	P01024	Complement C3 OS=Homo sapiens OX=9606 GN=C3 PE=1 SV=2	C3	1	1	P01024	P01024 [1309-1320]	P01024 [1309-1320]
HTFMGVVSLGSPSGEVSHPR	38.75	110.5	29.75	56.5	49.2	52.3	134.55	417.1	297.25	1792.15	581.95	49.95	202.7	107		104.95	23.8			209.95	69.4	0.37678	0.351267	Unchanged	P02765	Alpha-2-HS-glycoprotein OS=Homo sapiens OX=9606 GN=AHSG PE=1 SV=2	AHSG	1	1	P02765	P02765 [318-337]	P02765 [318-337]
HTFMGVVSLGSPSGEVSHPRKT	149.55	323.3	95.5667	130.1	156.733	141.45	221.7	321.4	215.3	871.333	296.067	196.5	419.95	37.2	183.533	140.2	35.3	9.3	8.25	300.3	89.0667	0.0187518	0.368787	Down	P02765	Alpha-2-HS-glycoprotein OS=Homo sapiens OX=9606 GN=AHSG PE=1 SV=2	AHSG	1	1	P02765	P02765 [318-339]	P02765 [318-339]
HVDALRTHLAPYSDELRQ	20.3		24.4	31.3	13	17.2	19.5	32.5			68.6	26				87.5				634.6	275.7	0.0484439	11.841	Up	P02647	Apolipoprotein A-I OS=Homo sapiens OX=9606 GN=APOA1 PE=1 SV=1	APOA1	1	1	P02647	P02647 [179-196]	P02647 [179-196]
HVLAKELEAFREA		30.7	50.9	30.7	77.9	97.9	55	99.1	46.8	356.2	105.2		81.1				82.2	64.1		53.4	33.3	0.364368	0.621183	Unchanged	P01344	Insulin-like growth factor II OS=Homo sapiens OX=9606 GN=IGF2 PE=1 SV=1	IGF2	1	1	P01344	P01344 [140-152]	P01344 [140-152]
HVNLQDYWDPDHSSDVWVNTLA	25.1	13.8			32.5		11.4	10.5	14.8	12	28	18	8.2	165.7	118.5	183.6	646.5	62.7	88.2	83.3	27.4	0.000267287	9.86733	Up	A0A1B0GTC6	Uncharacterized protein C3orf85 OS=Homo sapiens OX=9606 GN=C3orf85 PE=3 SV=1	C3orf85	1	1	A0A1B0GTC6	A0A1B0GTC6 [38-59]	A0A1B0GTC6 [38-59]
HVNLQDYWDPDHSSDVWVNTLAKQA	11.9	6.6	13.9		12.5							15.9		242.6	71.7	320.7	854.5		146	109.9	58.3	0.00011272	21.1901	Up	A0A1B0GTC6	Uncharacterized protein C3orf85 OS=Homo sapiens OX=9606 GN=C3orf85 PE=3 SV=1	C3orf85	1	1	A0A1B0GTC6	A0A1B0GTC6 [38-62]	A0A1B0GTC6 [38-62]
HVQPQPQPKPQVQL					131.9		2.4	2.9						38.7		32.9	38.2		47.1	58.3	38.9	0.38105	0.92602	Unchanged	Q15942	Zyxin OS=Homo sapiens OX=9606 GN=ZYX PE=1 SV=1	ZYX	1	1	Q15942	Q15942 [223-236]	Q15942 [223-236]
HVQPQPQPKPQVQLH					57			1.5			1.3			62.9	43.7	71.9	44.6	25.4	63.4	61	47.8	0.197026	2.63817	Unchanged	Q15942	Zyxin OS=Homo sapiens OX=9606 GN=ZYX PE=1 SV=1	ZYX	1	1	Q15942	Q15942 [223-237]	Q15942 [223-237]
HVQPQPQPKPQVQLHVQSQT	1.2	0.3	1		32.8	1	1	1.1	0.8	0.4	2	1.5	1.3	38.1	47.8	46.3	60.3	28.3	74.8	71.8	74.6	5.59793e-08	14.9324	Up	Q15942	Zyxin OS=Homo sapiens OX=9606 GN=ZYX PE=1 SV=1	ZYX	1	1	Q15942	Q15942 [223-242]	Q15942 [223-242]
HVTDHIHAGMETTYTVLQNEDTKSG		54.65	13.5	124.75			16.3		173.2				33.55	57.6		258	257.65	96.7		142.15	200.4	0.0428407	2.43419	Up	P00450	Ceruloplasmin OS=Homo sapiens OX=9606 GN=CP PE=1 SV=1	CP	1	1	P00450	P00450 [1041-1065]	P00450 [1041-1065]
HWESASLLR	631.3	74.3	958.1	272.8	203.2	533.9	208.8	323	140.8	104.6	236.6	391.4	67.4	7.5	14.7	9.7	7.9	14.1	2.1	11.5	19	1.82397e-08	0.0339015	Down	P01024	Complement C3 OS=Homo sapiens OX=9606 GN=C3 PE=1 SV=2	C3	1	1	P01024	P01024 [1312-1320]	P01024 [1312-1320]
HYDGSYSTFGERYGR	69.4	213.3	35.7	11.9	61.6	51.7	64.3	47	88.8	1008.3	36.6		87.6	90.3		111.4	77.7	29.9	13.9	528.4	52.6	0.99145	0.872682	Unchanged	P01023	Alpha-2-macroglobulin OS=Homo sapiens OX=9606 GN=A2M PE=1 SV=3	A2M	1	1	P01023	P01023 [1020-1034]	P01023 [1020-1034]
HYDLRHTFMGVVSLGSPSGEVSHPRKT	186.1	69.95	141.45	143.85	199.6	203.8	130.8	196.45	138	35.45	198.55	95.5	148.7	122		343.7	68.3	71.25	65.1	397.6	102.8	0.907219	1.15149	Unchanged	P02765	Alpha-2-HS-glycoprotein OS=Homo sapiens OX=9606 GN=AHSG PE=1 SV=2	AHSG	1	1	P02765	P02765 [313-339]	P02765 [313-339]
IAIKQTPELTLHEIVCPKKLHILH	52.5	56.6	88.2	30.8	92.2	111.1	110.6	98.4	45.9	27	89.8	41.2	58.2			78.7	36.7	300.8	182.4			0.304998	2.15562	Unchanged	O15204	ADAM DEC1 OS=Homo sapiens OX=9606 GN=ADAMDEC1 PE=1 SV=2	ADAMDEC1	1	1	O15204	O15204 [31-54]	O15204 [31-54]
IAQKSKAEAESLYQSKYEELQITAGRHGD	120.3	60.8	171.4	211.9	107.2	99.8	117.4	132.3					120.5	100.9		240.6	167.4	471.2	105.1		133.8	0.212393	1.6017	Unchanged	P04264	Keratin, type II cytoskeletal 1 OS=Homo sapiens OX=9606 GN=KRT1 PE=1 SV=6	KRT1	1	2	P04264	P04264 [361-389]	P04264 [361-389]
IETKGQYDEEEMTMQQAKRRQ	378.8	138.65		167.4			83.65									182.3	83.9	335.85	140	123.6		0.879134	0.901132	Unchanged	P32926	Desmoglein-3 OS=Homo sapiens OX=9606 GN=DSG3 PE=1 SV=2	DSG3	1	1	P32926	P32926 [27-47]	P32926 [27-47]
IGNPGRDGARGAPGAVGAPGP		58								11.8		70.9	114.4				58.2		142.9	67.1	11.4	0.964046	1.09604	Unchanged	P08123	Collagen alpha-2(I) chain OS=Homo sapiens OX=9606 GN=COL1A2 PE=1 SV=7	COL1A2	1	1	P08123	P08123 [666-686]	P08123 [666-686]
IGNVGAPGAKGARGSAGPPG	128.3	36.65	146.4	154.2	42	375.2	65.2	182.9	118.45		91.3	78.2	184.7	178.05	43.5	81.45	94.3	155.5	177	57		0.720123	0.84116	Unchanged	P02452	Collagen alpha-1(I) chain OS=Homo sapiens OX=9606 GN=COL1A1 PE=1 SV=5	COL1A1	1	1	P02452	P02452 [853-872]	P02452 [853-872]
IGPPGERGAPGNRGFPGQDGLAGP	116.7	68.3	183.7	382.7	83.3	471.6	236.8	277.2	136.3	28	116.3	52.1	149.5	97.6		47.4	75.8	158	80.3	51.5		0.0738998	0.480478	Unchanged	P02458	Collagen alpha-1(II) chain OS=Homo sapiens OX=9606 GN=COL2A1 PE=1 SV=3	COL2A1	1	1	P02458	P02458 [503-526]	P02458 [503-526]
IGSAGPPGFPGAPGPKGEIGAVGNAGP	149.1	34.85	66.1	114.8	60.5	129.05	85.85	121.9	48.2	13.4	73.65	47.85	72.4	161.3	33.9	64.1	105.2	151.4	144.8	51.15		0.361893	1.29908	Unchanged	P08123	Collagen alpha-2(I) chain OS=Homo sapiens OX=9606 GN=COL1A2 PE=1 SV=7	COL1A2	1	1	P08123	P08123 [249-275]	P08123 [249-275]
IGSRGPSGPPGPDGNKGEPGVVGAVGTAGP	109.25	60.65	101.55	130.95	76.8	217.15		106.35		13.2	110.4	77.6	141.15	112.85		80.7	67.55	165.7	118.2	75.8		0.670823	0.99396	Unchanged	P08123	Collagen alpha-2(I) chain OS=Homo sapiens OX=9606 GN=COL1A2 PE=1 SV=7	COL1A2	1	1	P08123	P08123 [606-635]	P08123 [606-635]
IKQTPELTLHEIVCPKKLHILH	133	107.3	166.7	108.2	157.8	174.6	189.7	200.2	111.6	66.7	208.9	95.3	135.8			128.5		243.6	143.5		37.8	0.692284	0.969151	Unchanged	O15204	ADAM DEC1 OS=Homo sapiens OX=9606 GN=ADAMDEC1 PE=1 SV=2	ADAMDEC1	1	1	O15204	O15204 [33-54]	O15204 [33-54]
ILGLPGSRGERGLPGVAGAVGEPGP	157.9	74.6	84.3	146.4	125.2	199.4	178.8	218.7	80.4		94.3	64.6	94.7	82.7	89.2	71.4	55	188	141.1	72.5	9.5	0.155306	0.700388	Unchanged	P08123	Collagen alpha-2(I) chain OS=Homo sapiens OX=9606 GN=COL1A2 PE=1 SV=7	COL1A2	1	1	P08123	P08123 [872-896]	P08123 [872-896]
ILGLPGSRGERGLPGVAGAVGEPGPLG	30.1			44.1	61		21.3	49.6			33.8	48				81.9	38.8		141.5	133.5		0.0648565	2.40526	Unchanged	P08123	Collagen alpha-2(I) chain OS=Homo sapiens OX=9606 GN=COL1A2 PE=1 SV=7	COL1A2	1	1	P08123	P08123 [872-898]	P08123 [872-898]
IQAELLTFPNSSPGLRRQ	26.2	13	18.1		25.3	16.2	21.8	25.1	14.3		34.9		23.8	131.3	219.7	86.6	131.2		103.8	46.4	70.7	3.56336e-05	5.1584	Up	P12830	Cadherin-1 OS=Homo sapiens OX=9606 GN=CDH1 PE=1 SV=3	CDH1	1	1	P12830	P12830 [135-152]	P12830 [135-152]
ITHRIHWESASLL		96	34.7	124.9	105.7	63.3	83.1	123	168.2	59.1	206.8	66.6	109.4	14.9	102.2	16.6	53.5	26.8	9.4	26.5	59.6	0.0041376	0.374154	Down	P01024	Complement C3 OS=Homo sapiens OX=9606 GN=C3 PE=1 SV=2	C3	1	1	P01024	P01024 [1307-1319]	P01024 [1307-1319]
ITHRIHWESASLLR	492.4	178.1	96	103.7	205.4	126.6	185.5	211.3	263.5		207.8	79.2	117.8	49.9		69	60.8	110.4	21.4	41.2	64.6	0.000471756	0.315517	Down	P01024	Complement C3 OS=Homo sapiens OX=9606 GN=C3 PE=1 SV=2	C3	1	1	P01024	P01024 [1307-1320]	P01024 [1307-1320]
IVRGDQPAASGDSDDDEPPPLPRL	45.2	38.5	82.5		74.3	83.3	55.2	76.8	69.3		57	51.9	54.9			136.6		257.9	109.2			0.0560954	2.68094	Unchanged	O00264	Membrane-associated progesterone receptor component 1 OS=Homo sapiens OX=9606 GN=PGRMC1 PE=1 SV=3	PGRMC1	1	1	O00264	O00264 [45-68]	O00264 [45-68]
IYDPNLAFLRF					438.8			216.5	241.7	65.6		189.3		202.9	360.7		199.2	800.3		382.4		0.207939	1.68895	Unchanged	P16885	1-phosphatidylinositol 4,5-bisphosphate phosphodiesterase gamma-2 OS=Homo sapiens OX=9606 GN=PLCG2 PE=1 SV=4	PLCG2	1	1	P16885	P16885 [1124-1134]	P16885 [1124-1134]
IYIAGHPAF					478.8			267.5	327.6	65.3		119.4		121.5			181.8	945.1		301		0.576203	1.53881	Unchanged	P14866	Heterogeneous nuclear ribonucleoprotein L OS=Homo sapiens OX=9606 GN=HNRNPL PE=1 SV=2	HNRNPL	1	1	P14866	P14866 [162-170]	P14866 [162-170]
IYIKQIKTF					327.8			188.9	206.6	62.9		193.8		398.1	287.4		333.9	887.2		406.9		0.0307054	2.36071	Up	Q08999	Retinoblastoma-like protein 2 OS=Homo sapiens OX=9606 GN=RBL2 PE=1 SV=3	RBL2	1	1	Q08999	Q08999 [1012-1020]	Q08999 [1012-1020]
IYLLIHNNF					262.4			157.3	157.3			95.5		173.3			140.1	833.9		398.2		0.227381	2.29814	Unchanged	P19397	Leukocyte surface antigen CD53 OS=Homo sapiens OX=9606 GN=CD53 PE=1 SV=1	CD53	1	1	P19397	P19397 [32-40]	P19397 [32-40]
IYQRDPLKL					289.6			252.4	269.6			180					148.3	1217.5		318.3		0.535601	2.26449	Unchanged	P42226	Signal transducer and activator of transcription 6 OS=Homo sapiens OX=9606 GN=STAT6 PE=1 SV=1	STAT6	1	1	P42226	P42226 [87-95]	P42226 [87-95]
KAVGGLGKLGKDA	51.9	30.7		113		170.1	83.7			11.4			78.2	175.7		119		162.7		58.5		0.127032	1.675	Unchanged	P81605	Dermcidin OS=Homo sapiens OX=9606 GN=DCD PE=1 SV=2	DCD	1	1	P81605	P81605 [75-87]	P81605 [75-87]
KAVGGLGKLGKDAVED	30	22.1	41.2	84.6	34.8	231.1	50.9	17.5	20.2		37.1	38.3	98.8	136.8		143.3		157.8	53.4			0.0209534	2.0859	Up	P81605	Dermcidin OS=Homo sapiens OX=9606 GN=DCD PE=1 SV=2	DCD	1	1	P81605	P81605 [75-90]	P81605 [75-90]
KAVGGLGKLGKDAVEDLESVGK	54.7	26.9		39.7		69.5				15.5	33.2		88.4		100.7	176.7	25.2	141.6	49.6	52.1		0.143628	1.94231	Unchanged	P81605	Dermcidin OS=Homo sapiens OX=9606 GN=DCD PE=1 SV=2	DCD	1	1	P81605	P81605 [75-96]	P81605 [75-96]
KDAVEDLESVGKGAVHDVKDVLDSVL	13.5		71	38.2	37.8	47.2	54.2	46.4	37	9.2	33	26.9	62.1	74.4	175	47.4	34.3	47.9	48.9	50.7	40.4	0.0696378	1.63379	Unchanged	P81605	Dermcidin OS=Homo sapiens OX=9606 GN=DCD PE=1 SV=2	DCD	1	1	P81605	P81605 [85-110]	P81605 [85-110]
KDGEAGAQGPPGP	83.2	43.4	97.4	150	80.15	6.4	95.9	125.8	1	10.4	91.6	83.35	112.3		88.7		126.3		377.75			0.0738309	2.6186	Unchanged	P02452	Collagen alpha-1(I) chain OS=Homo sapiens OX=9606 GN=COL1A1 PE=1 SV=5	COL1A1	1	1	P02452	P02452 [612-624]	P02452 [612-624]
KDKFSEFWDLDPEVRPT					40.5						7.7		5.9	194.3			470.4		34.6	214.4	83.3	0.0292355	11.0573	Up	P02656	Apolipoprotein C-III OS=Homo sapiens OX=9606 GN=APOC3 PE=1 SV=1	APOC3	1	1	P02656	P02656 [78-94]	P02656 [78-94]
KDKFSEFWDLDPEVRPTSAVAA	5	10.2	6.7		28.3						9.7	13.7	8.4	172.2	46.2	55.5	283.9		82.4	156.1	109.3	1.01262e-05	11.0439	Up	P02656	Apolipoprotein C-III OS=Homo sapiens OX=9606 GN=APOC3 PE=1 SV=1	APOC3	1	1	P02656	P02656 [78-99]	P02656 [78-99]
KEGPVGLPGIDGRPGP	199.35	82.8	277.6	536.1	130.75	700.9	360.8	437.35	264.3	81.1	355.6	171	417.35	44.8		12.4	22.4	47.1	24.75	7		6.46049e-05	0.0855064	Down	P08123	Collagen alpha-2(I) chain OS=Homo sapiens OX=9606 GN=COL1A2 PE=1 SV=7	COL1A2	1	1	P08123	P08123 [464-479]	P08123 [464-479]
KEGPVGLPGIDGRPGPIGP		38.35	89.3	144.7	82.3	141.2	85.6	143.75	53.45	22.55	108.25	89.25	103.85	115		60.15	74	204.05	127.65			0.356117	1.26438	Unchanged	P08123	Collagen alpha-2(I) chain OS=Homo sapiens OX=9606 GN=COL1A2 PE=1 SV=7	COL1A2	1	1	P08123	P08123 [464-482]	P08123 [464-482]
KEKHTHHAPLSPR			72.6		194.7						248.1			58.9	218.7	70.2	38.5	90.9	369.6	174	64.5	0.45088	0.789654	Unchanged	P12259	Coagulation factor V OS=Homo sapiens OX=9606 GN=F5 PE=1 SV=4	F5	1	1	P12259	P12259 [1034-1046]	P12259 [1034-1046]
KESSSHHPGIAEFPSRG		9			81.6				28.4		62.3	56.2	63.9	137.1		70.2	426.6		100		101.5	0.0295854	3.32608	Up	P02671	Fibrinogen alpha chain OS=Homo sapiens OX=9606 GN=FGA PE=1 SV=2	FGA	1	1	P02671	P02671 [558-574]	P02671 [558-574]
KESSSHHPGIAEFPSRGK		25.15				96.7			18.1	34.3				257.15			736.7			95.2	60.65	0.0541502	6.59799	Unchanged	P02671	Fibrinogen alpha chain OS=Homo sapiens OX=9606 GN=FGA PE=1 SV=2	FGA	1	1	P02671	P02671 [558-575]	P02671 [558-575]
KESSSHHPGIAEFPSRGKSS			52.3					34.4	15.3		91.35	19.8		90.1			671.7	55		112	56.5	0.0673797	4.62257	Unchanged	P02671	Fibrinogen alpha chain OS=Homo sapiens OX=9606 GN=FGA PE=1 SV=2	FGA	1	1	P02671	P02671 [558-577]	P02671 [558-577]
KESSSHHPGIAEFPSRGKSSSY			57.55			103.05		26.3	17.8		157.2		21.1	109.05			367.5				63	0.161038	2.81749	Unchanged	P02671	Fibrinogen alpha chain OS=Homo sapiens OX=9606 GN=FGA PE=1 SV=2	FGA	1	1	P02671	P02671 [558-579]	P02671 [558-579]
KFIDTTSKF					260.8			294.9	312.9			177.3		114.6	212.3		252.8	732		219.7		0.954519	1.17135	Unchanged	P39023	60S ribosomal protein L3 OS=Homo sapiens OX=9606 GN=RPL3 PE=1 SV=2	RPL3	1	2	P39023	P39023 [366-374]	P39023 [366-374]
KGAAGEPGKAGERGVPGPPGAVGP	114.125	39.425	93.475	163.475	64.8	298.225	95.675	147.25	51.675	22.15	63.375	108.4	146.1	171.8	80.975	67.575	102.1	119.1	144.6	66.625	11.1667	0.692701	0.881586	Unchanged	P02452	Collagen alpha-1(I) chain OS=Homo sapiens OX=9606 GN=COL1A1 PE=1 SV=5	COL1A1	1	1	P02452	P02452 [586-609]	P02452 [586-609]
KGAAGEPGKAGERGVPGPPGAVGPAGKDGEAGAQGPPGP		37.85	64.6		78.9	710.2	194.967	421.667	39	19.4			228.167			65.15	93.15			77.55		0.455854	0.394233	Unchanged	P02452	Collagen alpha-1(I) chain OS=Homo sapiens OX=9606 GN=COL1A1 PE=1 SV=5	COL1A1	1	1	P02452	P02452 [586-624]	P02452 [586-624]
KGDAGQPGEKGSPGAQGPPGAPGPLG	145.033	106.567	151.167	145.933		414.6	160.167	233.767	102.05	298.6	174.367	182.667	362.833	267.467		70.3			89.7	30.65	20.75	0.0721331	0.46384	Unchanged	P02461	Collagen alpha-1(III) chain OS=Homo sapiens OX=9606 GN=COL3A1 PE=1 SV=4	COL3A1	1	1	P02461	P02461 [923-948]	P02461 [923-948]
KGEPGDAGAKGDAGPPGPA	71.6	28.9		138	78.2		56.7	93.8		9	98.9	71.9	165.3			83.3	54.3	62.3	192	87		0.421181	1.17912	Unchanged	P02452	Collagen alpha-1(I) chain OS=Homo sapiens OX=9606 GN=COL1A1 PE=1 SV=5	COL1A1	1	1	P02452	P02452 [826-844]	P02452 [826-844]
KGNSGEPGAPGSKGDTGAKGEPGP	161.467	80.8	288.85	300.033		726.1	223.4	272.733			159		394.433	595.533			56.1		147.75		35	0.319427	0.720174	Unchanged	P02452	Collagen alpha-1(I) chain OS=Homo sapiens OX=9606 GN=COL1A1 PE=1 SV=5	COL1A1	1	1	P02452	P02452 [430-453]	P02452 [430-453]
KGNSGEPGAPGSKGDTGAKGEPGPVG	303.6	134.767	276.1	522.6	287	933.9	149.7	276.85	117.65	48.15		172.6	345.167			114.4	96	156.3	347.25	115.7	18.6	0.114951	0.475465	Unchanged	P02452	Collagen alpha-1(I) chain OS=Homo sapiens OX=9606 GN=COL1A1 PE=1 SV=5	COL1A1	1	1	P02452	P02452 [430-455]	P02452 [430-455]
KGPTGDPGKNGDKGHAGLAGARGAPGP	144	73.2333	203.933	294.233	109.533	624.267	279.933	190.3	108.333	7.5	150.167	149.033	170.9	179.7		73.3	159.167	135.35	157.1	39		0.537667	0.643087	Unchanged	P08123	Collagen alpha-2(I) chain OS=Homo sapiens OX=9606 GN=COL1A2 PE=1 SV=7	COL1A2	1	1	P08123	P08123 [498-524]	P08123 [498-524]
KITHRIHWESASLL	80.5	69.8	17.4	101.4	47.3	28.2	63.6	93	109.3	18.9	87.3	42.6	77.7	15.8	38.2	20.4	49.6	50.6	15.9	23.1	57.2	0.0289116	0.525747	Unchanged	P01024	Complement C3 OS=Homo sapiens OX=9606 GN=C3 PE=1 SV=2	C3	1	1	P01024	P01024 [1306-1319]	P01024 [1306-1319]
KITHRIHWESASLLR	408.8	72.2	139.2	226.2	136.9	330.6	266.9	268.5	538.2	65.9	264.3	166	120.5	26.6	21.1	24.5	55	50.7	26.8	38	65.7	6.50947e-07	0.166816	Down	P01024	Complement C3 OS=Homo sapiens OX=9606 GN=C3 PE=1 SV=2	C3	1	1	P01024	P01024 [1306-1320]	P01024 [1306-1320]
KLDDDLEHQGGHVLDHGHKH					8.1	20				6.4				68.1		145.2	77.1			703.3	61.8	0.004475	18.3565	Up	P01042	Kininogen-1 OS=Homo sapiens OX=9606 GN=KNG1 PE=1 SV=2	KNG1	1	1	P01042	P01042 [478-497]	P01042 [478-497]
KNGDDGEAGKPGRPGERGPPGP	83.35	49.45	72.6	147.5	88.15	50.25	127.2	157.8	2.8	76.25	82.25	104.65	154.05	196.95	142.95	120.4	87.35	118.7	233.2	98.9	17	0.353448	1.37934	Unchanged	P02452	Collagen alpha-1(I) chain OS=Homo sapiens OX=9606 GN=COL1A1 PE=1 SV=5	COL1A1	1	1	P02452	P02452 [228-249]	P02452 [228-249]
KNGDDGEAGKPGRPGERGPPGPQ	62.1	40.8		59.7			58.6	92.4			94.65	62.8	96.3	123.5	102	211.9	171.3			131.1		0.00165026	2.08633	Up	P02452	Collagen alpha-1(I) chain OS=Homo sapiens OX=9606 GN=COL1A1 PE=1 SV=5	COL1A1	1	1	P02452	P02452 [228-250]	P02452 [228-250]
KNPLPSKETIEQEKQAGES	3.4	0.8	3.2	1.9	50.9	6.7	2.1	2.3	0.8	0.7	3.7	5.2	2	129.5	33.7	133.8	50.2	16.8	45.4	45	43.7	5.49585e-07	9.6704	Up	P62328	Thymosin beta-4 OS=Homo sapiens OX=9606 GN=TMSB4X PE=1 SV=2	TMSB4X	1	1	P62328	P62328 [26-44]	P62328 [26-44]
KPGEQGVPGDLGAPGP		34.1	25.3		26.4	104.8	40.2	40.2			25.7		43.5	96.3			57.3		140.6	81.8		0.00965957	2.21046	Up	P02452	Collagen alpha-1(I) chain OS=Homo sapiens OX=9606 GN=COL1A1 PE=1 SV=5	COL1A1	1	1	P02452	P02452 [657-672]	P02452 [657-672]
KPGVYTDVAYYLAWIREHTVS	133.2	100	55	169.2	135.3	109.7	98.4	147.6	205.7	44.1	66.9	128.8	113.9	42	868.9	94.7	166.7	196.9	135	81	86.9	0.513434	1.80207	Unchanged	P00748	Coagulation factor XII OS=Homo sapiens OX=9606 GN=F12 PE=1 SV=3	F12	1	1	P00748	P00748 [595-615]	P00748 [595-615]
KPRLLLFSPSVVHLGVPLSVGVQLQDVPRG	28.2	22.1	41.5	46.2	53.6	59.6	58.1	54.1	85.7	8.4	58.8	22.7	78	63	528.8	56.1	118.6	270.5	219.4	80.8	205.3	0.00200396	4.0625	Up	P0C0L4	Complement C4-A OS=Homo sapiens OX=9606 GN=C4A PE=1 SV=2	C4A	1	2	P0C0L4	P0C0L4 [20-49]	P0C0L4 [20-49]
KRKANDESNEHSDVIDSQELS	69.5	43.7		172.7		223.4	58.4	86.1	43.5		56.3	49.4	67.9	74.7		41.2	51.4	66.5	98.3	49.5		0.395182	0.730279	Unchanged	P10451	Osteopontin OS=Homo sapiens OX=9606 GN=SPP1 PE=1 SV=1	SPP1	1	1	P10451	P10451 [247-267]	P10451 [247-267]
KSHALQLNNRQI	425.4	115	216.9	226.3	180.8	199.8	303.2	268.5	598.4	7.4	292.8	212.7	135.4	25.7		30.2	65.9		15.2	15.9	382.8	0.0298452	0.364697	Down	P0C0L4	Complement C4-A OS=Homo sapiens OX=9606 GN=C4A PE=1 SV=2	C4A	1	2	P0C0L4	P0C0L4 [1340-1351]	P0C0L4 [1340-1351]
KVEQAVETEPEPELR	50.7	128.5	104.3	62.1	63.6	135.1	75.4	129.1	70.4		157.6	102.9		74	48.2	32.5	33.8	84.2	28.9	82.8	88.2	0.020626	0.601857	Unchanged	P02649	Apolipoprotein E OS=Homo sapiens OX=9606 GN=APOE PE=1 SV=1	APOE	1	1	P02649	P02649 [19-33]	P02649 [19-33]
KVSFLSALEEYTKKLNTQ	13.6	19.4		25.8	22.5	27.8			8.1	7.8	36.6	14.3		108.1			78.2		72.3	231.5		0.00127845	6.26904	Up	P02647	Apolipoprotein A-I OS=Homo sapiens OX=9606 GN=APOA1 PE=1 SV=1	APOA1	1	1	P02647	P02647 [250-267]	P02647 [250-267]
KYFLWEEKF					186.1			184.6	329.3	63				73.5			304.7	1361.4		362.7		0.367697	2.75531	Unchanged	Q13588	GRB2-related adapter protein OS=Homo sapiens OX=9606 GN=GRAP PE=1 SV=1	GRAP	1	1	Q13588	Q13588 [117-125]	Q13588 [117-125]
KYGKVWGF					344.1			222.9	289.3	102.4		86		113.3	256.4		123.9	941.2		278.2		0.524779	1.63971	Unchanged	P08684	Cytochrome P450 3A4 OS=Homo sapiens OX=9606 GN=CYP3A4 PE=1 SV=4	CYP3A4	1	1	P08684	P08684 [67-74]	P08684 [67-74]
KYIDQKFVL					303.9			214.6	230.2	48.9							223	718		185.4		0.33627	1.88298	Unchanged	Q16537	Serine/threonine-protein phosphatase 2A 56 kDa regulatory subunit epsilon isoform OS=Homo sapiens OX=9606 GN=PPP2R5E PE=1 SV=1	PPP2R5E	1	3	Q16537	Q16537 [174-182]	Q16537 [174-182]
KYLGQLHYL					263.4			185.1	350	72.4		82.2		199			358.7	1140.5		305.5		0.106331	2.62787	Unchanged	Q9H3S7	Tyrosine-protein phosphatase non-receptor type 23 OS=Homo sapiens OX=9606 GN=PTPN23 PE=1 SV=1	PTPN23	1	1	Q9H3S7	Q9H3S7 [70-78]	Q9H3S7 [70-78]
KYLSGIAHF					367.5				412.7	133.2							216.1	1210		298.5		0.524668	1.88811	Unchanged	Q10713	Mitochondrial-processing peptidase subunit alpha OS=Homo sapiens OX=9606 GN=PMPCA PE=1 SV=2	PMPCA	1	1	Q10713	Q10713 [103-111]	Q10713 [103-111]
KYPDRVPVI					529.5				240.7	64.7				143.5			216.3	1075.2		242		0.629384	1.50647	Unchanged	P60520	Gamma-aminobutyric acid receptor-associated protein-like 2 OS=Homo sapiens OX=9606 GN=GABARAPL2 PE=1 SV=1	GABARAPL2	1	3	P60520	P60520 [24-32]	P60520 [24-32]
KYQKGFSLW					385			212.5	274.7								297.9	1451.1		316		0.367452	2.36758	Unchanged	Q15629	Translocating chain-associated membrane protein 1 OS=Homo sapiens OX=9606 GN=TRAM1 PE=1 SV=3	TRAM1	1	1	Q15629	Q15629 [245-253]	Q15629 [245-253]
KYSLIKGNF					371.3			287.8	280.8	66.6		131.7		110	213.1		201.4	1141		304.7		0.487616	1.73098	Unchanged	P05109	Protein S100-A8 OS=Homo sapiens OX=9606 GN=S100A8 PE=1 SV=1	S100A8	1	1	P05109	P05109 [18-26]	P05109 [18-26]
KYTKIFNDF					310.9			292.5	311.6	107.5							311.1	911.5		399.6		0.153817	2.11534	Unchanged	Q15326	Zinc finger MYND domain-containing protein 11 OS=Homo sapiens OX=9606 GN=ZMYND11 PE=1 SV=2	ZMYND11	1	1	Q15326	Q15326 [470-478]	Q15326 [470-478]
LANTQPRGPPASSPAPAPKF	1.5				174.9		2.9							25.1	42.3	38	33.7	20.2	44.9	54.3	45.7	0.451305	0.636224	Unchanged	Q15942	Zyxin OS=Homo sapiens OX=9606 GN=ZYX PE=1 SV=1	ZYX	1	1	Q15942	Q15942 [247-266]	Q15942 [247-266]
LDDDLEHQGGHVLDHGHKH	5.7	6			6.3	99.2	1.1	8.8	4	141.4	10.2	1.7	9.5	71.1		171.8	110.7			809.9	41.4	0.00210998	9.01933	Up	P01042	Kininogen-1 OS=Homo sapiens OX=9606 GN=KNG1 PE=1 SV=2	KNG1	1	1	P01042	P01042 [479-497]	P01042 [479-497]
LDGAKGDAGPAGPKGEPGSPGENGAPGQMGPRG	18.8	17.1		17.1	42.8	9.9	6.8	22.6	4.4	6.4	12.2	21.6	14.9			104.5	38.4	109.2	192.8	190.9	38.4	0.000397022	6.92909	Up	P02452	Collagen alpha-1(I) chain OS=Homo sapiens OX=9606 GN=COL1A1 PE=1 SV=5	COL1A1	1	1	P02452	P02452 [273-305]	P02452 [273-305]
LDGKNIKEKETVIIPNEKSLQLQ			35		61.2	35.6								347.4		200.8	375.9		65.2	89.7	53.4	0.0186205	4.2959	Up	P20774	Mimecan OS=Homo sapiens OX=9606 GN=OGN PE=1 SV=1	OGN	1	1	P20774	P20774 [52-74]	P20774 [52-74]
LDRNLPSDSQDLGQHGLEEDFM	12.9			22.45							18.55			65.4	633.95	89.45	59.5	92.85	368.7	51.15	25.75	0.0022202	9.64808	Up	P10124	Serglycin OS=Homo sapiens OX=9606 GN=SRGN PE=1 SV=3	SRGN	1	1	P10124	P10124 [136-157]	P10124 [136-157]
LDRNLPSDSQDLGQHGLEEDFML	14.1	9.2	19.3	49.3	20	29.7	80.25	23.75	52.6	7	51	27.55	10.45	105.95	268.15	86.9	106.1	148.55	217.95	78.05	58.45	1.47717e-05	4.41124	Up	P10124	Serglycin OS=Homo sapiens OX=9606 GN=SRGN PE=1 SV=3	SRGN	1	1	P10124	P10124 [136-158]	P10124 [136-158]
LEDALQQAKEDLARLLR					41.4	64.4			35.9		58.5	42.9			464	81.4	103					0.154177	4.44536	Unchanged	P04264	Keratin, type II cytoskeletal 1 OS=Homo sapiens OX=9606 GN=KRT1 PE=1 SV=6	KRT1	1	2	P04264	P04264 [447-463]	P04264 [447-463]
LEDALQQAKEDLARLLRD	42.4	40.1	71.4	71.4	57.5	89.4	32	86	68.9	6.2	76.4	79.1	62.6		497.6			249	140.8		55.5	0.0699282	3.9117	Unchanged	P04264	Keratin, type II cytoskeletal 1 OS=Homo sapiens OX=9606 GN=KRT1 PE=1 SV=6	KRT1	1	2	P04264	P04264 [447-464]	P04264 [447-464]
LEKGLDGAKKAVGGLGKLGKDAVED	85.6	26.6	70.6	165.2	16.4	88.7	33.3						95.4	118.6		150.4		354.8		81.2		0.0521609	2.42351	Unchanged	P81605	Dermcidin OS=Homo sapiens OX=9606 GN=DCD PE=1 SV=2	DCD	1	1	P81605	P81605 [66-90]	P81605 [66-90]
LEKGLDGAKKAVGGLGKLGKDAVEDL	118.2	21.8	278.9	174.6	124.3	221.7	231.9	112.8	70.2		73.3	60.7	70.4	108.5		181.3	71.1	394.4	82.4	93.5	58.5	0.824849	1.08842	Unchanged	P81605	Dermcidin OS=Homo sapiens OX=9606 GN=DCD PE=1 SV=2	DCD	1	1	P81605	P81605 [66-91]	P81605 [66-91]
LEPTVIDEVR	6.5				379.7		10.6						8.3	17.9	118.3	95	47.2	42.3	86.2	150.5	98.4	0.317003	0.80943	Unchanged	Q9BQE3	Tubulin alpha-1C chain OS=Homo sapiens OX=9606 GN=TUBA1C PE=1 SV=1	TUBA1C	1	3	Q9BQE3	Q9BQE3 [70-79]	Q9BQE3 [70-79]
LEPTVIDEVR	6.5				379.7		10.6						8.3	17.9	118.3	95	47.2	42.3	86.2	150.5	98.4	0.317003	0.80943	Unchanged	P68363	Tubulin alpha-1B chain OS=Homo sapiens OX=9606 GN=TUBA1B PE=1 SV=1	TUBA1B	1	3	P68363	P68363 [70-79]	P68363 [70-79]
LEPTVIDEVR	6.5				379.7		10.6						8.3	17.9	118.3	95	47.2	42.3	86.2	150.5	98.4	0.317003	0.80943	Unchanged	P68363	Tubulin alpha-1B chain OS=Homo sapiens OX=9606 GN=TUBA1B PE=1 SV=1	TUBA1B	2	3	P68363; Q9BQE3	P68363 [70-79]; Q9BQE3 [70-79]	P68363 [70-79]
LEPTVIDEVR	6.5				379.7		10.6						8.3	17.9	118.3	95	47.2	42.3	86.2	150.5	98.4	0.317003	0.80943	Unchanged	Q71U36	Tubulin alpha-1A chain OS=Homo sapiens OX=9606 GN=TUBA1A PE=1 SV=1	TUBA1A	3	3	Q71U36; P68363; Q9BQE3	Q71U36 [70-79]; P68363 [70-79]; Q9BQE3 [70-79]	Q71U36 [70-79]
LEPTVIDEVR	6.5				379.7		10.6						8.3	17.9	118.3	95	47.2	42.3	86.2	150.5	98.4	0.317003	0.80943	Unchanged	Q71U36	Tubulin alpha-1A chain OS=Homo sapiens OX=9606 GN=TUBA1A PE=1 SV=1	TUBA1A	1	3	Q71U36	Q71U36 [70-79]	Q71U36 [70-79]
LESEETMVLEAHDAQGDVPVTVTVHDFPGK			49.7						691.1		73.6			2239.75	356.75						568.8	0.164834	3.88667	Unchanged	P01024	Complement C3 OS=Homo sapiens OX=9606 GN=C3 PE=1 SV=2	C3	1	1	P01024	P01024 [36-65]	P01024 [36-65]
LESFKVSFLSALEEYTKKLNTQ	6.9	7.7	11.3	6.6	50.9		7.5	10.4	5.8	6.9	6	13.8	3.8	69.9	343.2	130.5	170.2	55	230.2	238.4	215.1	4.86493e-08	15.8339	Up	P02647	Apolipoprotein A-I OS=Homo sapiens OX=9606 GN=APOA1 PE=1 SV=1	APOA1	1	1	P02647	P02647 [246-267]	P02647 [246-267]
LFAEEKAVADTRDQADGSRASVDSGSSEEQGGSSRA	42		55.2	30.9	19.1	30	18.2	23.9	17.5		25.1	43.5	68				133.5	230.4	168.2	156.8	35.8	0.00868705	4.26979	Up	P01833	Polymeric immunoglobulin receptor OS=Homo sapiens OX=9606 GN=PIGR PE=1 SV=4	PIGR	1	1	P01833	P01833 [604-639]	P01833 [604-639]
LFGPDLKLVPPMEEDYPQFGSPK	27.1	26.2			85.7		18.2	40.3		13	26.05		20.3	70.85	259.6	85	88.3	255.95	114	54.7		0.000553275	4.13093	Up	P08697	Alpha-2-antiplasmin OS=Homo sapiens OX=9606 GN=SERPINF2 PE=1 SV=3	SERPINF2	1	1	P08697	P08697 [469-491]	P08697 [469-491]
LGEPQLCYILDAILFLYGIVL	280.9						168		218.6		106.7	124.1	69.2			275	212			268.3	88.6	0.432249	1.30837	Unchanged	P30273	High affinity immunoglobulin epsilon receptor subunit gamma OS=Homo sapiens OX=9606 GN=FCER1G PE=1 SV=1	FCER1G	1	1	P30273	P30273 [19-39]	P30273 [19-39]
LGHGHEQQHGLGHGHKF		37					21.8			1035.2				53						343	93.6	0.870386	0.447532	Unchanged	P01042	Kininogen-1 OS=Homo sapiens OX=9606 GN=KNG1 PE=1 SV=2	KNG1	1	1	P01042	P01042 [461-477]	P01042 [461-477]
LGPQLADPEVFLPQGELLDSP			99.3		48.1	63.6	95.6	162.4	39.8	28.1	151.2					107.6	80.5		172.1	117.8	131.3	0.0877933	1.41677	Unchanged	Q15517	Corneodesmosin OS=Homo sapiens OX=9606 GN=CDSN PE=1 SV=3	CDSN	1	1	Q15517	Q15517 [509-529]	Q15517 [509-529]
LGSPSGEVSHPRKT	59.4	59.3					32.8		34.7	176.6	45.4		179.5	198.1	325	157.9	314.1			270	61.5	0.0150163	2.63349	Up	P02765	Alpha-2-HS-glycoprotein OS=Homo sapiens OX=9606 GN=AHSG PE=1 SV=2	AHSG	1	1	P02765	P02765 [326-339]	P02765 [326-339]
LGTLSGIGTLDGFRHRHPDEAAF	51.5	68			528.3						243.4			139.6		206.2	204.9		92.3			0.938922	0.721499	Unchanged	P02671	Fibrinogen alpha chain OS=Homo sapiens OX=9606 GN=FGA PE=1 SV=2	FGA	1	1	P02671	P02671 [497-519]	P02671 [497-519]
LKGQPGAPGVKGEPGAPGENGTPGQTGARG	91.9	53.8	86	167.5		217.3	72.5	149.3	45.2	25.6	42.4	136.7	142.2	241.4		113.3	94.4	126.7	172.7	61.1		0.207412	1.31599	Unchanged	P08123	Collagen alpha-2(I) chain OS=Homo sapiens OX=9606 GN=COL1A2 PE=1 SV=7	COL1A2	1	1	P08123	P08123 [188-217]	P08123 [188-217]
LKPEEEAPAPEVGASKPEGI	4.3	1.6	2.8	0.7	6.5	17.5	0.6	0.8	0.7	1.5	42.45	9.1	2.4	136.7	220	88.2	142.55	15	100.6	5.5	144.8	7.031e-05	15.2468	Up	P04004	Vitronectin OS=Homo sapiens OX=9606 GN=VTN PE=1 SV=1	VTN	1	1	P04004	P04004 [116-135]	P04004 [116-135]
LLSPYSYSTTAVVTNPKE	15.4	12.7	38.3	8.3	107.2	25.4	12.6	23.8	11.7		11.4	9.8	13.6	159.5	144.9	63	101.5	24.4	47.3	68.2	25	0.00128324	3.27602	Up	P02766	Transthyretin OS=Homo sapiens OX=9606 GN=TTR PE=1 SV=1	TTR	1	1	P02766	P02766 [130-147]	P02766 [130-147]
LPGSPGNIGPAGKEGPVGLPGIDGRPGP		25	16.8	59.8	19.9	82.5	41	80.9			30.8	44.1	63.8	42.4		59.8	61.8		168.5	88.6		0.0686348	1.81274	Unchanged	P08123	Collagen alpha-2(I) chain OS=Homo sapiens OX=9606 GN=COL1A2 PE=1 SV=7	COL1A2	1	1	P08123	P08123 [452-479]	P08123 [452-479]
LPGSPGNIGPAGKEGPVGLPGIDGRPGPIGP	31.4			26.6			24.8				21	40.3	33.4			71.9	51		189.8	122.1		0.0202024	3.67437	Up	P08123	Collagen alpha-2(I) chain OS=Homo sapiens OX=9606 GN=COL1A2 PE=1 SV=7	COL1A2	1	1	P08123	P08123 [452-482]	P08123 [452-482]
LPPCENVDLQRPNGL	110.7	57.5	171.3	132.6	105.8	183.9	203.1	169.9	135	80.8	195.2	478.2	231.3	212	453	80.4	14.8	112.3	77.7	50.2	44	0.156418	0.752516	Unchanged	Q13361	Microfibrillar-associated protein 5 OS=Homo sapiens OX=9606 GN=MFAP5 PE=1 SV=1	MFAP5	1	1	Q13361	Q13361 [159-173]	Q13361 [159-173]
LQARADEVAAAPEQIAADIPEVVV	41	10.9		38.6			11.4	15.3						178.4		195.8	264.9		52.9	90.7	34.5	0.00392169	5.81058	Up	P59665	Neutrophil defensin 1 OS=Homo sapiens OX=9606 GN=DEFA1 PE=1 SV=1	DEFA1	1	2	P59665	P59665 [22-45]	P59665 [22-45]
LQGLPGIAGHHGDQGAPGSVGPAGPRGP	30.3	32	14.2	67.1	40.9	23.6	17.9	55.5	18.4		46.1	44.2	21.8	52.9		29.9	29.1	173.5	150.9	104		0.0508322	2.62282	Unchanged	P08123	Collagen alpha-2(I) chain OS=Homo sapiens OX=9606 GN=COL1A2 PE=1 SV=7	COL1A2	1	1	P08123	P08123 [1028-1055]	P08123 [1028-1055]
LQGLPGTGGPPGENGKPGEPGP			69.6	121.5	73.2	336.4			74.1		80.2			178.6	153.2		49.3	94.1	94.3	35	26.4	0.367446	0.716254	Unchanged	P02461	Collagen alpha-1(III) chain OS=Homo sapiens OX=9606 GN=COL3A1 PE=1 SV=4	COL3A1	1	1	P02461	P02461 [640-661]	P02461 [640-661]
LQGLRPPPPPPPEPARPAVPGGQLHPNPGGHPA	46.2					35		77.6						48.2	300.4	281.6			629.2	89.6		0.0461342	5.09698	Up	Q14766	Latent-transforming growth factor beta-binding protein 1 OS=Homo sapiens OX=9606 GN=LTBP1 PE=1 SV=4	LTBP1	1	1	Q14766	Q14766 [95-127]	Q14766 [95-127]
LQGMPGERGAAGLPGPKGDRGDAGP	31				49.7	34.95	20.65	48.15		11.6			37.15		136.85			124.2	130.6	103.45		0.000219227	3.71537	Up	P02452	Collagen alpha-1(I) chain OS=Homo sapiens OX=9606 GN=COL1A1 PE=1 SV=5	COL1A1	1	1	P02452	P02452 [726-750]	P02452 [726-750]
LQGVPGNNGLPGQPGLTAELGSLPIEQHLLKS	116.1	57	66.9	111.5	76.8		171.6	138.3	68.2	25.3	89.4	43.5	92	183.8			105.2		208.3	167		0.00744767	1.88614	Unchanged	Q07092	Collagen alpha-1(XVI) chain OS=Homo sapiens OX=9606 GN=COL16A1 PE=1 SV=2	COL16A1	1	1	Q07092	Q07092 [923-954]	Q07092 [923-954]
LRVAPEEHPVLLTEAPLNPK	32.3	21.4	43.9	46.2	67.7	67	51.3	36.9	19.3	34.3	56.8	34.1	54.6	87.1		119.7	31.9	165	66.8	25.2	54.6	0.127794	1.80627	Unchanged	P60709	Actin, cytoplasmic 1 OS=Homo sapiens OX=9606 GN=ACTB PE=1 SV=1	ACTB	1	2	P60709	P60709 [94-113]	P60709 [94-113]
LRVAPEEHPVLLTEAPLNPK	32.3	21.4	43.9	46.2	67.7	67	51.3	36.9	19.3	34.3	56.8	34.1	54.6	87.1		119.7	31.9	165	66.8	25.2	54.6	0.127794	1.80627	Unchanged	P60709	Actin, cytoplasmic 1 OS=Homo sapiens OX=9606 GN=ACTB PE=1 SV=1	ACTB	2	2	P60709; P63261	P60709 [94-113]; P63261 [94-113]	P60709 [94-113]
LSALEEYTKKLNTQ	26.6	20.8	25		247	19.1	41.3	42.3	16.7	22.1	36	17.4	27.1	80.5			48.1	34.6	35.2	56.4	32.2	0.150304	1.06021	Unchanged	P02647	Apolipoprotein A-I OS=Homo sapiens OX=9606 GN=APOA1 PE=1 SV=1	APOA1	1	1	P02647	P02647 [254-267]	P02647 [254-267]
LTFPLDYHLNQPFIFVLRDTDTGALLFIGKILDPRGP	27.1	23.6	63.1	32.1	27.2	6.2	50.5	44.6	17.5		29.1	30.4	34.5	99	139.5	257.1	252.2	247.8		172.5	31.4	0.000608303	5.32855	Up	P36955	Pigment epithelium-derived factor OS=Homo sapiens OX=9606 GN=SERPINF1 PE=1 SV=4	SERPINF1	1	1	P36955	P36955 [382-418]	P36955 [382-418]
LTGSPGSPGPDGKTGPPGP		85.2	105.6	187.5	107.5	250	155.7	266.2	79.6	36.1		137.8	232.9	73.2		25.7	46.9		98.3	34.9		0.0120503	0.373335	Down	P02452	Collagen alpha-1(I) chain OS=Homo sapiens OX=9606 GN=COL1A1 PE=1 SV=5	COL1A1	1	1	P02452	P02452 [540-558]	P02452 [540-558]
LVGEPGPAGSKGESGNKGEPGSAGP	135.65	52.55	80.9	118.45	51.55	272.6	90.775	132.425	49.675	16.0667	56.225	49.075	101.725	144.75	93.1	69.5	103.5	104.625	156.625	81.025		0.170071	1.15815	Unchanged	P08123	Collagen alpha-2(I) chain OS=Homo sapiens OX=9606 GN=COL1A2 PE=1 SV=7	COL1A2	1	1	P08123	P08123 [344-368]	P08123 [344-368]
LVHVEEPHTETVR	864.3	423.6							8.1	114.5	199.9		320.5	18.1			13			34.5	10.2	0.0171217	0.0588845	Down	P01023	Alpha-2-macroglobulin OS=Homo sapiens OX=9606 GN=A2M PE=1 SV=3	A2M	1	1	P01023	P01023 [720-732]	P01023 [720-732]
LVSSKPQAHGAPAPPSGSAPH	44.9	31.8	66.8	118.9	58.2	98.3	78.9	92.8	71.9	19.2	65.6	94.7	93.9			52.2		167.2	109.5	77.9	50.2	0.416054	1.26958	Unchanged	P35318	Pro-adrenomedullin OS=Homo sapiens OX=9606 GN=ADM PE=1 SV=1	ADM	1	1	P35318	P35318 [163-183]	P35318 [163-183]
LWVMPNHQVLLGPEEDQDHIYHPQ	52.9	114.15	256.15	30.5	303.45	308.7	59.9	604.4	49.7		612.95	453.15	349.9	134.4		94.3	124.3		66.7			0.141754	0.39398	Unchanged	Q96NZ9	Proline-rich acidic protein 1 OS=Homo sapiens OX=9606 GN=PRAP1 PE=1 SV=2	PRAP1	1	1	Q96NZ9	Q96NZ9 [128-151]	Q96NZ9 [128-151]
LYYDAIWHF					307.8			281	198	48.1				216.2	698.4		127	686.3		414.7		0.226134	2.05304	Unchanged	Q92482	Aquaporin-3 OS=Homo sapiens OX=9606 GN=AQP3 PE=1 SV=2	AQP3	1	1	Q92482	Q92482 [122-130]	Q92482 [122-130]
MADEAGSEADHEGTHSTK		59						87		40	386.4		58.3	197.3	333		183.4		111.2	86.6	76.5	0.297561	1.30543	Unchanged	P02671	Fibrinogen alpha chain OS=Homo sapiens OX=9606 GN=FGA PE=1 SV=2	FGA	1	1	P02671	P02671 [603-620]	P02671 [603-620]
MADEAGSEADHEGTHSTKRGHA	14.1	67.8	15.3	37.3				41.85		76.3	117.35	71.05	185.5	88.6	251.2	64.35	158.6	128.8	49.55	38.5	25.55	0.311747	1.44568	Unchanged	P02671	Fibrinogen alpha chain OS=Homo sapiens OX=9606 GN=FGA PE=1 SV=2	FGA	1	1	P02671	P02671 [603-624]	P02671 [603-624]
MADEAGSEADHEGTHSTKRGHAKSRP	16.9	41.8								20.15	43.85		246.85		176.3	102.6	86.5		80	134		0.120431	1.56785	Unchanged	P02671	Fibrinogen alpha chain OS=Homo sapiens OX=9606 GN=FGA PE=1 SV=2	FGA	1	1	P02671	P02671 [603-628]	P02671 [603-628]
MADEAGSEADHEGTHSTKRGHAKSRPV	81.35	159.95	14.7	52.3	27.95	37.1	33.9	69.35	49.4	222.1	125.95	40.85	356.55	104.6	112.75	95.5	259.65	69.1	55	182.45	90.4	0.129346	1.23902	Unchanged	P02671	Fibrinogen alpha chain OS=Homo sapiens OX=9606 GN=FGA PE=1 SV=2	FGA	1	1	P02671	P02671 [603-629]	P02671 [603-629]
MDLGTLSGIGTLDGFRHRHPDEAAFFDT	9.9		10.85		25.8							20.85	10.15	120.3	267.8	93.75	243.2	111.65	315.9	154.45	55.3	9.31252e-06	10.9796	Up	P02671	Fibrinogen alpha chain OS=Homo sapiens OX=9606 GN=FGA PE=1 SV=2	FGA	1	1	P02671	P02671 [495-522]	P02671 [495-522]
MEPLGRQLTSGP	716.8	262.5	92.1	518.05	262.35	290.5	300.3	287.15	154.45	23.95	346.7	488	283.35	17.65	84.6	32.55	25.75	83.15		14.6	20.9	5.03542e-05	0.128785	Down	P08697	Alpha-2-antiplasmin OS=Homo sapiens OX=9606 GN=SERPINF2 PE=1 SV=3	SERPINF2	1	1	P08697	P08697 [28-39]	P08697 [28-39]
MGVVSLGSPSGEVSHPRKT	105.25	71.05	159.25	164.5	311.25	198.35	332.3	206.35	81.15	21.65	228.45	226.9	158.95	55.75	108.55	90.45	136.6		72.9	87.8	65.35	0.0356112	0.506136	Unchanged	P02765	Alpha-2-HS-glycoprotein OS=Homo sapiens OX=9606 GN=AHSG PE=1 SV=2	AHSG	1	1	P02765	P02765 [321-339]	P02765 [321-339]
MNFRPGVLSSRQLGLPGPPDVPDHAAYHPF	6.55	56.7333	2.4	1.8	16.4667	5.15	17.45	35	17.4	4102.77	25.55	6.1	34.75	5.5		19.85	12.35			330.033	25.85	0.71588	0.236435	Unchanged	Q14624	Inter-alpha-trypsin inhibitor heavy chain H4 OS=Homo sapiens OX=9606 GN=ITIH4 PE=1 SV=4	ITIH4	1	1	Q14624	Q14624 [658-687]	Q14624 [658-687]
MRQEYEQLIAKNRKD			102.5	102	80.2	117.5	52.8	82.4			71	82.8	67.7			139.7		348.5	225.6	109.9	96.6	0.0416359	2.18282	Up	P35527	Keratin, type I cytoskeletal 9 OS=Homo sapiens OX=9606 GN=KRT9 PE=1 SV=3	KRT9	1	2	P35527	P35527 [326-340]	P35527 [326-340]
MVTGNPASDEIKRLPGDIQVVPIGVGP	210.5	94.2	162.15	248.9	89.7	242.7	127.5	165.25	129.6	17.7	229.1	186.15	104.35	268.5		186.1	117.5	327.35	86.4	64.5		0.728276	1.13346	Unchanged	P04275	von Willebrand factor OS=Homo sapiens OX=9606 GN=VWF PE=1 SV=4	VWF	1	1	P04275	P04275 [1606-1632]	P04275 [1606-1632]
NAEELKARISASAEELRQ	21.9		22.9			32.1	68.6	176.6	48.1		172.1		30.6	188.4		239.8	260.9		27.6	239.2	173.2	0.0362855	2.6278	Up	P06727	Apolipoprotein A-IV OS=Homo sapiens OX=9606 GN=APOA4 PE=1 SV=4	APOA4	1	1	P06727	P06727 [248-265]	P06727 [248-265]
NAGEDPGLAR	88.4		41.6	100.4	98.6		38.3				54.3	65.9	35.1	767.2	470.3	160.1	60.5	767.9	64.3	150.5	93.9	0.0153529	4.85017	Up	P81605	Dermcidin OS=Homo sapiens OX=9606 GN=DCD PE=1 SV=2	DCD	1	1	P81605	P81605 [44-53]	P81605 [44-53]
NAPPEPVPPPRAAPAPTHV	49.1	59.8	98.7	90.8	97.2			111.4			54.2		169.4	68.3		84	102.8		155.1	165.5		0.296296	1.26077	Unchanged	O15240	Neurosecretory protein VGF OS=Homo sapiens OX=9606 GN=VGF PE=1 SV=2	VGF	1	1	O15240	O15240 [485-503]	O15240 [485-503]
NCFAIRH					81.6		66.7	27.7			126.1			99.8		84.1	79.9	221.9		143.8	169.9	0.144619	1.7641	Unchanged	Q9Y287	Integral membrane protein 2B OS=Homo sapiens OX=9606 GN=ITM2B PE=1 SV=1	ITM2B	1	1	Q9Y287	Q9Y287 [247-253]	Q9Y287 [247-253]
NCFAIRHFENKFAVET		35.2	48.9	54.7							59.6		54.4				42.4		176.9	123	188.3	0.090218	2.62362	Unchanged	Q9Y287	Integral membrane protein 2B OS=Homo sapiens OX=9606 GN=ITM2B PE=1 SV=1	ITM2B	1	1	Q9Y287	Q9Y287 [247-262]	Q9Y287 [247-262]
NCGPPPTLSFAAPMDITLTETRF	181.5	80.6	83.9	143.7			188.4	132.1	207.6	127.75	175.8	93.7	151.9			539.6	166.35			351.3		0.123639	2.47397	Unchanged	P04003	C4b-binding protein alpha chain OS=Homo sapiens OX=9606 GN=C4BPA PE=1 SV=2	C4BPA	1	1	P04003	P04003 [49-71]	P04003 [49-71]
NDGAKGDAGAPGAPGSQGAPGLQ	69.1	27.4	40.4	83.6	32.1	92.4	41.7	76	32.3	8.5	48.4	44.7	82.8				52.6	135.3	149.3			0.109887	2.15072	Unchanged	P02452	Collagen alpha-1(I) chain OS=Homo sapiens OX=9606 GN=COL1A1 PE=1 SV=5	COL1A1	1	1	P02452	P02452 [705-727]	P02452 [705-727]
NDGATGAAGPPGP	96.6	22.65	66.5	152.2	72.9	163.3	75.4	141.2		12.55	70.15	160.35	112.8	94.25		90.1		117.2	155.95		5.6	0.737189	0.969335	Unchanged	P02452	Collagen alpha-1(I) chain OS=Homo sapiens OX=9606 GN=COL1A1 PE=1 SV=5	COL1A1	1	1	P02452	P02452 [324-336]	P02452 [324-336]
NDGATGAAGPPGPT	54.5	18.8	28.5	60.4	29.5	15.5	26	32.6		4.2	46.7	31.4	39.5	66.3		65.3	46.2	136.6	127.9	44.5		0.00372964	2.51187	Up	P02452	Collagen alpha-1(I) chain OS=Homo sapiens OX=9606 GN=COL1A1 PE=1 SV=5	COL1A1	1	1	P02452	P02452 [324-337]	P02452 [324-337]
NDGPPGRDGQPGHKGERGYPG	42.3		99.3	105	48.2	2.4	85.1	84.95	0.8		63.15	60	108.9	168.9	79.4		124	215.4	181.05			0.0209111	2.41573	Up	P08123	Collagen alpha-2(I) chain OS=Homo sapiens OX=9606 GN=COL1A2 PE=1 SV=7	COL1A2	1	1	P08123	P08123 [932-952]	P08123 [932-952]
NDLEDKNSPFYYDWHSLQVGGLIC	195.1	131.8	47	66.7	132.2	54.6	68.1	133.8	36.7	0.9	122.2	47.6	56		353.4			557.3			47.8	0.212272	3.80113	Unchanged	Q14802	FXYD domain-containing ion transport regulator 3 OS=Homo sapiens OX=9606 GN=FXYD3 PE=1 SV=1	FXYD3	1	1	Q14802	Q14802 [21-44]	Q14802 [21-44]
NDNEEGFFSARGH	108.4	172.4	47.8	25.6	89.5	93.8	136.6	223.7	263.9	1166.4	486	25.9	461.8	16.9	42.9					185.4	32.5	0.107846	0.273343	Unchanged	P02675	Fibrinogen beta chain OS=Homo sapiens OX=9606 GN=FGB PE=1 SV=2	FGB	1	1	P02675	P02675 [34-46]	P02675 [34-46]
NDNEEGFFSARGHRPLD	11.9	8.1	18.7	14.4	8.8	21.5	9.3	17.8	17.8	13.7	19.4	14.6	19.6	61.5	47.8	60.6	70.9	79.3	36.7	132.1	59.7	3.12735e-07	4.55764	Up	P02675	Fibrinogen beta chain OS=Homo sapiens OX=9606 GN=FGB PE=1 SV=2	FGB	1	1	P02675	P02675 [34-50]	P02675 [34-50]
NELRVAPEEHPV	14.4		34.2		948.9	143.8		19	12.4			12.7		39.6		22.9	60.1			25.8		0.791946	0.219082	Unchanged	P60709	Actin, cytoplasmic 1 OS=Homo sapiens OX=9606 GN=ACTB PE=1 SV=1	ACTB	1	3	P60709	P60709 [92-103]	P60709 [92-103]
NELRVAPEEHPV	14.4		34.2		948.9	143.8		19	12.4			12.7		39.6		22.9	60.1			25.8		0.791946	0.219082	Unchanged	A5A3E0	POTE ankyrin domain family member F OS=Homo sapiens OX=9606 GN=POTEF PE=1 SV=2	POTEF	3	3	A5A3E0; P60709; P63261	A5A3E0 [792-803]; P60709 [92-103]; P63261 [92-103]	A5A3E0 [792-803]
NELRVAPEEHPV	14.4		34.2		948.9	143.8		19	12.4			12.7		39.6		22.9	60.1			25.8		0.791946	0.219082	Unchanged	A5A3E0	POTE ankyrin domain family member F OS=Homo sapiens OX=9606 GN=POTEF PE=1 SV=2	POTEF	2	3	A5A3E0; P60709	A5A3E0 [792-803]; P60709 [92-103]	A5A3E0 [792-803]
NELRVAPEEHPVLLTEAPLNPK	8	2.9	8.9		79.5		3.3	5.4	2.3					179.2	27.5	163.9	121.1		62.3	31.5	49.5	0.00132985	5.75703	Up	P60709	Actin, cytoplasmic 1 OS=Homo sapiens OX=9606 GN=ACTB PE=1 SV=1	ACTB	1	2	P60709	P60709 [92-113]	P60709 [92-113]
NELRVAPEEHPVLLTEAPLNPK	8	2.9	8.9		79.5		3.3	5.4	2.3					179.2	27.5	163.9	121.1		62.3	31.5	49.5	0.00132985	5.75703	Up	P60709	Actin, cytoplasmic 1 OS=Homo sapiens OX=9606 GN=ACTB PE=1 SV=1	ACTB	2	2	P60709; P63261	P60709 [92-113]; P63261 [92-113]	P60709 [92-113]
NEQEQPLGQWH	114.5	84.5	104.8	51.3						30.3	155.2	113.7				199	149.8			278	121.7	0.0236187	2.00195	Up	O00391	Sulfhydryl oxidase 1 OS=Homo sapiens OX=9606 GN=QSOX1 PE=1 SV=3	QSOX1	1	1	O00391	O00391 [631-641]	O00391 [631-641]
NEQEQPLGQWHLS	258.2	776.4	200	119.7	108.2		267.6	293	266.3	195	462.5	183.7	200.5			80.9	35.6			67.5	43.4	0.000399747	0.204797	Down	O00391	Sulfhydryl oxidase 1 OS=Homo sapiens OX=9606 GN=QSOX1 PE=1 SV=3	QSOX1	1	1	O00391	O00391 [631-643]	O00391 [631-643]
NGDDGEAGKPGRPGERGPPGP	89.25	46.2	93.85	99.9	47.85	108.55	66.35	100.35	15.15	14.35	52.9	83.7	102.8	343.55	203.15	150.7	79.1	132.25	190.35	91.9	22.85	0.0657716	2.14124	Unchanged	P02452	Collagen alpha-1(I) chain OS=Homo sapiens OX=9606 GN=COL1A1 PE=1 SV=5	COL1A1	1	1	P02452	P02452 [229-249]	P02452 [229-249]
NGDDGEAGKPGRPGERGPPGPQ		57.35	111	141.5	83.4		69.5	118.3			65	73.6	169.45	190.85		108.7	100	130.9	157.7	99.6		0.0776125	1.32901	Unchanged	P02452	Collagen alpha-1(I) chain OS=Homo sapiens OX=9606 GN=COL1A1 PE=1 SV=5	COL1A1	1	1	P02452	P02452 [229-250]	P02452 [229-250]
NGEAGSAGPPGPPG	146.7	46.7	75.9	133.5	44.4	8.2	97.8	116.1	1.1	12.4	75.8	75			97.4	83.8	102.1	124.3	163.3	62.3	7	0.380835	1.31656	Unchanged	P08123	Collagen alpha-2(I) chain OS=Homo sapiens OX=9606 GN=COL1A2 PE=1 SV=7	COL1A2	1	1	P08123	P08123 [384-397]	P08123 [384-397]
NGEAGSAGPPGPPGL		33.8	45	77.7	30.9	127.4	42	87.1	56.2		57.9		79.2	69.3		71	67.2	139.7	109.7	52.5		0.140854	1.33239	Unchanged	P08123	Collagen alpha-2(I) chain OS=Homo sapiens OX=9606 GN=COL1A2 PE=1 SV=7	COL1A2	1	1	P08123	P08123 [384-398]	P08123 [384-398]
NGEPGGKGERGAPGEKGEGGPPG				357.4			147.4				272.7	421	168.5	517.1		245.3			231.6			0.570794	1.2119	Unchanged	P02461	Collagen alpha-1(III) chain OS=Homo sapiens OX=9606 GN=COL3A1 PE=1 SV=4	COL3A1	1	1	P02461	P02461 [818-840]	P02461 [818-840]
NGFKSHAL		11.9		817.3	951.7		884.4	8.8	12.1	2.3	859.5	723	239.4			4.2			0.8		39.8	0.0861564	0.0331087	Unchanged	P0C0L4	Complement C4-A OS=Homo sapiens OX=9606 GN=C4A PE=1 SV=2	C4A	1	2	P0C0L4	P0C0L4 [1337-1344]	P0C0L4 [1337-1344]
NGFKSHALQL	113.3	89.1	76		175.6	110.7	214.1	222.5	183.4	43.4		163.2	171	21.7	26.6	53.3	70.9		30.7	35.4	629.9	0.104224	0.873575	Unchanged	P0C0L4	Complement C4-A OS=Homo sapiens OX=9606 GN=C4A PE=1 SV=2	C4A	1	2	P0C0L4	P0C0L4 [1337-1346]	P0C0L4 [1337-1346]
NGFKSHALQLN	194.3	132.8			531.3		334.8	172.7	330.9	62.9		256.5			8	35.2	30.4			28.4	217	0.0223801	0.253149	Down	P0C0L4	Complement C4-A OS=Homo sapiens OX=9606 GN=C4A PE=1 SV=2	C4A	1	2	P0C0L4	P0C0L4 [1337-1347]	P0C0L4 [1337-1347]
NGFKSHALQLNN	624.3	338.8	318	459.3	303.3	447.7	288.7	234.3	290.2	102.9	270.6	298.1	296.3	34		20.9	14.3		5.9	9.4	119.5	0.00109323	0.103452	Down	P0C0L4	Complement C4-A OS=Homo sapiens OX=9606 GN=C4A PE=1 SV=2	C4A	1	2	P0C0L4	P0C0L4 [1337-1348]	P0C0L4 [1337-1348]
NGFKSHALQLNNR	536.6	394	312.8	304.2	245.9	411.1	554.1	415.7	620.6	388.1	392.7	301.2	459.4	0.8	0.2	1.4	0.9	0.3	0.2	1.4	8.4	1.45772e-06	0.00414137	Down	P0C0L4	Complement C4-A OS=Homo sapiens OX=9606 GN=C4A PE=1 SV=2	C4A	1	2	P0C0L4	P0C0L4 [1337-1349]	P0C0L4 [1337-1349]
NGFKSHALQLNNRQ	13.2	5.7	5.5	9.3	38.8	3.5	14.7	11.7	20	0.3	15.5	21.2	12.7	55.5	27.6	158.5	120.3	17.4	56.1	44.7	1093.7	0.00170476	14.8601	Up	P0C0L4	Complement C4-A OS=Homo sapiens OX=9606 GN=C4A PE=1 SV=2	C4A	1	2	P0C0L4	P0C0L4 [1337-1350]	P0C0L4 [1337-1350]
NGFKSHALQLNNRQI	190.3	116.7	185.9	202.8	150.2	207.5	222.9	248.2	270.8	21.6	224.9	209.4	139.3	41.8	36.4	57.9	100.2	8.7	38	34.3	513.3	0.0285473	0.56462	Unchanged	P0C0L4	Complement C4-A OS=Homo sapiens OX=9606 GN=C4A PE=1 SV=2	C4A	1	2	P0C0L4	P0C0L4 [1337-1351]	P0C0L4 [1337-1351]
NGFKSHALQLNNRQIR	276.4	185.7	355.9	295.9	222.3	354.3	375.5	295.3	468	28.4	198.5	422.7	167.4	17.3	6.7	62.9	45.2	9.8	17.3	18.5	323.1	0.00112534	0.223185	Down	P0C0L4	Complement C4-A OS=Homo sapiens OX=9606 GN=C4A PE=1 SV=2	C4A	1	2	P0C0L4	P0C0L4 [1337-1352]	P0C0L4 [1337-1352]
NGFKSHALQLNNRQIRG		10.5							11.7			5.2		105.2		288.6	399.2		52.9	55.5	533.9	0.000516674	26.1916	Up	P0C0L4	Complement C4-A OS=Homo sapiens OX=9606 GN=C4A PE=1 SV=2	C4A	1	2	P0C0L4	P0C0L4 [1337-1353]	P0C0L4 [1337-1353]
NGFKSHALQLNNRQIRGL	377.9	232.1	302.3	233.5	149	207.3	333.4	180.5	494.4		490.7	324.3	350.1	25.4		47.8	93.4		12	12.2	170.4	0.00505444	0.196545	Down	P0C0L4	Complement C4-A OS=Homo sapiens OX=9606 GN=C4A PE=1 SV=2	C4A	1	2	P0C0L4	P0C0L4 [1337-1354]	P0C0L4 [1337-1354]
NGFKSHALQLNNRQIRGLEEELQF		67.8			105.7	224.9	344		248.5			303.5				162.8	364.1			43.7		0.683128	0.881644	Unchanged	P0C0L4	Complement C4-A OS=Homo sapiens OX=9606 GN=C4A PE=1 SV=2	C4A	1	2	P0C0L4	P0C0L4 [1337-1360]	P0C0L4 [1337-1360]
NGFKSHALQLNNRQIRGLEEELQFSLGS	112.1	64.6	81.5	76.2	52.9	77	125.1	128.4	208.9	14.5	105.5	189.2	75.9	58.1		404.8	207.9		47.2	64.7	513.4	0.326407	2.14074	Unchanged	P0C0L4	Complement C4-A OS=Homo sapiens OX=9606 GN=C4A PE=1 SV=2	C4A	1	2	P0C0L4	P0C0L4 [1337-1364]	P0C0L4 [1337-1364]
NGFKSHALQLNNRQIRGLEEELQFSLGSK	389.5	149	380.5	348.5	181.6	361.9	632.9	331.8	456.8	60.3	258.4	837.7	272.7			9.9	8.1			2.4	78.1	0.0163223	0.0686728	Down	P0C0L4	Complement C4-A OS=Homo sapiens OX=9606 GN=C4A PE=1 SV=2	C4A	1	2	P0C0L4	P0C0L4 [1337-1365]	P0C0L4 [1337-1365]
NGFKSHALQLNNRQIRGLEEELQFSLGSKINV	45.3	108.6	89.8	94.4	54.8	83.5	165.7	171.9	262.8	9.6	159.9	140.6	44.3	59.9		411.9	259.2	41.8	44.4		232	0.517201	1.58836	Unchanged	P0C0L4	Complement C4-A OS=Homo sapiens OX=9606 GN=C4A PE=1 SV=2	C4A	1	2	P0C0L4	P0C0L4 [1337-1368]	P0C0L4 [1337-1368]
NGPPGPAGSRGDGGPPG		26.9						26.5					55.6	46.7		116.85	81.8	216.1	167	141.7		0.0132791	3.5328	Up	P08123	Collagen alpha-2(I) chain OS=Homo sapiens OX=9606 GN=COL1A2 PE=1 SV=7	COL1A2	1	1	P08123	P08123 [768-784]	P08123 [768-784]
NGTPGQTGARGLPG	82.5	23.4		99.7				72.5		6.5		44.9	92.3				59.8	155.9	187.5	104.5		0.0656756	2.10639	Unchanged	P08123	Collagen alpha-2(I) chain OS=Homo sapiens OX=9606 GN=COL1A2 PE=1 SV=7	COL1A2	1	1	P08123	P08123 [207-220]	P08123 [207-220]
NLDFLKAVDTNRASVGQDSPEPR	5.1	5			9.1		9.5	13.7			5.9		8	77.2	64.4	194.5	147.3	257.7	177	63.7	53.4	2.73941e-07	16.0888	Up	Q6UX71	Plexin domain-containing protein 2 OS=Homo sapiens OX=9606 GN=PLXDC2 PE=1 SV=1	PLXDC2	1	1	Q6UX71	Q6UX71 [68-90]	Q6UX71 [68-90]
NLEAGNVKE	50.6	31.8	46.2	65.9	42.5		60.8	51.5				68.9	64.7	98.8	203.4	112.6	97.7	110.4	175.1	101.5	64.8	0.000226193	2.24651	Up	P35555	Fibrillin-1 OS=Homo sapiens OX=9606 GN=FBN1 PE=1 SV=4	FBN1	1	1	P35555	P35555 [28-36]	P35555 [28-36]
NLEKETEGLR	23.3			34.7		25.9								107.1		145.7	103.7		28.4	192.2	363.1	0.00662515	5.6031	Up	P02647	Apolipoprotein A-I OS=Homo sapiens OX=9606 GN=APOA1 PE=1 SV=1	APOA1	1	1	P02647	P02647 [98-107]	P02647 [98-107]
NNILARVT	48						37.7			32.1				60.1	249.7	77.6		146.4	103.2	103.2	77.3	0.00170066	2.97417	Up	P00742	Coagulation factor X OS=Homo sapiens OX=9606 GN=F10 PE=1 SV=2	F10	1	1	P00742	P00742 [32-39]	P00742 [32-39]
NNPDWGTFEEVSGNVSPGTR	5.7	8.2	11.9		34.6	11.5	7.1	5.8	7.3	8.7	10.5		10.2	74.7			22.8	38.3		47.8	20.8	0.00177695	3.70107	Up	P02671	Fibrinogen alpha chain OS=Homo sapiens OX=9606 GN=FGA PE=1 SV=2	FGA	1	1	P02671	P02671 [406-425]	P02671 [406-425]
NNQFASFIDKVRFL	603.1	8		3.3	52.2	3.3	0.9		3.4	3.3	4.3					39.9	8.7			43.4	349.9	0.111218	1.45831	Unchanged	P04264	Keratin, type II cytoskeletal 1 OS=Homo sapiens OX=9606 GN=KRT1 PE=1 SV=6	KRT1	2	5	P04264; Q8N1N4	P04264 [188-201]; Q8N1N4 [119-132]	P04264 [188-201]
NNQFASFIDKVRFL	603.1	8		3.3	52.2	3.3	0.9		3.4	3.3	4.3					39.9	8.7			43.4	349.9	0.111218	1.45831	Unchanged	P04264	Keratin, type II cytoskeletal 1 OS=Homo sapiens OX=9606 GN=KRT1 PE=1 SV=6	KRT1	1	5	P04264	P04264 [188-201]	P04264 [188-201]
NPLPSKETIEQEKQAGES		1.2	2		27.4	6.3	2.1	3.1	2.1	1	3.2	4.6	3.4	97.5	79.1	167.9	52.1		75.9	60.9	54.6	3.62181e-08	16.383	Up	P62328	Thymosin beta-4 OS=Homo sapiens OX=9606 GN=TMSB4X PE=1 SV=2	TMSB4X	1	1	P62328	P62328 [27-44]	P62328 [27-44]
NQEQVSPLTLLKLGN	138.6	94.7	67.9	156.4	118.1	47.9	100.7	125.7	110.3	38	173	117.5	84.5			136.4	66.4	235		59.8		0.816115	1.1776	Unchanged	P08697	Alpha-2-antiplasmin OS=Homo sapiens OX=9606 GN=SERPINF2 PE=1 SV=3	SERPINF2	1	1	P08697	P08697 [40-54]	P08697 [40-54]
NQEQVSPLTLLKLGNQEPGGQTAL	60.7	41.7	39.3	43.6	43.6	38.8	47.6	82.1	34.6	26.5	60.5	36.5	23.5	124	305.9	142.6	95.5		61.4	96.6	40	0.00955177	2.7777	Up	P08697	Alpha-2-antiplasmin OS=Homo sapiens OX=9606 GN=SERPINF2 PE=1 SV=3	SERPINF2	1	1	P08697	P08697 [40-63]	P08697 [40-63]
NQEQVSPLTLLKLGNQEPGGQTALKSPPG	134.3	55.3	89.8	143.7	90.5	197.3	134.7	232.6	102	31.9	59.7	50.5	84.3	152.3		125.2	103.6	219.3	38.7	128.8		0.520549	1.18284	Unchanged	P08697	Alpha-2-antiplasmin OS=Homo sapiens OX=9606 GN=SERPINF2 PE=1 SV=3	SERPINF2	1	1	P08697	P08697 [40-68]	P08697 [40-68]
NQGNTWLTAFVLKTFAQAR					30.3		51.2	25.6	109	793			73.5	109.7		270.3	150.4			606.7	61.5	0.250074	1.32858	Unchanged	P01023	Alpha-2-macroglobulin OS=Homo sapiens OX=9606 GN=A2M PE=1 SV=3	A2M	1	2	P01023	P01023 [1035-1053]	P01023 [1035-1053]
NQLLCKLPTDSELAPRS	66.3	41.4	52.2	81.6	38.6	73.5	54.4		59.3	13.1	55.2	54.1	62.3	101.5			102.1		92.5	105.5		0.000348632	1.84785	Unchanged	P49908	Selenoprotein P OS=Homo sapiens OX=9606 GN=SELENOP PE=1 SV=3	SELENOP	1	1	P49908	P49908 [283-299]	P49908 [283-299]
NRGDSTFESKSY	30	27	40.9	48.5	78.7	47.3	29.6	48.4		48.4	103.8	38.6	45.6	107.2	125	33.2	265	39	79.8	81.3	47.2	0.0680698	1.98799	Unchanged	P02671	Fibrinogen alpha chain OS=Homo sapiens OX=9606 GN=FGA PE=1 SV=2	FGA	1	1	P02671	P02671 [590-601]	P02671 [590-601]
NRGDSTFESKSYKM	37.3	165.2	61.8	50.6	59.1	68.6	18.3	74.6	18.9		168.7	81.2	45.1	325.95	347.85	121.65	570.5	43.7	107.4	147.6	171.2	0.00643576	3.24202	Up	P02671	Fibrinogen alpha chain OS=Homo sapiens OX=9606 GN=FGA PE=1 SV=2	FGA	1	1	P02671	P02671 [590-603]	P02671 [590-603]
NRGDSTFESKSYKMA	27.25	26.3	34.8	34.85	56.5	57.45	24.8	43.35	19.2	4.3	60.25	72	35.25	199.1	173.15	30.65	407.1	31.5	96.85	84.7	156	0.00719448	3.86048	Up	P02671	Fibrinogen alpha chain OS=Homo sapiens OX=9606 GN=FGA PE=1 SV=2	FGA	1	1	P02671	P02671 [590-604]	P02671 [590-604]
NRGDSTFESKSYKMAD	86	50.4	295.9	135.5	95.5	375.25	104.85	154.4	100.45	12.2	527.25	178.3	87.55	79.6		78.35	27.6	68	36.8	45.7	58.1	0.0153631	0.332188	Down	P02671	Fibrinogen alpha chain OS=Homo sapiens OX=9606 GN=FGA PE=1 SV=2	FGA	1	1	P02671	P02671 [590-605]	P02671 [590-605]
NRQIRGLEEELQFSLGSKINV		15.1			48		25.2		45.8	10.6		26.6				160.5	149.6				609.7	0.018864	10.7391	Up	P0C0L4	Complement C4-A OS=Homo sapiens OX=9606 GN=C4A PE=1 SV=2	C4A	1	2	P0C0L4	P0C0L4 [1348-1368]	P0C0L4 [1348-1368]
NSGEPGAPGSKGDTGAKGEPGP	91.2	59.25	174.45	210.2	91.45	356.65	169.05	237.8		32.25		123.5	216.2	288.75	107.6	93.6				57.7	12	0.328596	0.698768	Unchanged	P02452	Collagen alpha-1(I) chain OS=Homo sapiens OX=9606 GN=COL1A1 PE=1 SV=5	COL1A1	1	1	P02452	P02452 [432-453]	P02452 [432-453]
NSGEPGAPGSKGDTGAKGEPGPVG	100.7	47.1333	72.5	118.867	58.3667	241.167	68.1	121.8	44.1	18.9333	49.3	69.0333	96.8333	170.467	144.933	134.033	97.0667	118.4	171.167	90.9333	16.4667	0.321701	1.38515	Unchanged	P02452	Collagen alpha-1(I) chain OS=Homo sapiens OX=9606 GN=COL1A1 PE=1 SV=5	COL1A1	1	1	P02452	P02452 [432-455]	P02452 [432-455]
NTGAPGSPGVSGPKG	41.8	25.2					35.7	56.6							378.5		65.1	143.2	235.8	180	53.6	0.00666861	4.42017	Up	P02461	Collagen alpha-1(III) chain OS=Homo sapiens OX=9606 GN=COL3A1 PE=1 SV=4	COL3A1	1	1	P02461	P02461 [910-924]	P02461 [910-924]
NTKESSSHHPGIAEFPSRG	4.6	3.7	7.3		15.9		5.2	7.6	4.45	1.45	6.7	11.2	11	226.15		112.3	834.55	31.2	124.4	106.1	62.35	6.33468e-05	29.7409	Up	P02671	Fibrinogen alpha chain OS=Homo sapiens OX=9606 GN=FGA PE=1 SV=2	FGA	1	1	P02671	P02671 [556-574]	P02671 [556-574]
NTKESSSHHPGIAEFPSRGK	29.6	18.6							5.9	38.4	28			207.7		128.95	957.9		116.9	134.75	41.55	0.00392972	10.9803	Up	P02671	Fibrinogen alpha chain OS=Homo sapiens OX=9606 GN=FGA PE=1 SV=2	FGA	1	1	P02671	P02671 [556-575]	P02671 [556-575]
NVGAPGAKGARGSAGPPGATGFPGAAGRVGPPGP	141.7			157.9			123.1	201.5		24.6	75.1	135.4		155.4			255	174.5	239.9			0.0554213	1.67974	Unchanged	P02452	Collagen alpha-1(I) chain OS=Homo sapiens OX=9606 GN=COL1A1 PE=1 SV=5	COL1A1	1	1	P02452	P02452 [855-888]	P02452 [855-888]
NVHSGSTFFKYY		88			20.9				30.5	2333.3	35.5		58.2			54.3	19.3			491.1	60.1	0.94054	0.365181	Unchanged	Q14624	Inter-alpha-trypsin inhibitor heavy chain H4 OS=Homo sapiens OX=9606 GN=ITIH4 PE=1 SV=4	ITIH4	1	1	Q14624	Q14624 [617-628]	Q14624 [617-628]
NVHSGSTFFKYYLQGAKIPKPEA		27.6								361.6	4.7		7.7	79.3		376.5	188.2			1733.6	139.4	0.0864784	5.01394	Unchanged	Q14624	Inter-alpha-trypsin inhibitor heavy chain H4 OS=Homo sapiens OX=9606 GN=ITIH4 PE=1 SV=4	ITIH4	1	1	Q14624	Q14624 [617-639]	Q14624 [617-639]
NVHSGSTFFKYYLQGAKIPKPEASFSPR	7.1	98.5			3.8	3	17.6	27.3	21.1	3165.8	37.8	3.7	40.5	30.7		83.9	26.8		6.6	891.1	70.8	0.366028	0.593899	Unchanged	Q14624	Inter-alpha-trypsin inhibitor heavy chain H4 OS=Homo sapiens OX=9606 GN=ITIH4 PE=1 SV=4	ITIH4	1	1	Q14624	Q14624 [617-644]	Q14624 [617-644]
NYAWVYYHL					220.5			130.6	118.3	30.5		164		326.1				1752.9		332.7		0.0740299	6.05438	Unchanged	O14879	Interferon-induced protein with tetratricopeptide repeats 3 OS=Homo sapiens OX=9606 GN=IFIT3 PE=1 SV=1	IFIT3	1	1	O14879	O14879 [99-107]	O14879 [99-107]
NYIDKVRFL					182.8			187.4	136			193.8		659.3			192.8	359.6		268.9		0.0828796	2.11514	Unchanged	P08670	Vimentin OS=Homo sapiens OX=9606 GN=VIM PE=1 SV=4	VIM	1	1	P08670	P08670 [116-124]	P08670 [116-124]
PAGFAGPPGADGQPGAKGEPGDAGAKGDAGPPGP	69.2		40.5			95	45.4	82.5				50	70.5			97.1	72.6		117.2	97.5		0.0243723	1.48466	Unchanged	P02452	Collagen alpha-1(I) chain OS=Homo sapiens OX=9606 GN=COL1A1 PE=1 SV=5	COL1A1	1	1	P02452	P02452 [810-843]	P02452 [810-843]
PDAPLQPVTPLQLFEGRRN	4.9	3.8	9.7	9.2	3.7	4.4	5.9	7.1	6.5	0.5	5.3	7.3	6	43.6	158.9	152.4	64.8	128.4	101.2	55.8	76.9	1.52873e-09	17.103	Up	P0C0L4	Complement C4-A OS=Homo sapiens OX=9606 GN=C4A PE=1 SV=2	C4A	1	2	P0C0L4	P0C0L4 [1431-1449]	P0C0L4 [1431-1449]
PDPAKSAPAPK	2.4	0.9	16.6	8.3	287.6		3.5				13.4	11.8	4	206	149.9	131	88.5	67.8	49	64.3	99.5	0.00168972	2.76327	Up	Q5QNW6	Histone H2B type 2-F OS=Homo sapiens OX=9606 GN=H2BC18 PE=1 SV=3	H2BC18	1	3	Q5QNW6	Q5QNW6 [2-12]	Q5QNW6 [2-12]
PDWGTFEEVSGNVSPGTRREYH	37.8	22.2	44.2	71.7	45.9	41.4	35.8	64.1			40.3	22.8	54.4			133.7	159.3	246.5	88.5	68.5	99.5	0.000896404	3.03648	Up	P02671	Fibrinogen alpha chain OS=Homo sapiens OX=9606 GN=FGA PE=1 SV=2	FGA	1	1	P02671	P02671 [408-429]	P02671 [408-429]
PDWGTFEEVSGNVSPGTRREYHTE			45.3	68.1	25.5		23.1	27.7	41.6			9.6	30.9	92.1	138.8	114.7	180.8	245.9	102.3	62.5	66.9	0.000191522	3.69389	Up	P02671	Fibrinogen alpha chain OS=Homo sapiens OX=9606 GN=FGA PE=1 SV=2	FGA	1	1	P02671	P02671 [408-431]	P02671 [408-431]
PEPAKSAPAPK			47.2	28.3	820.4						50.5	7.8		262.2	412.25	278.4	99.35	175.25	65.7	27.2	75.3	0.335324	0.914149	Unchanged	Q16778	Histone H2B type 2-E OS=Homo sapiens OX=9606 GN=H2BC21 PE=1 SV=3	H2BC21	1	5	Q16778	Q16778 [2-12]	Q16778 [2-12]
PFAQGALK			266.1	235.3	262.2		216.7	274.3		144.1	272.6	359.3	159.6	162.3			202.6			48.4	90.5	0.0932898	0.517555	Unchanged	P06396	Gelsolin OS=Homo sapiens OX=9606 GN=GSN PE=1 SV=1	GSN	1	1	P06396	P06396 [320-327]	P06396 [320-327]
PGLARQAPKPRKQ	45.5	32.7	172.8	179.2	101	58.7	79.1	93.7	40	4.5	160.5	122.4	163.9	119.1	369.1	187.7	89.8	302.1	109.8	81.2	73.3	0.0711127	1.72621	Unchanged	P81605	Dermcidin OS=Homo sapiens OX=9606 GN=DCD PE=1 SV=2	DCD	1	1	P81605	P81605 [49-61]	P81605 [49-61]
PGPPDVPDHAAYHPF	1.45	18.8			4.2	3.5	8.4		7.2	413.15	13.4	4.1	9.95	100.2		241.55	137.5			714.15	95.3	0.000308184	5.32356	Up	Q14624	Inter-alpha-trypsin inhibitor heavy chain H4 OS=Homo sapiens OX=9606 GN=ITIH4 PE=1 SV=4	ITIH4	1	1	Q14624	Q14624 [673-687]	Q14624 [673-687]
PGSPRPGSTGTWNPGSSERGS	89.4	54.1	181.5	101.8	72.1	306.8	76.8	112.3	92	36.3	460.3	77.9	63	68.5			66.5	99.7	72.6		52.2	0.110039	0.542075	Unchanged	P02671	Fibrinogen alpha chain OS=Homo sapiens OX=9606 GN=FGA PE=1 SV=2	FGA	1	1	P02671	P02671 [349-369]	P02671 [349-369]
PGSPRPGSTGTWNPGSSERGSAGHWTSESSV			42.1		57.6	51.6					123.4			156.8		109.8	468.3			104.9	75.9	0.070865	2.66676	Unchanged	P02671	Fibrinogen alpha chain OS=Homo sapiens OX=9606 GN=FGA PE=1 SV=2	FGA	1	1	P02671	P02671 [349-379]	P02671 [349-379]
PGSSGTGGTATWKPG		17.8	25	37.1				35.5	25.5	5.7	28.5	31.6	26.1	251.9	333.9	176.6	217.9	335.1	177	52.7	110.3	4.77073e-06	7.99968	Up	P02671	Fibrinogen alpha chain OS=Homo sapiens OX=9606 GN=FGA PE=1 SV=2	FGA	1	1	P02671	P02671 [310-324]	P02671 [310-324]
PGSSGTGGTATWKPGSS	25.3	18.5	29.8	36.6			23.4		23.3			20.4		178.8	367.1	112.9	121.2	331	104.4	67.8	96.2	2.57602e-05	6.80753	Up	P02671	Fibrinogen alpha chain OS=Homo sapiens OX=9606 GN=FGA PE=1 SV=2	FGA	1	1	P02671	P02671 [310-326]	P02671 [310-326]
PGSSGTGGTATWKPGSSGP	243.2	142.4	195.1	199.7	80.2	285.9	213.4		216.9	60.5	199.6	209.8	296.9	145.8	107.8	43.7	52.9	90.8		38.1	22.8	0.00333066	0.367127	Down	P02671	Fibrinogen alpha chain OS=Homo sapiens OX=9606 GN=FGA PE=1 SV=2	FGA	1	1	P02671	P02671 [310-328]	P02671 [310-328]
PGSTGNRNPGSSGTGGTATWKPGSSGP	110.2	75.4	114.1	152.9		220.9	78	58.7	109.4		47.9	40.2	48.6	202			123.4	253.7				0.0348964	2.01019	Up	P02671	Fibrinogen alpha chain OS=Homo sapiens OX=9606 GN=FGA PE=1 SV=2	FGA	1	1	P02671	P02671 [302-328]	P02671 [302-328]
PGVLSSRQLGLPGPPDVPDHAAYHPF	2.5	22.75			4.1		8.5	20.45	9.5	1967.75	8.8		16.8	54.7		128.65	70.3			813.95	70.55	0.0303411	0.993945	Unchanged	Q14624	Inter-alpha-trypsin inhibitor heavy chain H4 OS=Homo sapiens OX=9606 GN=ITIH4 PE=1 SV=4	ITIH4	1	1	Q14624	Q14624 [662-687]	Q14624 [662-687]
PKFMETVAEKALQEYRKKHREE	109.9	76		139.1	95.9		51.9			56.3	121.1			148.6		150.2	136.1	268.4		96.4		0.0343733	1.7219	Unchanged	P10909	Clusterin OS=Homo sapiens OX=9606 GN=CLU PE=1 SV=1	CLU	1	1	P10909	P10909 [428-449]	P10909 [428-449]
PLPSKETIEQEKQAGES		7.5	20.5	50.7	66.1	64.1		33		8.5	40.5	39.6	34.6	171.6		189.6	133.5		73.4	42.4	93.2	0.00242414	3.21236	Up	P62328	Thymosin beta-4 OS=Homo sapiens OX=9606 GN=TMSB4X PE=1 SV=2	TMSB4X	1	1	P62328	P62328 [28-44]	P62328 [28-44]
PLQLFEGR		40.1								113.8			15.2	35.7		79				435.6	47.9	0.393556	2.65316	Unchanged	P0C0L4	Complement C4-A OS=Homo sapiens OX=9606 GN=C4A PE=1 SV=2	C4A	1	2	P0C0L4	P0C0L4 [1440-1447]	P0C0L4 [1440-1447]
PLQPVTPLQLFEGR		37.9					4.7			96.2	5.8		12.7			98.4	34.8			476.5	50.5	0.0696706	5.24634	Unchanged	P0C0L4	Complement C4-A OS=Homo sapiens OX=9606 GN=C4A PE=1 SV=2	C4A	1	2	P0C0L4	P0C0L4 [1434-1447]	P0C0L4 [1434-1447]
PNSPGKILLMDLNEEDPTVLELGITG							75.5	853.6	372.75	32.4	240.3	391.5	150.65	178	407	235.8		254.4	302.6	123.9	222.3	0.711148	0.814475	Unchanged	P27169	Serum paraoxonase/arylesterase 1 OS=Homo sapiens OX=9606 GN=PON1 PE=1 SV=3	PON1	1	1	P27169	P27169 [79-104]	P27169 [79-104]
PPGADGQPGAKGEPGDAGAKGDAGPPGP	20.85		9.6	19.5	6.85	60.5667	10.6	35.7333	7.2	3.2	15	33.7667	23.9	72	125.967	109.233	148.767	59.95	131.867	56.15	10.15	0.00139085	4.34064	Up	P02452	Collagen alpha-1(I) chain OS=Homo sapiens OX=9606 GN=COL1A1 PE=1 SV=5	COL1A1	1	1	P02452	P02452 [816-843]	P02452 [816-843]
PPGADGQPGAKGEPGDAGAKGDAGPPGPA	5.6					15.8		16	4.4		10.7		15.6	12.1		100.5	75.8	51.6	112.8	58.8		0.00215313	6.04405	Up	P02452	Collagen alpha-1(I) chain OS=Homo sapiens OX=9606 GN=COL1A1 PE=1 SV=5	COL1A1	1	1	P02452	P02452 [816-844]	P02452 [816-844]
PPGEAGKPGEQGVPGD	34.65	16.25				83.2333	23.8	42.1	15.95	4.9	39.05	38.1	52.3333	76.2667	112.767	129.367	111.667	100.867	176.067	87.4	13.8	0.00901699	2.88341	Up	P02452	Collagen alpha-1(I) chain OS=Homo sapiens OX=9606 GN=COL1A1 PE=1 SV=5	COL1A1	1	1	P02452	P02452 [651-666]	P02452 [651-666]
PPGEAGKPGEQGVPGDLG	15.75	8.2		15.5		41.1		22.35			15.4		31.55	42.35		87	74.05	67.65	92.15	49.9		0.00039341	3.21622	Up	P02452	Collagen alpha-1(I) chain OS=Homo sapiens OX=9606 GN=COL1A1 PE=1 SV=5	COL1A1	1	1	P02452	P02452 [651-668]	P02452 [651-668]
PPGEAGKPGEQGVPGDLGAPGPSG	109.967	54.5667	74.6		52.9	243.433	92.1	129.767	58.4	15.7333	56.1333	91		192		88.9333	75.2333	100.4		52.8667		0.443299	1.14526	Unchanged	P02452	Collagen alpha-1(I) chain OS=Homo sapiens OX=9606 GN=COL1A1 PE=1 SV=5	COL1A1	1	1	P02452	P02452 [651-674]	P02452 [651-674]
PPGFSPFR		484.9					123.95		203.75	242.65				27.5		89.4				387.55	197.3	0.332806	0.665008	Unchanged	P01042	Kininogen-1 OS=Homo sapiens OX=9606 GN=KNG1 PE=1 SV=2	KNG1	1	4	P01042	P01042 [382-389]	P01042 [382-389]
PPGKAGEDGHPGKPGRPGERG			120.3	267.2	118.1						278	330.7	228	408.6		215.6			254.8			0.292257	1.30969	Unchanged	P08123	Collagen alpha-2(I) chain OS=Homo sapiens OX=9606 GN=COL1A2 PE=1 SV=7	COL1A2	1	1	P08123	P08123 [137-157]	P08123 [137-157]
PPTTENKPKVQCC	74.5	31.6		180.3	65.1			118.9	112.7	15.8	41.2	22.3	39.4		323.4		123.8	532.6			123.6	0.0173551	3.93061	Up	P62491	Ras-related protein Rab-11A OS=Homo sapiens OX=9606 GN=RAB11A PE=1 SV=3	RAB11A	1	1	P62491	P62491 [201-213]	P62491 [201-213]
PQGDAAQKTDTSHHDQDHPTFNKITPNLAEFAFSLYRQLAHQ	96.8	54.4	69.5	106.5			28.8		26.5			38.2	30.2	71	565		144.8	551.3		81.7		0.0353868	5.01681	Up	P01009	Alpha-1-antitrypsin OS=Homo sapiens OX=9606 GN=SERPINA1 PE=1 SV=3	SERPINA1	1	1	P01009	P01009 [27-68]	P01009 [27-68]
PRPPDDPGFGPHQRLEKLDSLLSDYDILSLSNIQQHSV	46.5	18.3		28.4			45.4	57.1			39.2		43.1		444.6				135.1		94	0.068832	5.65456	Unchanged	P78536	Disintegrin and metalloproteinase domain-containing protein 17 OS=Homo sapiens OX=9606 GN=ADAM17 PE=1 SV=1	ADAM17	1	1	P78536	P78536 [18-55]	P78536 [18-55]
PRRYTIAALLSPYSYSTTAVVTNPKE	51.5	74.4		55.5	40.3	119.2	55.5	149.9	65.1	31.9	31	133.9	96.9			95.2		225.4			140.9	0.0603339	2.03955	Unchanged	P02766	Transthyretin OS=Homo sapiens OX=9606 GN=TTR PE=1 SV=1	TTR	1	1	P02766	P02766 [122-147]	P02766 [122-147]
PSGEVSHPRKT	73.4	77.7		92.3	54.8	30.4	83.9	104.5	63	233.9	104.3	54.5	162.5	230.6	180.9	104.8	381.3		99.8	364.7	100.4	0.0149008	2.20855	Up	P02765	Alpha-2-HS-glycoprotein OS=Homo sapiens OX=9606 GN=AHSG PE=1 SV=2	AHSG	1	1	P02765	P02765 [329-339]	P02765 [329-339]
PVTPLQLFEGR	5.1	38.2	2.1	1.5	1.9		3.7	4.7	5.4	119.5	4.5	1.3	19	44		93	38.9		13.6	456.1	53.1	0.00261658	6.75399	Up	P0C0L4	Complement C4-A OS=Homo sapiens OX=9606 GN=C4A PE=1 SV=2	C4A	1	2	P0C0L4	P0C0L4 [1437-1447]	P0C0L4 [1437-1447]
PVVPPCPGRIRHFKV	175.7	50.7	119.5	222.7	203.9	224.2	158.8	227.9	153.2	41.7	196.5	210.8	236.2			121.5		246.7			56.9	0.630571	0.829103	Unchanged	P02765	Alpha-2-HS-glycoprotein OS=Homo sapiens OX=9606 GN=AHSG PE=1 SV=2	AHSG	1	1	P02765	P02765 [353-367]	P02765 [353-367]
QAELLTFPNSSPGLRRQ			19.5		49.6	18.5	8.6	12.2			13.7	15	14.6	141.2	194	138.5		101.9	98.7	59.9	70.4	2.9263e-06	6.06159	Up	P12830	Cadherin-1 OS=Homo sapiens OX=9606 GN=CDH1 PE=1 SV=3	CDH1	1	1	P12830	P12830 [136-152]	P12830 [136-152]
QAGAAGSRMNFRPGVLS		38.5			20.7667		14.45		42.8667	1215.93	43.0333		121.3	58.1		214.1	129.2			648.25	76	0.225966	1.05282	Unchanged	Q14624	Inter-alpha-trypsin inhibitor heavy chain H4 OS=Homo sapiens OX=9606 GN=ITIH4 PE=1 SV=4	ITIH4	1	1	Q14624	Q14624 [650-666]	Q14624 [650-666]
QAGAAGSRMNFRPGVLSSRQLGLPGPPDVPDHAAYHPF	13.8833	253.2	2.475	1.55	22.0667	6.9	33.4	40	25.05	2308.94	23.0167	4.33333	87.1	24.9667		76.46	48.4		2.46	663.457	58.1667	0.524812	0.670988	Unchanged	Q14624	Inter-alpha-trypsin inhibitor heavy chain H4 OS=Homo sapiens OX=9606 GN=ITIH4 PE=1 SV=4	ITIH4	1	1	Q14624	Q14624 [650-687]	Q14624 [650-687]
QAHGAPAPPSGSAPH	44.1	26.3	29.1	30		38.1	33.9	40.3	27.4		37.3	45.2			106.9	70.2	70.6	66	58.7	52	57.5	6.00103e-05	1.95743	Unchanged	P35318	Pro-adrenomedullin OS=Homo sapiens OX=9606 GN=ADM PE=1 SV=1	ADM	1	1	P35318	P35318 [169-183]	P35318 [169-183]
QAKEPCVESLVSQYFQTV		9.4			23.2							17.9		155.1	163.4	192.5	338.1		88.3	198.3	99.9	0.00242022	10.486	Up	P02652	Apolipoprotein A-II OS=Homo sapiens OX=9606 GN=APOA2 PE=1 SV=1	APOA2	1	1	P02652	P02652 [24-41]	P02652 [24-41]
QAKEPCVESLVSQYFQTVTD	39.4	39.8		61.4				34.8			40.7		66.8	87	260.9			350		72.6		0.0477944	4.08537	Up	P02652	Apolipoprotein A-II OS=Homo sapiens OX=9606 GN=APOA2 PE=1 SV=1	APOA2	1	1	P02652	P02652 [24-43]	P02652 [24-43]
QAKEPCVESLVSQYFQTVTDYGKD	42.3		40.3	72.8	60.5	35.3	26.5	53.6	20.6	9.4	64.1	25	101.7	86.4	292.1	41.5	35.5	469.5	64.6	71.8	26.2	0.0908005	2.9549	Unchanged	P02652	Apolipoprotein A-II OS=Homo sapiens OX=9606 GN=APOA2 PE=1 SV=1	APOA2	1	1	P02652	P02652 [24-47]	P02652 [24-47]
QCVPDRGQQYQGRLA	67.3	33.5	85.1	71	40.4	164.4	81.5	113.8	73.3	15.6		43.2	129.3	79.5			84		70.8	84.5		0.304577	1.04138	Unchanged	P00734	Prothrombin OS=Homo sapiens OX=9606 GN=F2 PE=1 SV=2	F2	1	1	P00734	P00734 [212-226]	P00734 [212-226]
QDGRPGPPGPPG		1.5			73.9		69.6						51.2				86		299.8	177.8	10.3	0.358939	2.92508	Unchanged	P02452	Collagen alpha-1(I) chain OS=Homo sapiens OX=9606 GN=COL1A1 PE=1 SV=5	COL1A1	1	1	P02452	P02452 [561-572]	P02452 [561-572]
QDGRPGPPGPPGA		37.3333	73.5	136.267			75.9667	168.267		16.2667	66.3		121	239.533	213.533		68.8	119.567	149.733	74.5667		0.103439	1.66112	Unchanged	P02452	Collagen alpha-1(I) chain OS=Homo sapiens OX=9606 GN=COL1A1 PE=1 SV=5	COL1A1	1	1	P02452	P02452 [561-573]	P02452 [561-573]
QDMVEDYRNKYEDEINKRTNAENEFVTIK	220.433				149.3	3.2				1.5				2666.7			6.6			38.75	500.1	0.33998	8.5787	Unchanged	P04264	Keratin, type II cytoskeletal 1 OS=Homo sapiens OX=9606 GN=KRT1 PE=1 SV=6	KRT1	1	2	P04264	P04264 [260-288]	P04264 [260-288]
QDRLDAPPPPAAPLPRWSGP	66.3	46.1	79.6	96.5	59.4	53.6	71.8	72.9	57.5		60.5	70.8	45.2	60.8	171.7	134.1	60.9	254.3	94.9	58.3	48.6	0.118733	1.6988	Unchanged	Q99523	Sortilin OS=Homo sapiens OX=9606 GN=SORT1 PE=1 SV=3	SORT1	1	1	Q99523	Q99523 [34-53]	Q99523 [34-53]
QEDGFEGTEEGSPRE		40.8		49.5		89.3						53.2			135.7		54.3	119.8		93		0.0890899	1.73024	Unchanged	Q9UKU9	Angiopoietin-related protein 2 OS=Homo sapiens OX=9606 GN=ANGPTL2 PE=1 SV=1	ANGPTL2	1	1	Q9UKU9	Q9UKU9 [23-37]	Q9UKU9 [23-37]
QEFPDPEKF	143.5	39.8	57.9	166.6	35.6	77.8	127	157.7	73.3	11.4		24.7	74.9	28.9	271.9	109.6	67.1	87.1	71.1	47.2	35.4	0.787759	1.08811	Unchanged	P05181	Cytochrome P450 2E1 OS=Homo sapiens OX=9606 GN=CYP2E1 PE=1 SV=1	CYP2E1	1	1	P05181	P05181 [401-409]	P05181 [401-409]
QEGSEVVKRPR	70.3	34.9	53.2	101.8	65.9	96.2	66.9	91.7	30.7	9.3	60.9	34.6	94.9	221.2	64.3	78.8	131.9	85	119.7	102.2	8.5	0.360888	1.6256	Unchanged	P02818	Osteocalcin OS=Homo sapiens OX=9606 GN=BGLAP PE=1 SV=2	BGLAP	1	1	P02818	P02818 [40-50]	P02818 [40-50]
QEKNPLPSKETIEQEKQAGES				3.25	79.25				4.1	1.35	5.05		8.3	95.6	23.9	94.8	50.6	17.9	55.45	49.25	37	0.0146491	3.14289	Up	P62328	Thymosin beta-4 OS=Homo sapiens OX=9606 GN=TMSB4X PE=1 SV=2	TMSB4X	1	1	P62328	P62328 [24-44]	P62328 [24-44]
QERDPSKIKWGDAGAE	122.8	25.5	58.4		46.4	153.75	59.8		42.85	17.9	57.05			184					78.35	53.05		0.282851	1.61896	Unchanged	P04406	Glyceraldehyde-3-phosphate dehydrogenase OS=Homo sapiens OX=9606 GN=GAPDH PE=1 SV=3	GAPDH	1	1	P04406	P04406 [78-93]	P04406 [78-93]
QFTSSTSYNRGDSTFESK	287.15	158.65	362.9	43	308.15	238.65	235.85	486	681.6	418.75	392.9	428.05	606.85	53		18.7	73.5		21	28.3	29.4	4.47203e-06	0.10436	Down	P02671	Fibrinogen alpha chain OS=Homo sapiens OX=9606 GN=FGA PE=1 SV=2	FGA	1	1	P02671	P02671 [582-599]	P02671 [582-599]
QFTSSTSYNRGDSTFESKS				35.8	99.1		103.1	153	177.4	133.6	287.6	126.4	200		198.6	128.1					142.3	0.47066	1.06915	Unchanged	P02671	Fibrinogen alpha chain OS=Homo sapiens OX=9606 GN=FGA PE=1 SV=2	FGA	1	1	P02671	P02671 [582-600]	P02671 [582-600]
QFTSSTSYNRGDSTFESKSY	44.9	50.2	35.6	45.4	113.1	82.2	93.2	161.45	211.95	323.5	210.85		127.8	44.1		64.9	353.25	75.8	77.3	55.3	88.1	0.608337	0.867056	Unchanged	P02671	Fibrinogen alpha chain OS=Homo sapiens OX=9606 GN=FGA PE=1 SV=2	FGA	1	1	P02671	P02671 [582-601]	P02671 [582-601]
QFTSSTSYNRGDSTFESKSYKM		83.9			149.3		92.5667	93.8667	362.05	80.1	493.575	348.95	113.9			188.1	657.675	244.433	222.4	129.95	283.4	0.182827	1.42389	Unchanged	P02671	Fibrinogen alpha chain OS=Homo sapiens OX=9606 GN=FGA PE=1 SV=2	FGA	1	1	P02671	P02671 [582-603]	P02671 [582-603]
QFTSSTSYNRGDSTFESKSYKMA	47.35	38.4	47.375	45.2	103.05		51.525	42.85	110.775		121.6	121.75	85.6333	112.25	107.7	127.575	267.875	191.55	165.6	87.125	167.075	0.00088652	2.06838	Up	P02671	Fibrinogen alpha chain OS=Homo sapiens OX=9606 GN=FGA PE=1 SV=2	FGA	1	1	P02671	P02671 [582-604]	P02671 [582-604]
QFVHPEHRSFVDLSGHNLANPHPFAVVPSTAT	113	39.9	69.3	110.3	61.2	118.5	127.3	132.8	43.8	14.1	111.7	66.3		70.7				340.1	244.4	100.3	72	0.145165	1.96985	Unchanged	O94985	Calsyntenin-1 OS=Homo sapiens OX=9606 GN=CLSTN1 PE=1 SV=1	CLSTN1	1	1	O94985	O94985 [830-861]	O94985 [830-861]
QGARGFPGTPGLPGFKGIRGHNGLDG	253.95		221.55	243.45		327.6	230.3	197.75			259.7		139.8	174.35			126.8	183.3	84			0.0536583	0.606638	Unchanged	P08123	Collagen alpha-2(I) chain OS=Homo sapiens OX=9606 GN=COL1A2 PE=1 SV=7	COL1A2	1	1	P08123	P08123 [162-187]	P08123 [162-187]
QGHAGAQGPPGPPGINGSPGGKGEMGP	232.35	86.7	125.9	193	43.5	460.25	182.55	217.45	117.7	30.1	140.55	140.85	179.8	130.6	81.4	156.15	60.8	90.5	133	51.5		0.165702	0.607865	Unchanged	P02461	Collagen alpha-1(III) chain OS=Homo sapiens OX=9606 GN=COL3A1 PE=1 SV=4	COL3A1	1	1	P02461	P02461 [374-400]	P02461 [374-400]
QGLPGIAGHHGDQGAPGSVGP	135.25	38.2	87	158.75	84.45	229.55	135.75	167.35	73.85		142.85	52.9	164.5	97.2		74.55	86.1	172.7	124.05	43.7		0.48203	0.813792	Unchanged	P08123	Collagen alpha-2(I) chain OS=Homo sapiens OX=9606 GN=COL1A2 PE=1 SV=7	COL1A2	1	1	P08123	P08123 [1029-1049]	P08123 [1029-1049]
QGPPGPSGEEGKRGP	181.6	90.275	99.325	205.725	108.075	193.133	120.525	168.2	42.5	23.35	88.175	110.85	169.25			105.725	78.925	165.033	147	75.825		0.931033	0.929755	Unchanged	P08123	Collagen alpha-2(I) chain OS=Homo sapiens OX=9606 GN=COL1A2 PE=1 SV=7	COL1A2	1	1	P08123	P08123 [369-383]	P08123 [369-383]
QGPPGPSGEEGKRGPNGEAGSAGPPGPPG	116.1	49.0333	55.3	134.867	72.9		78.7	129.767	30.2	21.3333	70.3	86.6	87.0667	83.95	120.45	76.65	68.7333	146.433	140.767	102.75		0.0622686	1.36039	Unchanged	P08123	Collagen alpha-2(I) chain OS=Homo sapiens OX=9606 GN=COL1A2 PE=1 SV=7	COL1A2	1	1	P08123	P08123 [369-397]	P08123 [369-397]
QGPPGPTGPGGDKGDTGPPGP	101.6	56.2	72.1	130.55	63.15	244.35	102.45	164.45	53.4	26.05		136.25	149.4	101.75	200.65	86.3	60.7	136.85	125.3	62.9	33.65	0.879275	0.932459	Unchanged	P02461	Collagen alpha-1(III) chain OS=Homo sapiens OX=9606 GN=COL3A1 PE=1 SV=4	COL3A1	1	1	P02461	P02461 [617-637]	P02461 [617-637]
QGPVGPPGFTGPPGPPGPPGP	233.5	130.133	112.1	100.267	63.3667	280.933	96.8667	140.7	91.6333	17.8			134.233	161.7	105.2	101.9	85.15	163.2	104.267	69.2		0.921801	0.886456	Unchanged	P02462	Collagen alpha-1(IV) chain OS=Homo sapiens OX=9606 GN=COL4A1 PE=1 SV=4	COL4A1	1	1	P02462	P02462 [193-213]	P02462 [193-213]
QGVKGESGKPGANGLSGERGPPGP	163.8	53.9333	144.4	244.325	71.1	444.325	200.425	233.967	90.275	28.2	100.8	166.175	193.225	194.367		107.55	109.95	124.2	107.367	38.15	21.9	0.202423	0.611944	Unchanged	P02461	Collagen alpha-1(III) chain OS=Homo sapiens OX=9606 GN=COL3A1 PE=1 SV=4	COL3A1	1	1	P02461	P02461 [974-997]	P02461 [974-997]
QGVNDNEEGFFSARGH	163.1	282.1	32.9	46.3	70.6	70.7	212.8	163.8	227.9	887.7	448.6	19.7	639.4	38.3	52.1	30.5	23.6	12.2	10.8	147.3	16.3	0.00166726	0.164759	Down	P02675	Fibrinogen beta chain OS=Homo sapiens OX=9606 GN=FGB PE=1 SV=2	FGB	1	1	P02675	P02675 [31-46]	P02675 [31-46]
QGVNDNEEGFFSARGHRP	21.1	18.6	25.2	22.9	72.8	36.8	16.6	22.2	18.4	11.8	37.1	14.5	34.4	42.6	155.8	21.7	22.5	33	21.1	171.1	72.7	0.0655552	2.49237	Unchanged	P02675	Fibrinogen beta chain OS=Homo sapiens OX=9606 GN=FGB PE=1 SV=2	FGB	1	1	P02675	P02675 [31-48]	P02675 [31-48]
QGVNDNEEGFFSARGHRPL	42.8	25.3	56.4	77	36.2	62.8	45.9	53.3	57	15.9	49.3	30.6	94.6	78.6	223.8		132.9	371.3	114.7	123	65.1	0.00185411	3.18392	Up	P02675	Fibrinogen beta chain OS=Homo sapiens OX=9606 GN=FGB PE=1 SV=2	FGB	1	1	P02675	P02675 [31-49]	P02675 [31-49]
QGVNDNEEGFFSARGHRPLD	27.6	31.4	36.4	47.5	61.4	39.9	33	65.7	49.6	104.3	62.1	21.7	67.6	52.5	78.6	62.7	71.1	90.1	42.4	137.6	52.7	0.0337219	1.47333	Unchanged	P02675	Fibrinogen beta chain OS=Homo sapiens OX=9606 GN=FGB PE=1 SV=2	FGB	1	1	P02675	P02675 [31-50]	P02675 [31-50]
QGVNDNEEGFFSARGHRPLDK	260.5	451.8	116.3	138.4	155.9	191	212.2	279.1	328.6	1036.3	557.4	55.4	1245.7	7.4		7.4	8.1	4.2	2.8	10.3	5.4	1.5187e-10	0.0168408	Down	P02675	Fibrinogen beta chain OS=Homo sapiens OX=9606 GN=FGB PE=1 SV=2	FGB	1	1	P02675	P02675 [31-51]	P02675 [31-51]
QGVNDNEEGFFSARGHRPLDKKREEAPSL	72.7	107	25	114.9	20.7	54.9	49.1	67	87.3		149.3	12.1	220.4	74.5		58.2	59.5	149.6	73.7	142.8	55.3	0.363583	1.07291	Unchanged	P02675	Fibrinogen beta chain OS=Homo sapiens OX=9606 GN=FGB PE=1 SV=2	FGB	1	1	P02675	P02675 [31-59]	P02675 [31-59]
QGVNDNEEGFFSARGHRPLDKKREEAPSLRPAPPPISGGGY	68.5	71.5	37.35	65.95	60.05	51.45	75.65	100.75	88.8	487.85	140.95	22.4	213.9	82.3	46.2	70.35	61.85		42.15	382.15	49.85	0.790394	0.918942	Unchanged	P02675	Fibrinogen beta chain OS=Homo sapiens OX=9606 GN=FGB PE=1 SV=2	FGB	1	1	P02675	P02675 [31-71]	P02675 [31-71]
QHVFLAPQQARSLLQRV		34.6	35.6	29	32.2	21.1	31.7	36.8	26.5		41.1		32.7	92.2	118	248.1	55.6	360.65	122.1	64.55	183.3	0.000344005	4.84166	Up	P00734	Prothrombin OS=Homo sapiens OX=9606 GN=F2 PE=1 SV=2	F2	1	1	P00734	P00734 [25-41]	P00734 [25-41]
QIFLPEPEQPSR	50.1	17.8	66.3	39.4	666.5	46.7	57	66.6	27.8	10.1	78.7	45.1	28.4	23.5	64.4		24		44.7	37	23.3	0.267877	0.391462	Unchanged	P08514	Integrin alpha-IIb OS=Homo sapiens OX=9606 GN=ITGA2B PE=1 SV=3	ITGA2B	1	1	P08514	P08514 [891-902]	P08514 [891-902]
QIRGLEEELQFSLGSKINV	27	179.1					113.15	63.5	246.35	515.15	109.4	62.2	48.45			421.15	308.2			111.85	483.65	0.0518166	2.18494	Unchanged	P0C0L4	Complement C4-A OS=Homo sapiens OX=9606 GN=C4A PE=1 SV=2	C4A	1	2	P0C0L4	P0C0L4 [1350-1368]	P0C0L4 [1350-1368]
QIRGLEEELQFSLGSKINVK	292.5	344.25	168.6	132.6	118.75	187.4	427.9	312.1	560	1198.35	342.15	219.35	213.5			128.3	65.1				189.7	0.0804295	0.367486	Unchanged	P0C0L4	Complement C4-A OS=Homo sapiens OX=9606 GN=C4A PE=1 SV=2	C4A	1	2	P0C0L4	P0C0L4 [1350-1369]	P0C0L4 [1350-1369]
QKENAGEDPGLAR	128.75				216.6							61.65		1391.25	806.15			267.6		99.8	138.9	0.150539	3.9858	Unchanged	P81605	Dermcidin OS=Homo sapiens OX=9606 GN=DCD PE=1 SV=2	DCD	1	1	P81605	P81605 [41-53]	P81605 [41-53]
QKENAGEDPGLARQAPKPRKQ	475.8					81.7						57.9		877.5	946.1			808.9		450.8	335.15	0.126342	3.33291	Unchanged	P81605	Dermcidin OS=Homo sapiens OX=9606 GN=DCD PE=1 SV=2	DCD	1	1	P81605	P81605 [41-61]	P81605 [41-61]
QLDPGGGQGPPPVT	63.3		80.8	110.9	52.3		83.1	93.1	43.2	11.2	59.9	68.6	62.1	67.4	284	104.9	56.1	145.6	95.1	80.2	56.4	0.0848104	1.67926	Unchanged	P26006	Integrin alpha-3 OS=Homo sapiens OX=9606 GN=ITGA3 PE=1 SV=5	ITGA3	1	1	P26006	P26006 [876-889]	P26006 [876-889]
QLGLPGPPDVPDHAAYHP					24.3					87.85	18.6					158.5			26.45	615.7	111.033	0.157667	5.22954	Unchanged	Q14624	Inter-alpha-trypsin inhibitor heavy chain H4 OS=Homo sapiens OX=9606 GN=ITIH4 PE=1 SV=4	ITIH4	1	1	Q14624	Q14624 [669-686]	Q14624 [669-686]
QLGLPGPPDVPDHAAYHPF	5.95	26.225	4.3	1.95	10.475		10.4	21.15	7.75	1340.2	12.525	5.25	11.775	49.95	14.35	179.6	102	16.125	11.375	577.075	78.375	0.043552	1.05852	Unchanged	Q14624	Inter-alpha-trypsin inhibitor heavy chain H4 OS=Homo sapiens OX=9606 GN=ITIH4 PE=1 SV=4	ITIH4	1	1	Q14624	Q14624 [669-687]	Q14624 [669-687]
QLGLPGPPDVPDHAAYHPFR	33.725	207.1	34.25	13.05	66.15	50.7	77.725	106.5	64.175	3119.68	105.8	27.975	89.125	11.475	10.6	27.65	16.4		6.6	184.425	28.85	0.0309115	0.13292	Down	Q14624	Inter-alpha-trypsin inhibitor heavy chain H4 OS=Homo sapiens OX=9606 GN=ITIH4 PE=1 SV=4	ITIH4	1	1	Q14624	Q14624 [669-688]	Q14624 [669-688]
QLLCKLPTDSELAPRS		36.7		137.8	69.9	109.1		104.1	87		120.4						142.6			104	63.7	0.734082	1.08877	Unchanged	P49908	Selenoprotein P OS=Homo sapiens OX=9606 GN=SELENOP PE=1 SV=3	SELENOP	1	1	P49908	P49908 [284-299]	P49908 [284-299]
QLNYKHYDGSYSTFGER	74.75	315.3							108.65	1260.5	77.05		129.45			134.4	92.6			497.15		0.967625	0.736786	Unchanged	P01023	Alpha-2-macroglobulin OS=Homo sapiens OX=9606 GN=A2M PE=1 SV=3	A2M	1	1	P01023	P01023 [1015-1031]	P01023 [1015-1031]
QLNYKHYDGSYSTFGERYGR	744.55	154.45	71.65	103.35	72.55	230.35	31.8	237.05		583.25	42.2		142.6	143	18.6	156	89.4	17	24.5	685.4	99.4	0.279765	0.702539	Unchanged	P01023	Alpha-2-macroglobulin OS=Homo sapiens OX=9606 GN=A2M PE=1 SV=3	A2M	1	1	P01023	P01023 [1015-1034]	P01023 [1015-1034]
QLQKVPPEWK	218.2	224.95	128.7	98.75	105.5	214.3	196.6	502.95	252.25	1168.75	486.55	130.95	324.2	46.65		15.85	45.75		16.3	61.75	20.4	3.14386e-05	0.110508	Down	P02671	Fibrinogen alpha chain OS=Homo sapiens OX=9606 GN=FGA PE=1 SV=2	FGA	1	1	P02671	P02671 [240-249]	P02671 [240-249]
QLQKVPPEWKALTDMPQM			48.525		96			57.7333		79.075	49.75			117.875			202.375			181.66		0.00877555	2.5266	Up	P02671	Fibrinogen alpha chain OS=Homo sapiens OX=9606 GN=FGA PE=1 SV=2	FGA	1	1	P02671	P02671 [240-257]	P02671 [240-257]
QLRPEHFQEVGYAAPPSPPLS		54.84			40.5	52.6667	38.475	51.88	21.225	2951.03	35.0167		49.48			64.8667	125.08		33.8	283.567		0.615366	0.346408	Unchanged	Q16610	Extracellular matrix protein 1 OS=Homo sapiens OX=9606 GN=ECM1 PE=1 SV=2	ECM1	1	1	Q16610	Q16610 [32-52]	Q16610 [32-52]
QLSYGYDEKSTGG	142.5	64.2		135.5	74.6	111.3	78.6		44.9		104.6	92	94.6	69.9		55.1	51.5		82.2	66.3		0.0319484	0.689436	Unchanged	P02452	Collagen alpha-1(I) chain OS=Homo sapiens OX=9606 GN=COL1A1 PE=1 SV=5	COL1A1	1	1	P02452	P02452 [162-174]	P02452 [162-174]
QLVHHFEIDVDIFEPQGISK			55.2		21.3	11			1099.1	2.4	84.25			1589.65	538.55					8.1	779.65	0.226884	3.43524	Unchanged	P19827	Inter-alpha-trypsin inhibitor heavy chain H1 OS=Homo sapiens OX=9606 GN=ITIH1 PE=1 SV=3	ITIH1	1	1	P19827	P19827 [185-204]	P19827 [185-204]
QLWDRTRPEVQQWYQQF					16					2	21.6			248.5	320.7	138.9	122.2		237.8	210.6	76.3	0.0497165	14.6645	Up	Q9H1Z8	Augurin OS=Homo sapiens OX=9606 GN=ECRG4 PE=1 SV=1	ECRG4	1	1	Q9H1Z8	Q9H1Z8 [71-87]	Q9H1Z8 [71-87]
QNGEPGGKGERGAPGEKGEGGPPG	63.7	46	68.6	238.15	47.9	85.4	108.5	309.5	9.3	12.8	141.067	456.633	166	406.3	193.9	271.5	60.2	320.95	233.45	83.7	124.15	0.0677155	1.56995	Unchanged	P02461	Collagen alpha-1(III) chain OS=Homo sapiens OX=9606 GN=COL3A1 PE=1 SV=4	COL3A1	1	1	P02461	P02461 [817-840]	P02461 [817-840]
QPPTVVPGGDLAKVQR	4				699.55		8.8	4.2		4.4			3.9	30.5	19.6	104.8	46.35	24.4	98.65	144.7	57.4	0.125954	0.544664	Unchanged	Q71U36	Tubulin alpha-1A chain OS=Homo sapiens OX=9606 GN=TUBA1A PE=1 SV=1	TUBA1A	3	7	Q71U36; Q9NY65; P68366	Q71U36 [358-373]; Q9NY65 [358-373]; P68366 [358-373]	Q71U36 [358-373]
QPPTVVPGGDLAKVQR	4				699.55		8.8	4.2		4.4			3.9	30.5	19.6	104.8	46.35	24.4	98.65	144.7	57.4	0.125954	0.544664	Unchanged	P0DPH8	Tubulin alpha-3D chain OS=Homo sapiens OX=9606 GN=TUBA3D PE=1 SV=1	TUBA3D	6	7	P0DPH8; Q71U36; Q9NY65; P68363; Q9BQE3; P68366	P0DPH8 [358-373]; Q71U36 [358-373]; Q9NY65 [358-373]; P68363 [358-373]; Q9BQE3 [358-373]; P68366 [358-373]	P0DPH8 [358-373]
QPPTVVPGGDLAKVQR	4				699.55		8.8	4.2		4.4			3.9	30.5	19.6	104.8	46.35	24.4	98.65	144.7	57.4	0.125954	0.544664	Unchanged	P0DPH8	Tubulin alpha-3D chain OS=Homo sapiens OX=9606 GN=TUBA3D PE=1 SV=1	TUBA3D	4	7	P0DPH8; Q9NY65; P68363; P68366	P0DPH8 [358-373]; Q9NY65 [358-373]; P68363 [358-373]; P68366 [358-373]	P0DPH8 [358-373]
QPPTVVPGGDLAKVQR	4				699.55		8.8	4.2		4.4			3.9	30.5	19.6	104.8	46.35	24.4	98.65	144.7	57.4	0.125954	0.544664	Unchanged	Q71U36	Tubulin alpha-1A chain OS=Homo sapiens OX=9606 GN=TUBA1A PE=1 SV=1	TUBA1A	1	7	Q71U36	Q71U36 [358-373]	Q71U36 [358-373]
QPPTVVPGGDLAKVQR	4				699.55		8.8	4.2		4.4			3.9	30.5	19.6	104.8	46.35	24.4	98.65	144.7	57.4	0.125954	0.544664	Unchanged	P0DPH8	Tubulin alpha-3D chain OS=Homo sapiens OX=9606 GN=TUBA3D PE=1 SV=1	TUBA3D	3	7	P0DPH8; Q71U36; P68366	P0DPH8 [358-373]; Q71U36 [358-373]; P68366 [358-373]	P0DPH8 [358-373]
QPPTVVPGGDLAKVQR	4				699.55		8.8	4.2		4.4			3.9	30.5	19.6	104.8	46.35	24.4	98.65	144.7	57.4	0.125954	0.544664	Unchanged	P0DPH8	Tubulin alpha-3D chain OS=Homo sapiens OX=9606 GN=TUBA3D PE=1 SV=1	TUBA3D	5	7	P0DPH8; Q9NY65; P68363; Q9BQE3; P68366	P0DPH8 [358-373]; Q9NY65 [358-373]; P68363 [358-373]; Q9BQE3 [358-373]; P68366 [358-373]	P0DPH8 [358-373]
QPPTVVPGGDLAKVQR	4				699.55		8.8	4.2		4.4			3.9	30.5	19.6	104.8	46.35	24.4	98.65	144.7	57.4	0.125954	0.544664	Unchanged	Q71U36	Tubulin alpha-1A chain OS=Homo sapiens OX=9606 GN=TUBA1A PE=1 SV=1	TUBA1A	2	7	Q71U36; P68366	Q71U36 [358-373]; P68366 [358-373]	Q71U36 [358-373]
QPPTVVPGGDLAKVQR	4				699.55		8.8	4.2		4.4			3.9	30.5	19.6	104.8	46.35	24.4	98.65	144.7	57.4	0.125954	0.544664	Unchanged	Q9NY65	Tubulin alpha-8 chain OS=Homo sapiens OX=9606 GN=TUBA8 PE=1 SV=1	TUBA8	3	7	Q9NY65; P68363; P68366	Q9NY65 [358-373]; P68363 [358-373]; P68366 [358-373]	Q9NY65 [358-373]
QPPTVVPGGDLAKVQR	4				699.55		8.8	4.2		4.4			3.9	30.5	19.6	104.8	46.35	24.4	98.65	144.7	57.4	0.125954	0.544664	Unchanged	Q71U36	Tubulin alpha-1A chain OS=Homo sapiens OX=9606 GN=TUBA1A PE=1 SV=1	TUBA1A	5	7	Q71U36; Q9NY65; P68363; Q9BQE3; P68366	Q71U36 [358-373]; Q9NY65 [358-373]; P68363 [358-373]; Q9BQE3 [358-373]; P68366 [358-373]	Q71U36 [358-373]
QPPTVVPGGDLAKVQR	4				699.55		8.8	4.2		4.4			3.9	30.5	19.6	104.8	46.35	24.4	98.65	144.7	57.4	0.125954	0.544664	Unchanged	P0DPH8	Tubulin alpha-3D chain OS=Homo sapiens OX=9606 GN=TUBA3D PE=1 SV=1	TUBA3D	4	7	P0DPH8; Q9NY65; Q9BQE3; P68366	P0DPH8 [358-373]; Q9NY65 [358-373]; Q9BQE3 [358-373]; P68366 [358-373]	P0DPH8 [358-373]
QPPTVVPGGDLAKVQR	4				699.55		8.8	4.2		4.4			3.9	30.5	19.6	104.8	46.35	24.4	98.65	144.7	57.4	0.125954	0.544664	Unchanged	P68363	Tubulin alpha-1B chain OS=Homo sapiens OX=9606 GN=TUBA1B PE=1 SV=1	TUBA1B	2	7	P68363; P68366	P68363 [358-373]; P68366 [358-373]	P68363 [358-373]
QPPTVVPGGDLAKVQR	4				699.55		8.8	4.2		4.4			3.9	30.5	19.6	104.8	46.35	24.4	98.65	144.7	57.4	0.125954	0.544664	Unchanged	Q9NY65	Tubulin alpha-8 chain OS=Homo sapiens OX=9606 GN=TUBA8 PE=1 SV=1	TUBA8	3	7	Q9NY65; Q9BQE3; P68366	Q9NY65 [358-373]; Q9BQE3 [358-373]; P68366 [358-373]	Q9NY65 [358-373]
QQAQPGQGSDPARWRQLI		3.5			14	9.6								162.8		91.9	447.1		76.2	143.4		0.00400739	20.4	Up	Q08397	Lysyl oxidase homolog 1 OS=Homo sapiens OX=9606 GN=LOXL1 PE=1 SV=2	LOXL1	1	1	Q08397	Q08397 [26-43]	Q08397 [26-43]
QSLQEETVR		67.5		98.8	124		176.9	200.7		308.5	143.4		183.3	97			40			65.5		0.0516267	0.414396	Unchanged	P08123	Collagen alpha-2(I) chain OS=Homo sapiens OX=9606 GN=COL1A2 PE=1 SV=7	COL1A2	1	1	P08123	P08123 [23-31]	P08123 [23-31]
QSLQEETVRK	115.4	31.4	59.3	125.5	51.5	196.9	104.7	128.6	39.8	10.4	85.9	98.7	160.5	268.7			45.2	53.7	61.1	36.6		0.840928	1.00098	Unchanged	P08123	Collagen alpha-2(I) chain OS=Homo sapiens OX=9606 GN=COL1A2 PE=1 SV=7	COL1A2	1	1	P08123	P08123 [23-32]	P08123 [23-32]
QSLQEETVRKGPAGDRGP	122.55	50.4	167.25	130.2	51.6	351.7	139.35	191.4	88.55	15.15	128.95	63.7	180.95	189.45	41.5	34.2	60.15	89.95	93.4	44.45	3.4	0.123221	0.537721	Unchanged	P08123	Collagen alpha-2(I) chain OS=Homo sapiens OX=9606 GN=COL1A2 PE=1 SV=7	COL1A2	1	1	P08123	P08123 [23-40]	P08123 [23-40]
QSTNAYPDLR	405.75	486.2		322.45	228.3	212.25	303.3	398.15	330.15	595.15	372.05	492.05	441.25	30.2	19.2	146.7	71.1			27.4	44.6	0.000570118	0.147895	Down	P07225	Vitamin K-dependent protein S OS=Homo sapiens OX=9606 GN=PROS1 PE=1 SV=1	PROS1	1	1	P07225	P07225 [102-111]	P07225 [102-111]
QVGDPGERGPPG		80.3		151.1	68.5	367.1	105.3	198.9		24.2		80.1	201.2	191			46.6		95.1	86.3		0.657397	0.738427	Unchanged	P20908	Collagen alpha-1(V) chain OS=Homo sapiens OX=9606 GN=COL5A1 PE=1 SV=3	COL5A1	1	1	P20908	P20908 [491-502]	P20908 [491-502]
QVLSVLKGEE	46.2	44.3	115.95	210.55	119.95	26.2	20.8	44.85	32.5		38.8	23.1	48.15	101.85	112.2		136.35	190.5	43.3	33.4		0.130488	1.60135	Unchanged	P02655	Apolipoprotein C-II OS=Homo sapiens OX=9606 GN=APOC2 PE=1 SV=1	APOC2	1	1	P02655	P02655 [92-101]	P02655 [92-101]
QVQLQESGPGLVKPSETLSLTCTVSG				243	142.9		129.8	120.1					100				277.5	607.3		277.4		0.044644	2.63251	Up	P01825	Immunoglobulin heavy variable 4-59 OS=Homo sapiens OX=9606 GN=IGHV4-59 PE=1 SV=2	IGHV4-59	1	3	P01825	P01825 [20-45]	P01825 [20-45]
QVSTHKQSESSHGWTGPSTG		9.9	48.7			151.4		25.9	60.5	6.9	26.1	19.4	41.9	219.4			41.7		49.8	29.9	31.8	0.246763	1.71661	Unchanged	P20930	Filaggrin OS=Homo sapiens OX=9606 GN=FLG PE=1 SV=3	FLG	1	1	P20930	P20930 [796-815]	P20930 [796-815]
QYDTWKQSTQRL	424.7	188.7	201	121.2	289.2	354.1	455.6	690.9	431.9	115.7	453.6	376.7	326	17.6	54.1	22.6	50	46.7	35.3		92.5	4.90832e-06	0.133668	Down	P01344	Insulin-like growth factor II OS=Homo sapiens OX=9606 GN=IGF2 PE=1 SV=1	IGF2	1	1	P01344	P01344 [115-126]	P01344 [115-126]
QYEDDPHWW	110.2	47.9		31.6			27.4	58.7	33.3		47.1	31.5		41		113.8	34.6	104.3	105.4	130.7		0.0694794	1.82203	Unchanged	Q06828	Fibromodulin OS=Homo sapiens OX=9606 GN=FMOD PE=1 SV=2	FMOD	1	1	Q06828	Q06828 [19-27]	Q06828 [19-27]
REEAPSLRPAPPPISGGGY	13.8333	14.55	26.925	34.0333	26.0333	68.5	33.9	48.8	39.9	134.3	42.3667	25.55	53.3667	87.4	99.3667	34.55	50.25	37.3	64.7667	63.5	32.25	0.086531	1.35706	Unchanged	P02675	Fibrinogen beta chain OS=Homo sapiens OX=9606 GN=FGB PE=1 SV=2	FGB	1	1	P02675	P02675 [53-71]	P02675 [53-71]
REYHTEKLVTSKGDKEL	49.6	56.5	22.9	42.9	56.4	56.7	83.7	169.1	89.7	209.2	113	31.9	190.1	89		44.6	52.9	56.2	31	102.1	35.1	0.251517	0.651276	Unchanged	P02671	Fibrinogen alpha chain OS=Homo sapiens OX=9606 GN=FGA PE=1 SV=2	FGA	1	1	P02671	P02671 [426-442]	P02671 [426-442]
RGDSTFESKSY					69					35.2	86.9		30.5				283.4			69.9	69.2	0.229696	2.54212	Unchanged	P02671	Fibrinogen alpha chain OS=Homo sapiens OX=9606 GN=FGA PE=1 SV=2	FGA	1	1	P02671	P02671 [591-601]	P02671 [591-601]
RGIPGPVGAAGATGARG	64.3	64.4	48.6	105.8	77.9		47.8	68.9	27	8.8	51.4		124.4			48.5	53.3	131.6	95.1			0.291485	1.31057	Unchanged	P08123	Collagen alpha-2(I) chain OS=Homo sapiens OX=9606 GN=COL1A2 PE=1 SV=7	COL1A2	1	1	P08123	P08123 [327-343]	P08123 [327-343]
RGLPGSPGNIGPAGKEGPVGLPGIDGRPGP		66.2		225.6	76.5	243.2		207.7	79.5	25.6		53.2		111.6			55	80.7	79.4			0.596187	0.66844	Unchanged	P08123	Collagen alpha-2(I) chain OS=Homo sapiens OX=9606 GN=COL1A2 PE=1 SV=7	COL1A2	1	1	P08123	P08123 [450-479]	P08123 [450-479]
RGLPGSPGNIGPAGKEGPVGLPGIDGRPGPIGP	99.6		76.5	88.9	63.2	132.9		174.6	41		61.3	44.4		60.9		81.3	87.5	162	124.1	42.4		0.762895	1.07017	Unchanged	P08123	Collagen alpha-2(I) chain OS=Homo sapiens OX=9606 GN=COL1A2 PE=1 SV=7	COL1A2	1	1	P08123	P08123 [450-482]	P08123 [450-482]
RGPPGSAGAPGKDGLNGLPGP	239.75	86.4	142.55	282.475	107.55	400.15	233.125	312.125	107.5	44.525	138.65	133.425	220.825	57.8	47.7333	35.4667	31.6667	119.9	81.5	54.6667	11.6333	0.000958103	0.292193	Down	P02452	Collagen alpha-1(I) chain OS=Homo sapiens OX=9606 GN=COL1A1 PE=1 SV=5	COL1A1	1	1	P02452	P02452 [1141-1161]	P02452 [1141-1161]
RLFPDFFTRVALYVDWIRSTLRR					7		2.4		2.1			3.8		36.2	81.2	59.8	153.7		91.6	53.9	94.4	0.000119732	21.3184	Up	P24158	Myeloblastin OS=Homo sapiens OX=9606 GN=PRTN3 PE=1 SV=3	PRTN3	1	1	P24158	P24158 [227-249]	P24158 [227-249]
RNKYEDEINKRTNAENEFVTIK	160.3	4.3		30.2	71						7.6		23.4	585.6		8.7		23.8		152.7	767.9	0.207009	6.22116	Unchanged	P04264	Keratin, type II cytoskeletal 1 OS=Homo sapiens OX=9606 GN=KRT1 PE=1 SV=6	KRT1	1	2	P04264	P04264 [267-288]	P04264 [267-288]
RNPGSSGTGGTATWKPGSSGP	196.1	96.5	224.7	304.8	78.7	324.1	254.9	174.4	267.1	36.5	149.5	138.7	147.2	81	175.6	45.2	84.4	148.7	54.3	19.7	52.8	0.013295	0.449299	Down	P02671	Fibrinogen alpha chain OS=Homo sapiens OX=9606 GN=FGA PE=1 SV=2	FGA	1	1	P02671	P02671 [308-328]	P02671 [308-328]
RNQSPVDQGATGASQGLLDRKEVLGGVIAGGLVG	96.8	29.3	81	64.1	45.1	50.4	77.3	71.1			61.2			78.7	166.6	121.5	62.7	303.6	112.4	77.5	105.8	0.0120797	2.00833	Up	P18827	Syndecan-1 OS=Homo sapiens OX=9606 GN=SDC1 PE=1 SV=3	SDC1	1	1	P18827	P18827 [230-263]	P18827 [230-263]
RPHFFFPKSRIV	27.2	441.7		29.7	124.9	99	118.8	79.8	83.9	983.1	151.7		664.6				59.3			462.3	132.8	0.884402	0.855608	Unchanged	P10909	Clusterin OS=Homo sapiens OX=9606 GN=CLU PE=1 SV=1	CLU	1	1	P10909	P10909 [215-226]	P10909 [215-226]
RPPGFSPFR	200.8	1581.35		71.95	325.65			368.15	596.45	398.3			660.3	2.75			2.85			3.9	1.85	1.38428e-07	0.00540097	Down	P01042	Kininogen-1 OS=Homo sapiens OX=9606 GN=KNG1 PE=1 SV=2	KNG1	1	4	P01042	P01042 [381-389]	P01042 [381-389]
RQIFHPEQLITGKEDAANNY				2.4	45					0.1	1.2			39.9	11.3	47	50.3		44.2	69.5	28.1	0.0975104	3.40628	Unchanged	P0DPH8	Tubulin alpha-3D chain OS=Homo sapiens OX=9606 GN=TUBA3D PE=1 SV=1	TUBA3D	6	7	P0DPH8; Q9NY65; P68363; Q9BQE3; Q9H853; P68366	P0DPH8 [84-103]; Q9NY65 [84-103]; P68363 [84-103]; Q9BQE3 [84-103]; Q9H853 [23-42]; P68366 [84-103]	P0DPH8 [84-103]
RQIFHPEQLITGKEDAANNY				2.4	45					0.1	1.2			39.9	11.3	47	50.3		44.2	69.5	28.1	0.0975104	3.40628	Unchanged	P0DPH8	Tubulin alpha-3D chain OS=Homo sapiens OX=9606 GN=TUBA3D PE=1 SV=1	TUBA3D	7	7	P0DPH8; Q71U36; Q9NY65; P68363; Q9BQE3; Q9H853; P68366	P0DPH8 [84-103]; Q71U36 [84-103]; Q9NY65 [84-103]; P68363 [84-103]; Q9BQE3 [84-103]; Q9H853 [23-42]; P68366 [84-103]	P0DPH8 [84-103]
RQIFHPEQLITGKEDAANNY				2.4	45					0.1	1.2			39.9	11.3	47	50.3		44.2	69.5	28.1	0.0975104	3.40628	Unchanged	Q9H853	Putative tubulin-like protein alpha-4B OS=Homo sapiens OX=9606 GN=TUBA4B PE=5 SV=2	TUBA4B	1	1	Q9H853	Q9H853 [23-42]	Q9H853 [23-42]
RQIFHPEQLITGKEDAANNY				2.4	45					0.1	1.2			39.9	11.3	47	50.3		44.2	69.5	28.1	0.0975104	3.40628	Unchanged	Q9NY65	Tubulin alpha-8 chain OS=Homo sapiens OX=9606 GN=TUBA8 PE=1 SV=1	TUBA8	4	7	Q9NY65; P68363; Q9H853; P68366	Q9NY65 [84-103]; P68363 [84-103]; Q9H853 [23-42]; P68366 [84-103]	Q9NY65 [84-103]
RQIFHPEQLITGKEDAANNY				2.4	45					0.1	1.2			39.9	11.3	47	50.3		44.2	69.5	28.1	0.0975104	3.40628	Unchanged	Q9NY65	Tubulin alpha-8 chain OS=Homo sapiens OX=9606 GN=TUBA8 PE=1 SV=1	TUBA8	4	7	Q9NY65; Q9BQE3; Q9H853; P68366	Q9NY65 [84-103]; Q9BQE3 [84-103]; Q9H853 [23-42]; P68366 [84-103]	Q9NY65 [84-103]
RQIFHPEQLITGKEDAANNY				2.4	45					0.1	1.2			39.9	11.3	47	50.3		44.2	69.5	28.1	0.0975104	3.40628	Unchanged	Q9NY65	Tubulin alpha-8 chain OS=Homo sapiens OX=9606 GN=TUBA8 PE=1 SV=1	TUBA8	3	7	Q9NY65; P68363; P68366	Q9NY65 [84-103]; P68363 [84-103]; P68366 [84-103]	Q9NY65 [84-103]
RQIFHPEQLITGKEDAANNY				2.4	45					0.1	1.2			39.9	11.3	47	50.3		44.2	69.5	28.1	0.0975104	3.40628	Unchanged	P0DPH8	Tubulin alpha-3D chain OS=Homo sapiens OX=9606 GN=TUBA3D PE=1 SV=1	TUBA3D	5	7	P0DPH8; Q9NY65; Q9BQE3; Q9H853; P68366	P0DPH8 [84-103]; Q9NY65 [84-103]; Q9BQE3 [84-103]; Q9H853 [23-42]; P68366 [84-103]	P0DPH8 [84-103]
RQIFHPEQLITGKEDAANNY				2.4	45					0.1	1.2			39.9	11.3	47	50.3		44.2	69.5	28.1	0.0975104	3.40628	Unchanged	P68363	Tubulin alpha-1B chain OS=Homo sapiens OX=9606 GN=TUBA1B PE=1 SV=1	TUBA1B	2	7	P68363; P68366	P68363 [84-103]; P68366 [84-103]	P68363 [84-103]
RQLGLPGPPDVPDHAAYHPF	9	56.3	12.4	7	34.05	17.8	20.2	25.1	17.2	342.75	55.05	4.85	20.15	53.4		160.75	124		17.1	624	94.1	0.0286191	3.7398	Up	Q14624	Inter-alpha-trypsin inhibitor heavy chain H4 OS=Homo sapiens OX=9606 GN=ITIH4 PE=1 SV=4	ITIH4	1	1	Q14624	Q14624 [668-687]	Q14624 [668-687]
RSGGGGGGGLGSGGSIRSSY	92.9	33.2	137	93.8	89.4	220.3		80.5	35.6	19.2	131.1	48.8						303.6	88.6	88.7	110.4	0.166509	1.65622	Unchanged	P35527	Keratin, type I cytoskeletal 9 OS=Homo sapiens OX=9606 GN=KRT9 PE=1 SV=3	KRT9	1	2	P35527	P35527 [13-32]	P35527 [13-32]
RTGEVGAVGPPGFAGEKGPSGEAGTAGPPGTPGP	98.35	49.7	65.6	115.35	64.4	171.75	55.95	97.7	37.55	13.8	51.8	51.7	79.9	90.3		90.6	94.8		139.05	104.2	15.75	0.645369	1.21495	Unchanged	P08123	Collagen alpha-2(I) chain OS=Homo sapiens OX=9606 GN=COL1A2 PE=1 SV=7	COL1A2	1	1	P08123	P08123 [830-863]	P08123 [830-863]
RTGEVGAVGPPGFAGEKGPSGEAGTAGPPGTPGPQG	45.6	33.1	13.3	144.8	45.2			26.2	9.5		28	36.5	27.8		174		69.1		176	148.6	31.1	0.0230007	2.92098	Up	P08123	Collagen alpha-2(I) chain OS=Homo sapiens OX=9606 GN=COL1A2 PE=1 SV=7	COL1A2	1	1	P08123	P08123 [830-865]	P08123 [830-865]
RTLLEGEESRMS	352	6.4		75.05	285.95							8.9				14.95				98.95	484.55	0.710291	1.36951	Unchanged	P04264	Keratin, type II cytoskeletal 1 OS=Homo sapiens OX=9606 GN=KRT1 PE=1 SV=6	KRT1	1	3	P04264	P04264 [483-494]	P04264 [483-494]
RVAPEEHPVLLTEAPLNPK	16.2	7.1	25.4	34.2	20.4	32	13.6	11.6	8.6	6.2	22.7	19	16.9	97.5		163.1	45.1	67.4	46.7	30.8	66.8	0.000132527	4.1081	Up	P60709	Actin, cytoplasmic 1 OS=Homo sapiens OX=9606 GN=ACTB PE=1 SV=1	ACTB	1	2	P60709	P60709 [95-113]	P60709 [95-113]
RVAPEEHPVLLTEAPLNPK	16.2	7.1	25.4	34.2	20.4	32	13.6	11.6	8.6	6.2	22.7	19	16.9	97.5		163.1	45.1	67.4	46.7	30.8	66.8	0.000132527	4.1081	Up	P60709	Actin, cytoplasmic 1 OS=Homo sapiens OX=9606 GN=ACTB PE=1 SV=1	ACTB	2	2	P60709; P63261	P60709 [95-113]; P63261 [95-113]	P60709 [95-113]
RYLEQLHQL					375.2			193	307.2	78.8		79					389.7	1305.8		350.3		0.0824105	3.3001	Unchanged	P40763	Signal transducer and activator of transcription 3 OS=Homo sapiens OX=9606 GN=STAT3 PE=1 SV=2	STAT3	1	1	P40763	P40763 [13-21]	P40763 [13-21]
SAAEKEKEMDPFHYDYQTLRIGG	59.45	24.45	49.95	48.5	48.45	71.1	50.65	71.8	32.5	9.3	51.05	43	57.15	91.5	145.7	108.65	87.55	224.5	192.1	125.95	57.4	0.00020795	2.72	Up	Q9H0Q3	FXYD domain-containing ion transport regulator 6 OS=Homo sapiens OX=9606 GN=FXYD6 PE=1 SV=1	FXYD6	1	1	Q9H0Q3	Q9H0Q3 [19-41]	Q9H0Q3 [19-41]
SAAEKEKEMDPFHYDYQTLRIGGL	85.45	36.3	34.95	41.7	68	73.85	93.4	62.7	41.5				93.2			76			196.25	198.5	99.6	0.0357192	2.25953	Up	Q9H0Q3	FXYD domain-containing ion transport regulator 6 OS=Homo sapiens OX=9606 GN=FXYD6 PE=1 SV=1	FXYD6	1	1	Q9H0Q3	Q9H0Q3 [19-42]	Q9H0Q3 [19-42]
SALEEYTKKLNTQ	51.1	75.2	18.7	30	67.2				16.3	92.1			56.6	115.8			92.7			41.7		0.207501	1.63851	Unchanged	P02647	Apolipoprotein A-I OS=Homo sapiens OX=9606 GN=APOA1 PE=1 SV=1	APOA1	1	1	P02647	P02647 [255-267]	P02647 [255-267]
SEADHEGTHSTKRGHAKSRPV				0.2	0.3					70.9	100.9	24.5	72	243.8	258.2	460.1	277.2	222.6	85.4			0.0417133	5.75632	Up	P02671	Fibrinogen alpha chain OS=Homo sapiens OX=9606 GN=FGA PE=1 SV=2	FGA	1	1	P02671	P02671 [609-629]	P02671 [609-629]
SEAEDASLLSFMQGYMKHA	8.4	6.7	45.05	10.75	40.85	7.5	7.4	7.9	6.7	2.5	4.4	19.5	7.7	143.85	262.8	33.45	209.1	33.3	79.6	175.45	114.2	6.99086e-06	9.74676	Up	P02656	Apolipoprotein C-III OS=Homo sapiens OX=9606 GN=APOC3 PE=1 SV=1	APOC3	1	1	P02656	P02656 [21-39]	P02656 [21-39]
SEAEDASLLSFMQGYMKHAT	80.1	49.45	117.867	30.8	61.45	81.1333	67.4	254.067	70.7667	114.567	177.567	117.733	45.7	98.3	203.85	39.4	204.85	25.2	50.05	161.2	95.95	0.910522	1.12569	Unchanged	P02656	Apolipoprotein C-III OS=Homo sapiens OX=9606 GN=APOC3 PE=1 SV=1	APOC3	1	1	P02656	P02656 [21-40]	P02656 [21-40]
SEAEDASLLSFMQGYMKHATKT	11.3	7	22.5	14.6	29.6	26.8	9.7		6.3	3.6	33.95	17.85	13.6	161.25	52.8	207.7	261.9		41.65	386.7	47.1	0.000275839	10.0967	Up	P02656	Apolipoprotein C-III OS=Homo sapiens OX=9606 GN=APOC3 PE=1 SV=1	APOC3	1	1	P02656	P02656 [21-42]	P02656 [21-42]
SEAEDASLLSFMQGYMKHATKTA	48.15	13.8	41.1	18	39.65	34.3	25.6	52.5333	21	14.9	71.3333	44.2	29.8	144.567	335.1	78.75	257.7		69.2667	178.367	96.9	0.000153248	4.74395	Up	P02656	Apolipoprotein C-III OS=Homo sapiens OX=9606 GN=APOC3 PE=1 SV=1	APOC3	1	1	P02656	P02656 [21-43]	P02656 [21-43]
SEAEDASLLSFMQGYMKHATKTAKD	111	74.2	299.3	133.15	128.05	21.4	9.2	22.8	9.7	8.6	87.45	44.7	122.3	125.6	231.2	15.9	72.3	237	51.6	60.1	21.7	0.460942	1.2362	Unchanged	P02656	Apolipoprotein C-III OS=Homo sapiens OX=9606 GN=APOC3 PE=1 SV=1	APOC3	1	1	P02656	P02656 [21-45]	P02656 [21-45]
SEAEDASLLSFMQGYMKHATKTAKDA	7.1	4.7			17.5							12.4	5.8	237.85	160.8	87.3	513	35.6	60.25	368.65	139.8	2.07922e-05	21.0954	Up	P02656	Apolipoprotein C-III OS=Homo sapiens OX=9606 GN=APOC3 PE=1 SV=1	APOC3	1	1	P02656	P02656 [21-46]	P02656 [21-46]
SEAEDASLLSFMQGYMKHATKTAKDALSSVQES	9						9.3						10.6	95.9	165.4		54.2	92.2	78.2	218.5	35.6	5.14647e-05	10.9738	Up	P02656	Apolipoprotein C-III OS=Homo sapiens OX=9606 GN=APOC3 PE=1 SV=1	APOC3	1	1	P02656	P02656 [21-53]	P02656 [21-53]
SEAEDASLLSFMQGYMKHATKTAKDALSSVQESQVAQQ	71.3			62.3	39.1	143.1		56.6				62.8	73.3		390.1		49.2			113.3	47.3	0.488522	2.06455	Unchanged	P02656	Apolipoprotein C-III OS=Homo sapiens OX=9606 GN=APOC3 PE=1 SV=1	APOC3	1	1	P02656	P02656 [21-58]	P02656 [21-58]
SEETKENEGF	102.2	65.9		108.8								95				637.6	262.2			78.8	273.8	0.102258	3.36757	Unchanged	P01024	Complement C3 OS=Homo sapiens OX=9606 GN=C3 PE=1 SV=2	C3	1	1	P01024	P01024 [1321-1330]	P01024 [1321-1330]
SEETKENEGFTVTAEGK	32.6	25.1	21.4	30.6	20.4	24.5	30.3		37.4	19.1	45.9	70.4	37.3	67.4	82.2	495.3	205.5	72.2	21.4	42.8	335.6	0.0145788	5.02177	Up	P01024	Complement C3 OS=Homo sapiens OX=9606 GN=C3 PE=1 SV=2	C3	1	1	P01024	P01024 [1321-1337]	P01024 [1321-1337]
SEGGFTATGQRQLRPE			25.6		34.9		21.7				20.3		36.8			54.1	62.9	83.2	41.5	173.3	46.5	0.00612575	2.76083	Up	Q16610	Extracellular matrix protein 1 OS=Homo sapiens OX=9606 GN=ECM1 PE=1 SV=2	ECM1	1	1	Q16610	Q16610 [21-36]	Q16610 [21-36]
SEGGFTATGQRQLRPEHF			17.5		26.2	32.5							7.8	144.2		67.4	408.7		59.1	120.7	67.8	0.00394131	6.8881	Up	Q16610	Extracellular matrix protein 1 OS=Homo sapiens OX=9606 GN=ECM1 PE=1 SV=2	ECM1	1	1	Q16610	Q16610 [21-38]	Q16610 [21-38]
SEGGFTATGQRQLRPEHFQEV		3.6	11.2		24.4									137.4	37.8	170.6	777.5	43.1	120.5	215.2	103.3	0.0205863	15.3578	Up	Q16610	Extracellular matrix protein 1 OS=Homo sapiens OX=9606 GN=ECM1 PE=1 SV=2	ECM1	1	1	Q16610	Q16610 [21-41]	Q16610 [21-41]
SEGGFTATGQRQLRPEHFQEVGYAAPPSPPLS	52.8	125.267	66.6333	87.7333	99.8333	56.9333	81.3333	112.833	131.3	632.233	67.2	30.5333	153.867	47.0667		125.8	86.1333	179.967	76.9333	348.667	61.3333	0.747004	1.01238	Unchanged	Q16610	Extracellular matrix protein 1 OS=Homo sapiens OX=9606 GN=ECM1 PE=1 SV=2	ECM1	1	1	Q16610	Q16610 [21-52]	Q16610 [21-52]
SEGPQGVRGEPGPPGP	169.5	57.7	69.1	126	67	171.3	87.2	95.3	37	12.3	59.1	53.6	115.9	68.4		41.5	39	127.1	92.4	49.3		0.648961	0.80733	Unchanged	P02452	Collagen alpha-1(I) chain OS=Homo sapiens OX=9606 GN=COL1A1 PE=1 SV=5	COL1A1	1	1	P02452	P02452 [363-378]	P02452 [363-378]
SELTQQLNALFQDKLGEVNTYAGDLQ							322.3	639.3	214.2	188.8	543.7			628.3						190.4	194.1	0.727496	0.884557	Unchanged	P06727	Apolipoprotein A-IV OS=Homo sapiens OX=9606 GN=APOA4 PE=1 SV=4	APOA4	1	1	P06727	P06727 [52-77]	P06727 [52-77]
SESGIFTNTK		34.7	80.9	52.7	138	74.9		84.2			105.2	28.3	65.4	110.9			109.9				54.5	0.395554	1.24326	Unchanged	P02671	Fibrinogen alpha chain OS=Homo sapiens OX=9606 GN=FGA PE=1 SV=2	FGA	1	1	P02671	P02671 [549-558]	P02671 [549-558]
SESGSFRPDSPGSGN		8.8	14.1		29.9			23.1			16.8	17.6		40.4	186.2	34.5	54.1	39.7	67.8	31.8	33.3	0.00183708	3.31686	Up	P02671	Fibrinogen alpha chain OS=Homo sapiens OX=9606 GN=FGA PE=1 SV=2	FGA	1	1	P02671	P02671 [388-402]	P02671 [388-402]
SESGSFRPDSPGSGNARPNNPDWGTF			11.6	5.8	11.4	42.2	4.4				5.2	14.6		217.5	358.4	143.7	301.9	50.3	181.9	148.7	122.5	8.27339e-06	14.0156	Up	P02671	Fibrinogen alpha chain OS=Homo sapiens OX=9606 GN=FGA PE=1 SV=2	FGA	1	1	P02671	P02671 [388-413]	P02671 [388-413]
SESGSFRPDSPGSGNARPNNPDWGTFEEVSGNVSPGTR			4.9		47.7	15			3	10.4	7.2		9.8	112.9			54		60.5	81.1	21.4	0.00208568	4.71286	Up	P02671	Fibrinogen alpha chain OS=Homo sapiens OX=9606 GN=FGA PE=1 SV=2	FGA	1	1	P02671	P02671 [388-425]	P02671 [388-425]
SETAEELKKVAQELEEKLNILNNNYKILQADQEL					138.9		83.8		127.4				111.9	791.1		248.3				172	407	0.0382276	3.50303	Up	O14791	Apolipoprotein L1 OS=Homo sapiens OX=9606 GN=APOL1 PE=1 SV=5	APOL1	1	1	O14791	O14791 [365-398]	O14791 [365-398]
SETESRGSESGIFT			6	4.8	33.1				7.9	2	7.7	12.7		84.7	231.5	83.4	834.8	24.3	108.3	95.6	103.6	7.73167e-05	18.4693	Up	P02671	Fibrinogen alpha chain OS=Homo sapiens OX=9606 GN=FGA PE=1 SV=2	FGA	1	1	P02671	P02671 [542-555]	P02671 [542-555]
SETESRGSESGIFTN		8			37.2		5.5		8.2		10	20.2		103.9	264.2	171.2	787.9	44.9	124.4	130.8	176	3.84904e-05	15.1793	Up	P02671	Fibrinogen alpha chain OS=Homo sapiens OX=9606 GN=FGA PE=1 SV=2	FGA	1	1	P02671	P02671 [542-556]	P02671 [542-556]
SETESRGSESGIFTNTK					18.9	32.1						14		129.7	39.6	41.8	647.9		23.5	40.3	36.7	0.0474611	6.32637	Up	P02671	Fibrinogen alpha chain OS=Homo sapiens OX=9606 GN=FGA PE=1 SV=2	FGA	1	1	P02671	P02671 [542-558]	P02671 [542-558]
SETESRGSESGIFTNTKESSSHHPGIAEFPSRG		2.7	3.6						5.5			9.1		185.2	26.7	157.45	1057.8	41.5	117.5	120.5	115.5	3.81197e-05	43.5921	Up	P02671	Fibrinogen alpha chain OS=Homo sapiens OX=9606 GN=FGA PE=1 SV=2	FGA	1	1	P02671	P02671 [542-574]	P02671 [542-574]
SFLSALEEYTKKLNTQ	19.8	25	32.1	53.2	115.7	47.1	27.4	68	14.1	50.8	41	16.3	22.6	102.8	191.4	57	141.6	67.9	112.8	172.9	56.1	0.000276782	2.75101	Up	P02647	Apolipoprotein A-I OS=Homo sapiens OX=9606 GN=APOA1 PE=1 SV=1	APOA1	1	1	P02647	P02647 [252-267]	P02647 [252-267]
SFSDADLADGVSGGEGKGGSDGGGSH	11.1		7.6		125.7		5.3	7			5.4	3.6			37.1	12.8	24.3	30.7	30.4	39.7	12.4	0.0897918	1.13096	Unchanged	P14209	CD99 antigen OS=Homo sapiens OX=9606 GN=CD99 PE=1 SV=1	CD99	1	1	P14209	P14209 [89-114]	P14209 [89-114]
SGAESSKGAAFVSKQEGSEVVKRPR	91.7	18.3	32.4	66.1	38.1	64.4	59.3	53	54.2	15.1	41.8	76.7	64.8	105.4	25.5	108	56	125.7	157.6	82.4		0.0602561	1.8151	Unchanged	P02818	Osteocalcin OS=Homo sapiens OX=9606 GN=BGLAP PE=1 SV=2	BGLAP	1	1	P02818	P02818 [26-50]	P02818 [26-50]
SGEAGTAGPPGTPGP	327.8	143	232.2	414.1	183.7	831.4	228	342.25	155.15	58.2	150.75	136.7	363.3	36.8		15.3	17.4		36.3	21.3	3.2	0.000285691	0.0791568	Down	P08123	Collagen alpha-2(I) chain OS=Homo sapiens OX=9606 GN=COL1A2 PE=1 SV=7	COL1A2	1	1	P08123	P08123 [849-863]	P08123 [849-863]
SGEAGTAGPPGTPGPQ	100.3	46	39.7	54.7			33.8				48.4					73	82.7	152.5	111.8	57.7		0.0326811	1.77529	Unchanged	P08123	Collagen alpha-2(I) chain OS=Homo sapiens OX=9606 GN=COL1A2 PE=1 SV=7	COL1A2	1	1	P08123	P08123 [849-864]	P08123 [849-864]
SGEEGKRGPNGEAGSAGPPGPPG	99.5	35.7	98.5	161.3	76.3		109.2	126.9		14.5	100.4	86.9	156.3	157.3	102.2	88.8	90.4	124.3	148.4	74.9	10.8	0.975371	1.02864	Unchanged	P08123	Collagen alpha-2(I) chain OS=Homo sapiens OX=9606 GN=COL1A2 PE=1 SV=7	COL1A2	1	1	P08123	P08123 [375-397]	P08123 [375-397]
SGEEGKRGPNGEAGSAGPPGPPGL	46		45.4	71.7	33	124.8	45.1	72		10.2	28.2		45.8	36.6		99.9	62.6	120.3	150.5	74.9		0.0528848	1.7388	Unchanged	P08123	Collagen alpha-2(I) chain OS=Homo sapiens OX=9606 GN=COL1A2 PE=1 SV=7	COL1A2	1	1	P08123	P08123 [375-398]	P08123 [375-398]
SGEGDFLAEGGGVR	23.4	37.2	50	52.9	203.5	9.3	30.2	27.9	34.4	64.5	160.4	105.5	48.2	41	8.3	56.5	42.8	11.2	23.7	33.7	49.5	0.131944	0.511432	Unchanged	P02671	Fibrinogen alpha chain OS=Homo sapiens OX=9606 GN=FGA PE=1 SV=2	FGA	1	1	P02671	P02671 [22-35]	P02671 [22-35]
SGEGDFLAEGGGVRGPR	53.7	203.7	58.5	59.7	37	117.4	157.2	135.3	236.2	728.7	305.2	42.1	832.7			67.9	75.4			159.2	46.5	0.170274	0.382237	Unchanged	P02671	Fibrinogen alpha chain OS=Homo sapiens OX=9606 GN=FGA PE=1 SV=2	FGA	1	1	P02671	P02671 [22-38]	P02671 [22-38]
SGEPGAPGSKGDTGAKGEPGPVG	118.55	41.45	101		32.5		68.2	138.75	58.2	24.7	68.85	81.4	138.95	199.05	128.55	181.2	79.8		138.9	65.75	15.3	0.482535	1.45617	Unchanged	P02452	Collagen alpha-1(I) chain OS=Homo sapiens OX=9606 GN=COL1A1 PE=1 SV=5	COL1A1	1	1	P02452	P02452 [433-455]	P02452 [433-455]
SGEPGKQGAPGASGDRGPPGP	145.225	75.8	75.475	222.825	93.025	258.625	150.4	157.475	53.975	19.65	85.725	67.25	129			95.175	51.6667	207.575	127.2	105.15		0.799593	0.994228	Unchanged	P02458	Collagen alpha-1(II) chain OS=Homo sapiens OX=9606 GN=COL2A1 PE=1 SV=3	COL2A1	1	1	P02458	P02458 [1001-1021]	P02458 [1001-1021]
SGEPGKQGPSGASGERGPPGP	74.8667	57	36.85	92.1	83.9667	121.367	51.8667	94.9	28.4	14.8	55.7333	79.7667	90.8		192.2	125.167	40.8	99.15	133.167	95.8333	30.45	0.233422	1.50851	Unchanged	P02452	Collagen alpha-1(I) chain OS=Homo sapiens OX=9606 GN=COL1A1 PE=1 SV=5	COL1A1	1	1	P02452	P02452 [979-999]	P02452 [979-999]
SGIFTNTKE	113.2	101.3	282	255.9	157.9	211	137.7	120.1		66.1	627.6	159.8	115					48.2		53.5	56	2.86724e-05	0.2687	Down	P02671	Fibrinogen alpha chain OS=Homo sapiens OX=9606 GN=FGA PE=1 SV=2	FGA	1	1	P02671	P02671 [551-559]	P02671 [551-559]
SGIFTNTKESSSHHPGIA					197.75	35.65				1.3				35.15	51.4	21.85	45.3	21.6	37.5	88.55	36.35	0.721991	0.539572	Unchanged	P02671	Fibrinogen alpha chain OS=Homo sapiens OX=9606 GN=FGA PE=1 SV=2	FGA	1	1	P02671	P02671 [551-568]	P02671 [551-568]
SGIGTLDGFRHRHPDEA	71.5	43.7	145.3	91.6	71.5	202.6	69.3	89.1	64.9	17.3	261.5	76.2	79.3			65.5	296.5		62.4		107.9	0.529434	1.34754	Unchanged	P02671	Fibrinogen alpha chain OS=Homo sapiens OX=9606 GN=FGA PE=1 SV=2	FGA	1	1	P02671	P02671 [501-517]	P02671 [501-517]
SGIGTLDGFRHRHPDEAAF	32.5	21	50	31.7	190.4	40.7	26.7	43.1	25.2	8.2	39.2	19.7	35.4	159.3	82.7	107.3	409.1	49.4	87.2	76.3	120	0.000818131	3.14538	Up	P02671	Fibrinogen alpha chain OS=Homo sapiens OX=9606 GN=FGA PE=1 SV=2	FGA	1	1	P02671	P02671 [501-519]	P02671 [501-519]
SGIGTLDGFRHRHPDEAAFF	33.4	29.6			125.5						130.7		31	124.7			218.3			102.3		0.0637515	2.11927	Unchanged	P02671	Fibrinogen alpha chain OS=Homo sapiens OX=9606 GN=FGA PE=1 SV=2	FGA	1	1	P02671	P02671 [501-520]	P02671 [501-520]
SGIGTLDGFRHRHPDEAAFFDTA	65.3	76.8		76.2	113.9	291.4	133.7	130.1	97.6		636.1	90.4	77.8	77.6		44.9			65.1			0.0252367	0.384433	Down	P02671	Fibrinogen alpha chain OS=Homo sapiens OX=9606 GN=FGA PE=1 SV=2	FGA	1	1	P02671	P02671 [501-523]	P02671 [501-523]
SGIGTLDGFRHRHPDEAAFFDTASTGK	30.6	22.5			35.9	65.1								164.3			156.9	126.1	125.3			0.00567137	3.71577	Up	P02671	Fibrinogen alpha chain OS=Homo sapiens OX=9606 GN=FGA PE=1 SV=2	FGA	1	1	P02671	P02671 [501-527]	P02671 [501-527]
SGIGTLDGFRHRHPDEAAFFDTASTGKTFPGFFSPM	41.4						49.45	39.2	45.45		31.1		33.5			108.65	286	397.95	256.5			0.00551782	6.55414	Up	P02671	Fibrinogen alpha chain OS=Homo sapiens OX=9606 GN=FGA PE=1 SV=2	FGA	1	1	P02671	P02671 [501-536]	P02671 [501-536]
SGIQAELLTFPNSSPGLR		2				1.6	1.4			15.7				146.6	100.1	154.5	256.7	47.5	100.6	61.7	122	0.00486973	23.9058	Up	P12830	Cadherin-1 OS=Homo sapiens OX=9606 GN=CDH1 PE=1 SV=3	CDH1	1	1	P12830	P12830 [133-150]	P12830 [133-150]
SGIQAELLTFPNSSPGLRRQ	20.1	11.1	13.7	4	52.2	12	10.4	10.9	6.3	1.5	12.5	15	15.7	139.1	146.8	94.4	150.5	46.7	106.8	76.4	77	1.71152e-07	7.3423	Up	P12830	Cadherin-1 OS=Homo sapiens OX=9606 GN=CDH1 PE=1 SV=3	CDH1	1	1	P12830	P12830 [133-152]	P12830 [133-152]
SGISGPPGPPGP		91.85			75.15		137.25	183.8		28.95	119.05	102.9	168.75	76.9	55.4	26.5	53.9	84.8	94.5	42.7		0.0565076	0.547317	Unchanged	P08123	Collagen alpha-2(I) chain OS=Homo sapiens OX=9606 GN=COL1A2 PE=1 SV=7	COL1A2	1	1	P08123	P08123 [801-812]	P08123 [801-812]
SGISGPPGPPGPAGKEGLR		20.1									20.5	27.4	24	88.2		54.1	70.8		116.7	77.2		0.000124003	3.53913	Up	P08123	Collagen alpha-2(I) chain OS=Homo sapiens OX=9606 GN=COL1A2 PE=1 SV=7	COL1A2	1	1	P08123	P08123 [801-819]	P08123 [801-819]
SGISGPPGPPGPAGKEGLRGP	132.9	77.45	81.6	212.533	92.5	618.467	276.2	142	55.2	29.95	232.9	270.1	121.25	72.4	63.7	49.5	54.2	128.8	98.7	67.6	8.5	0.0277833	0.37687	Down	P08123	Collagen alpha-2(I) chain OS=Homo sapiens OX=9606 GN=COL1A2 PE=1 SV=7	COL1A2	1	1	P08123	P08123 [801-821]	P08123 [801-821]
SGISGPPGPPGPAGKEGLRGPRGDQGP		49.3	47.2	56	61.8	98.7	47.2	65.3	29.3	13.6	62.3	61.7	74.8			41.8	37.9	121.2	112.3	76		0.295272	1.4	Unchanged	P08123	Collagen alpha-2(I) chain OS=Homo sapiens OX=9606 GN=COL1A2 PE=1 SV=7	COL1A2	1	1	P08123	P08123 [801-827]	P08123 [801-827]
SGISGPPGPPGPAGKEGLRGPRGDQGPVG					66.5						48.9	63.8				119.6	95.9		184	167.9		0.00611185	2.37472	Up	P08123	Collagen alpha-2(I) chain OS=Homo sapiens OX=9606 GN=COL1A2 PE=1 SV=7	COL1A2	1	1	P08123	P08123 [801-829]	P08123 [801-829]
SGNAGPPGPPGPAGKEGGKGP	108.5	49	71	102	75.2	161.2	69.6	115.9	44.4	16.2	65	72.1	106.9	106.9	109.1	110.6	77.4	131.6	156.8	86.3	11.2	0.707005	1.21437	Unchanged	P02452	Collagen alpha-1(I) chain OS=Homo sapiens OX=9606 GN=COL1A1 PE=1 SV=5	COL1A1	1	1	P02452	P02452 [889-909]	P02452 [889-909]
SGNAGPPGPPGPAGKEGGKGPRGETGP		35.5	60.3	97.2		127.9	55.7	98.1	26.9	13.9	54.6	71.8	93.2		128		98.6	158.1		111.6		0.00437836	1.85665	Unchanged	P02452	Collagen alpha-1(I) chain OS=Homo sapiens OX=9606 GN=COL1A1 PE=1 SV=5	COL1A1	1	1	P02452	P02452 [889-915]	P02452 [889-915]
SGPAGEVGKPGERGLHGEFGLPGP	156.85		186.9		54.2	252.55	182.85		88.65			59.25					64.3	193.6	113.4	126.3		0.885146	0.887439	Unchanged	P08123	Collagen alpha-2(I) chain OS=Homo sapiens OX=9606 GN=COL1A2 PE=1 SV=7	COL1A2	1	1	P08123	P08123 [561-584]	P08123 [561-584]
SGPAGKDGRTGHPGTVGP	106.9	73	52.1	115.5	87.8		65.7	88.7		12.6	83.2	80	144.3	44.8	92.7	79.1	57.8	133.4	153.7	87.9	10.4	0.793563	0.99717	Unchanged	P08123	Collagen alpha-2(I) chain OS=Homo sapiens OX=9606 GN=COL1A2 PE=1 SV=7	COL1A2	1	1	P08123	P08123 [1059-1076]	P08123 [1059-1076]
SGPGSTGNRNPGSSGTGGTATWKPGSSGP	111.9	65.8	215.3	128	82.4			177	253.1	36.1	139.2	82.9	155.1	203.9	129.3	58	82.7	267.5	89.3		38.3	0.699999	0.943856	Unchanged	P02671	Fibrinogen alpha chain OS=Homo sapiens OX=9606 GN=FGA PE=1 SV=2	FGA	1	1	P02671	P02671 [300-328]	P02671 [300-328]
SGPPGPDGNKGEPGVVGAVGTAGP	208.225	68.05	103.7	182.8	63.65	334.2	134.5	170.45	88.65	27.325	111.425	87.775	194.5	118.775	37.2667	55.2333	86.5667	117.767	79.2	52.75	7.7	0.0636986	0.508264	Unchanged	P08123	Collagen alpha-2(I) chain OS=Homo sapiens OX=9606 GN=COL1A2 PE=1 SV=7	COL1A2	1	1	P08123	P08123 [612-635]	P08123 [612-635]
SGPPGPPGPAGKEGLRGP	87.1	67.7		91.2	86.8	66.5	52	101.4	22.7	13.9	65.6	95.8	103.6				27.9	116.1	122.5	115.5		0.522073	1.34145	Unchanged	P08123	Collagen alpha-2(I) chain OS=Homo sapiens OX=9606 GN=COL1A2 PE=1 SV=7	COL1A2	1	1	P08123	P08123 [804-821]	P08123 [804-821]
SGPRRYTIAALLSPYSYSTTAVVTNPKE	36.1	36.4	49.4	21.7	24.7	56.9	32.6	82.7	72.4		40.7	83.6	73.2	108.2		66.7		156.4			134	0.0076065	2.28686	Up	P02766	Transthyretin OS=Homo sapiens OX=9606 GN=TTR PE=1 SV=1	TTR	1	1	P02766	P02766 [120-147]	P02766 [120-147]
SGSSGPGSTGNRNPGSSGTGGTATWKPGSSGP	127.8	56.4	137.1	118.2	90.4	252.2	133.3	141.2	169.6	31.6	111.6	106.3	108.6	142.3	162.4	91.9	114.8	197.5	99.5	41.6	68.6	0.806227	0.942198	Unchanged	P02671	Fibrinogen alpha chain OS=Homo sapiens OX=9606 GN=FGA PE=1 SV=2	FGA	1	1	P02671	P02671 [297-328]	P02671 [297-328]
SGTGGTATWKPGSSGP	267.4	223.7	412.1	441	160.3	655.4	317.7	305	473.8	89.9	335.3	245.6	268.6	45.4	71.1	18.9	22.3	60.7	25.4		18.3	3.16071e-06	0.116011	Down	P02671	Fibrinogen alpha chain OS=Homo sapiens OX=9606 GN=FGA PE=1 SV=2	FGA	1	1	P02671	P02671 [313-328]	P02671 [313-328]
SHALQLNNRQ				2.9	131.2		3.5				48.5	76.1					131.7			96.3	1170.3	0.0791928	8.88825	Unchanged	P0C0L4	Complement C4-A OS=Homo sapiens OX=9606 GN=C4A PE=1 SV=2	C4A	1	2	P0C0L4	P0C0L4 [1341-1350]	P0C0L4 [1341-1350]
SHALQLNNRQI	491.8	299.8	167.4	146	99.1	111.7	139.6	104.5	195.9	77.3	117.5	122.9	172.3	41.5	31	82.7	92.9	11.6	21.1	26.6	265.1	0.0102267	0.414245	Down	P0C0L4	Complement C4-A OS=Homo sapiens OX=9606 GN=C4A PE=1 SV=2	C4A	1	2	P0C0L4	P0C0L4 [1341-1351]	P0C0L4 [1341-1351]
SHALQLNNRQIR	528.7	384.8	287.7	441.8	246.4	431.9	502.7	461.6	383	153.6	380.1	448.2	417.5	1.8		9.1	7.3			3.4	61.7	0.0025275	0.0427348	Down	P0C0L4	Complement C4-A OS=Homo sapiens OX=9606 GN=C4A PE=1 SV=2	C4A	1	2	P0C0L4	P0C0L4 [1341-1352]	P0C0L4 [1341-1352]
SHALQLNNRQIRGLEEELQF		136	124.9	118.4	99.8	123.7	263	226	214.6		222	198	98.3			154.9	625.3				313.4	0.223377	2.19755	Unchanged	P0C0L4	Complement C4-A OS=Homo sapiens OX=9606 GN=C4A PE=1 SV=2	C4A	1	2	P0C0L4	P0C0L4 [1341-1360]	P0C0L4 [1341-1360]
SHALQLNNRQIRGLEEELQFSLGS	57.8	58.6	37.7	29.5	21.1	33.1	49.7	52.5	82.3	32.2	45.6	98.6	25	73.4		690.3	390.3		35.3	112.1	396.9	0.0301157	5.89971	Up	P0C0L4	Complement C4-A OS=Homo sapiens OX=9606 GN=C4A PE=1 SV=2	C4A	1	2	P0C0L4	P0C0L4 [1341-1364]	P0C0L4 [1341-1364]
SHALQLNNRQIRGLEEELQFSLGSKINV	85.5	65.6		45.3	50.5	8	139	91.4	172.6	48		100.5	40.9	90.1		556	610.2			149.5	237.1	0.0129558	4.26576	Up	P0C0L4	Complement C4-A OS=Homo sapiens OX=9606 GN=C4A PE=1 SV=2	C4A	1	2	P0C0L4	P0C0L4 [1341-1368]	P0C0L4 [1341-1368]
SHALQLNNRQIRGLEEELQFSLGSKINVK	226.9	124.4	276	268	162.6	471.9	451.2	345.1	369.4	159	234.6	655.5	245.7			28.5	13			8.2	79.9	0.0118628	0.105556	Down	P0C0L4	Complement C4-A OS=Homo sapiens OX=9606 GN=C4A PE=1 SV=2	C4A	1	2	P0C0L4	P0C0L4 [1341-1369]	P0C0L4 [1341-1369]
SHEDMLVVDPKSKEEDKH	112.1	31.05	73.05	154.2		218.35	46.2	77.55	37.8	8.6			91.1	136.75		72.9	66.7	110.6	244.2	119		0.11041	1.47088	Unchanged	P10451	Osteopontin OS=Homo sapiens OX=9606 GN=SPP1 PE=1 SV=1	SPP1	1	1	P10451	P10451 [280-297]	P10451 [280-297]
SHEDMLVVDPKSKEEDKHL	50.7	13.65	36.9	52.4	26.25	90.2	41.05	61.15	35.9	6.85	39.5	19.7	49.9	81.55		91.3	71.5	186.3	179.9	118.15		0.000218126	3.01221	Up	P10451	Osteopontin OS=Homo sapiens OX=9606 GN=SPP1 PE=1 SV=1	SPP1	1	1	P10451	P10451 [280-298]	P10451 [280-298]
SHEDMLVVDPKSKEEDKHLKF	82.2	22.3	44.7	218.7		176.8	90.1	114.9	99.2					83.7				187.9	160.9	94.1		0.299242	1.24066	Unchanged	P10451	Osteopontin OS=Homo sapiens OX=9606 GN=SPP1 PE=1 SV=1	SPP1	1	1	P10451	P10451 [280-300]	P10451 [280-300]
SHEFHSHEDMLVVDPKSKEEDKHL						221.4			60.9				90.3					117.7	123.8	100.4		0.888212	0.917606	Unchanged	P10451	Osteopontin OS=Homo sapiens OX=9606 GN=SPP1 PE=1 SV=1	SPP1	1	1	P10451	P10451 [275-298]	P10451 [275-298]
SHHPGIAEFPSRGK	163.75	89.95	231.65	244.55	165.25	313.7	183	156	61.65	101.35	466.45	137.25	199.25	55.2		21.7	168.3			60.35		0.079781	0.395034	Unchanged	P02671	Fibrinogen alpha chain OS=Homo sapiens OX=9606 GN=FGA PE=1 SV=2	FGA	1	1	P02671	P02671 [562-575]	P02671 [562-575]
SHHPGIAEFPSRGKSS	28.05	29.95	144.45	132.6	96.6	324.5	57.1	204.55	45.8	59.2	418.35	68.3	36.85	59.5		27.85	157.95		36.65	135.6	21.6	0.297126	0.577958	Unchanged	P02671	Fibrinogen alpha chain OS=Homo sapiens OX=9606 GN=FGA PE=1 SV=2	FGA	1	1	P02671	P02671 [562-577]	P02671 [562-577]
SHHPGIAEFPSRGKSSSY	36.75	24.8	119.75	82.75	41.25	277.05		70.05	56.5		375.95	25.8	64.1	85.75			163.65	60.75			67.3	0.586099	0.883582	Unchanged	P02671	Fibrinogen alpha chain OS=Homo sapiens OX=9606 GN=FGA PE=1 SV=2	FGA	1	1	P02671	P02671 [562-579]	P02671 [562-579]
SHHPGIAEFPSRGKSSSYS	11.2		47.4	15.8	22.4	57.8	14.2	25.05	3.9		84.5	17.5	21	117.3	86.1		629.2	63.65	60.6	126.05		0.00258631	6.18961	Up	P02671	Fibrinogen alpha chain OS=Homo sapiens OX=9606 GN=FGA PE=1 SV=2	FGA	1	1	P02671	P02671 [562-580]	P02671 [562-580]
SHHPGIAEFPSRGKSSSYSKQF	92.15	24.25	270.5	63.55	120.3	431.7	105.15	60.2	112.5	42.5	430	60.8	108.9			83.7	313.85	80.7	57	43.65	62.3	0.549854	0.722635	Unchanged	P02671	Fibrinogen alpha chain OS=Homo sapiens OX=9606 GN=FGA PE=1 SV=2	FGA	1	1	P02671	P02671 [562-583]	P02671 [562-583]
SHHPGIAEFPSRGKSSSYSKQFT	6.3		16.8		20.9						25.55			122.9		45.1	566.55	45.8	54.75	132.25	51.45	0.00455718	8.37055	Up	P02671	Fibrinogen alpha chain OS=Homo sapiens OX=9606 GN=FGA PE=1 SV=2	FGA	1	1	P02671	P02671 [562-584]	P02671 [562-584]
SKAIGYLNTGYQR		95	59				58.6	79.8	100.9	287.7				122.6			356.3			260.2		0.0914849	2.17063	Unchanged	P01023	Alpha-2-macroglobulin OS=Homo sapiens OX=9606 GN=A2M PE=1 SV=3	A2M	1	1	P01023	P01023 [1002-1014]	P01023 [1002-1014]
SKITHRIHWESA	96	40	48.3	38	508.8	50.4	37	75.4	44.7				83.1				133.3			48.4	67.7	0.766297	0.813677	Unchanged	P01024	Complement C3 OS=Homo sapiens OX=9606 GN=C3 PE=1 SV=2	C3	1	1	P01024	P01024 [1305-1316]	P01024 [1305-1316]
SKITHRIHWESASLL	53.4	58.4	19.7	126.9	62.5	43.7	97.7	90.8	203.2	34.3	160.4	49.8	129	16.4	54.3	35.3	69.2	82.6	25.5	45.7	106.9	0.152816	0.626958	Unchanged	P01024	Complement C3 OS=Homo sapiens OX=9606 GN=C3 PE=1 SV=2	C3	1	1	P01024	P01024 [1305-1319]	P01024 [1305-1319]
SKITHRIHWESASLLR	261.3	173.7	129.1	337.9	212.7	256.2	325	297.9	398.5	47.9	191.7	153.8	152.4	39.7	28.5	39.7	78.8	73	30.4	71.8	74.7	5.60654e-06	0.241474	Down	P01024	Complement C3 OS=Homo sapiens OX=9606 GN=C3 PE=1 SV=2	C3	1	1	P01024	P01024 [1305-1320]	P01024 [1305-1320]
SLAELGGHLDQQVEEFR	99.2	178.5	111	22.3	26.9	163.8	438.3	845.8	131.6	2061.4	722.7	81.1	109.6	15.2		11.8	17.3			17.4	13.3	1.67234e-05	0.0390609	Down	P06727	Apolipoprotein A-IV OS=Homo sapiens OX=9606 GN=APOA4 PE=1 SV=4	APOA4	1	1	P06727	P06727 [288-304]	P06727 [288-304]
SLANTQPRGPPASSPAPAPK			9.3		354.3	29										28.1	24.5				20	0.609604	0.184921	Unchanged	Q15942	Zyxin OS=Homo sapiens OX=9606 GN=ZYX PE=1 SV=1	ZYX	1	1	Q15942	Q15942 [246-265]	Q15942 [246-265]
SLAPYAQDTQEKLNHQLEGLTFQM	101.15	170.85	145.65	37.1	48.35	212.65	365.2	902.75	215.8	1135.2	482.05	185.9	95.6	154.55		68.55	29		43	121.2	68	0.0145886	0.25604	Down	P06727	Apolipoprotein A-IV OS=Homo sapiens OX=9606 GN=APOA4 PE=1 SV=4	APOA4	1	1	P06727	P06727 [222-245]	P06727 [222-245]
SLDRNLPSDSQDLGQHG	21.5	18	27.2	25.7	54.9		25.7	35.6	26.9	21.9	44	25.2	36	139.7	224	132.6	78.7	130.8	167.6	167.5	51.4	7.1197e-06	4.51862	Up	P10124	Serglycin OS=Homo sapiens OX=9606 GN=SRGN PE=1 SV=3	SRGN	1	1	P10124	P10124 [135-151]	P10124 [135-151]
SLDRNLPSDSQDLGQHGLEED		16.8			42		14.8	40.2	28.6	55.7	32.6		19.4	101.2	81.7	134.4	55.7	39.3	72.1	145.9	47.3	0.000944749	2.70932	Up	P10124	Serglycin OS=Homo sapiens OX=9606 GN=SRGN PE=1 SV=3	SRGN	1	1	P10124	P10124 [135-155]	P10124 [135-155]
SLDRNLPSDSQDLGQHGLEEDFM	12.45	30.1			63.7		18.2	35.85	20.95	46.3	36.9		20.45	90.9	149.7	95.25	75.8	48.95	62.3	195.8	31.9	0.00147348	2.96393	Up	P10124	Serglycin OS=Homo sapiens OX=9606 GN=SRGN PE=1 SV=3	SRGN	1	1	P10124	P10124 [135-157]	P10124 [135-157]
SLDRNLPSDSQDLGQHGLEEDFML	35.6	70.25	22.05	24.65	38.7		29.75	27.25	31.65	118.7	39.6	20.8	38.35	106.55		72.55	104.1	51.45	42.4	243.05	45.8	0.0163913	2.29525	Up	P10124	Serglycin OS=Homo sapiens OX=9606 GN=SRGN PE=1 SV=3	SRGN	1	1	P10124	P10124 [135-158]	P10124 [135-158]
SLGSKINVKVGGNS	135.7	301.5	131	112.2	89.7	66.3	202.2	198.5	185.8	34.6	188.9	192.7	155.4			206.9	287.2				161	0.0969498	1.4233	Unchanged	P0C0L4	Complement C4-A OS=Homo sapiens OX=9606 GN=C4A PE=1 SV=2	C4A	1	2	P0C0L4	P0C0L4 [1361-1374]	P0C0L4 [1361-1374]
SLGSPSGEVSHPR	4.9	10.3		4.3	10.9	8.1		17.1	6.2	32	17.7	4.6	21.4	182.5	212.4	352.4	699.9	26.1	119.9	271.6	113.3	1.2607e-05	19.781	Up	P02765	Alpha-2-HS-glycoprotein OS=Homo sapiens OX=9606 GN=AHSG PE=1 SV=2	AHSG	1	1	P02765	P02765 [325-337]	P02765 [325-337]
SLGSPSGEVSHPRKT	17.3	9.1	9.5	7.6	23.6	13.7	6.8	12.6	4.5	12.7	11.6	22.3	18.1	225.9	356.65	250.1	563.7	29.1	107.1	315.75	134.4	1.9384e-05	19.0194	Up	P02765	Alpha-2-HS-glycoprotein OS=Homo sapiens OX=9606 GN=AHSG PE=1 SV=2	AHSG	1	1	P02765	P02765 [325-339]	P02765 [325-339]
SLLEKGLDGAKKAVGGLGKLG	49.2	40	82.3	34.3	19.9	40	36.2	49.3	19.7		28.3	28.4	36.9	113.9		68.1	74.5	90.4	56.8	42.8	28.1	0.0251154	1.75156	Unchanged	P81605	Dermcidin OS=Homo sapiens OX=9606 GN=DCD PE=1 SV=2	DCD	1	1	P81605	P81605 [64-84]	P81605 [64-84]
SLLSFMQGYMKHATKTA	18.8	10.3	20		53.85					101.55				138.25			570.5		44.3	103.15		0.0598139	5.2335	Unchanged	P02656	Apolipoprotein C-III OS=Homo sapiens OX=9606 GN=APOC3 PE=1 SV=1	APOC3	1	1	P02656	P02656 [27-43]	P02656 [27-43]
SLNEEAVK			21.1	13.4	116.5		12.8			4			6.8	611.8	364.9	341.1	728.1	102.4	162.9	341.5	177.4	0.000632117	12.1568	Up	P01023	Alpha-2-macroglobulin OS=Homo sapiens OX=9606 GN=A2M PE=1 SV=3	A2M	1	1	P01023	P01023 [1169-1176]	P01023 [1169-1176]
SLPEAGPGRTLVSSKPQAHGAPAPPSGSAPH			77.5	100.1		75.8						56.2		56.6			56		94	72.9	115.5	0.99901	1.02067	Unchanged	P35318	Pro-adrenomedullin OS=Homo sapiens OX=9606 GN=ADM PE=1 SV=1	ADM	1	1	P35318	P35318 [153-183]	P35318 [153-183]
SLPEAGPGRTLVSSKPQAHGAPAPPSGSAPHFL	102.4		67.2	117.4	108.8		47.8	87.2	58.3		155.1	37.4	75	49.1			36.6		133	194.6		0.918129	1.20622	Unchanged	P35318	Pro-adrenomedullin OS=Homo sapiens OX=9606 GN=ADM PE=1 SV=1	ADM	1	1	P35318	P35318 [153-185]	P35318 [153-185]
SLPELEQQQEQQQEQQQEQVQM		6.5				20.2					6.8	13.35		168.9	221.05	234.6	526.4		52.7	61.7	181.65	0.000119308	17.649	Up	P06727	Apolipoprotein A-IV OS=Homo sapiens OX=9606 GN=APOA4 PE=1 SV=4	APOA4	1	1	P06727	P06727 [369-390]	P06727 [369-390]
SLPELEQQQEQQQEQQQEQVQMLAPLES	7.35	7.3	7.85	6.05	15.65	11.45	6.25	8.5	3.55		8.5	16	4.25	179.65	378.05	179.9	384.25	46.1	112.05	66.85	167.25	1.11354e-06	22.1144	Up	P06727	Apolipoprotein A-IV OS=Homo sapiens OX=9606 GN=APOA4 PE=1 SV=4	APOA4	1	1	P06727	P06727 [369-396]	P06727 [369-396]
SLYVSATVILHSGSDMVQAER			98.85	31.6			22.7		492.3		134.35	46		787.55	441.3	169					1393.8	0.0181379	5.07081	Up	P01024	Complement C3 OS=Homo sapiens OX=9606 GN=C3 PE=1 SV=2	C3	1	1	P01024	P01024 [323-343]	P01024 [323-343]
SNYFRLPPCENVDLQRPNGL	80.2	45.8	80.3	136.3	89.7	167.9	188.7	171.3	92.4	47.3	88.8	194.9	173.4	92.1	527.6	71	67.2	96.4	160.3	138.4	101.2	0.643541	1.30898	Unchanged	Q13361	Microfibrillar-associated protein 5 OS=Homo sapiens OX=9606 GN=MFAP5 PE=1 SV=1	MFAP5	1	1	Q13361	Q13361 [154-173]	Q13361 [154-173]
SPGEAGRPGEAGLP			13.7	18.6	10.8		16.4	26.6		2.7	13.7	21.4	21.4	158.3	65.4	112.9	118.8	121.6	210.5	84.3	8.4	0.0010226	6.81504	Up	P02452	Collagen alpha-1(I) chain OS=Homo sapiens OX=9606 GN=COL1A1 PE=1 SV=5	COL1A1	1	1	P02452	P02452 [522-535]	P02452 [522-535]
SPGEAGRPGEAGLPG	56.8	19.7	25.3	50.5	23.4	52.6	26.2	47.7	5.8	4.4	28.8	30.5	44.2	74.7	58.7	81.7	59.7	147.5	173.6	93.4	4.8	0.0721315	2.71198	Unchanged	P02452	Collagen alpha-1(I) chain OS=Homo sapiens OX=9606 GN=COL1A1 PE=1 SV=5	COL1A1	1	1	P02452	P02452 [522-536]	P02452 [522-536]
SPGEAGRPGEAGLPGA	328.3	97.2	281.7	326	132.8	757.6	269.1	362.6	171.3	43.8	170.5	170.2	274.2	56.1		26.3	26.4	50.2	42.4			8.05264e-06	0.154681	Down	P02452	Collagen alpha-1(I) chain OS=Homo sapiens OX=9606 GN=COL1A1 PE=1 SV=5	COL1A1	1	1	P02452	P02452 [522-537]	P02452 [522-537]
SPGEAGRPGEAGLPGAKGLT		22	45.1	82.5	28.6	123.9	48.7	72.6	54.6	10.8	50.5	58.3	63.1			96.7	44.1	180.3	101.9			0.0914897	1.92069	Unchanged	P02452	Collagen alpha-1(I) chain OS=Homo sapiens OX=9606 GN=COL1A1 PE=1 SV=5	COL1A1	1	1	P02452	P02452 [522-541]	P02452 [522-541]
SPGENGAPGQMGPR	40.7	38.7	315.85	105.9			31.7	43.8			404.35	10.8	96.9	53.5	99.8	66.1	43	264.9	169.3	174.1		0.390832	1.02826	Unchanged	P02452	Collagen alpha-1(I) chain OS=Homo sapiens OX=9606 GN=COL1A1 PE=1 SV=5	COL1A1	1	1	P02452	P02452 [291-304]	P02452 [291-304]
SPGENGAPGQMGPRG	33.65	29.55	159	170.25	221.6		18.4	41.5		8.1	130.8	40.95	58.05	44.6	227.5	109.95	45.95	119.3	157.85	124.4	15.1	0.375549	1.27367	Unchanged	P02452	Collagen alpha-1(I) chain OS=Homo sapiens OX=9606 GN=COL1A1 PE=1 SV=5	COL1A1	1	1	P02452	P02452 [291-305]	P02452 [291-305]
SPGERGETGPPGP	63.7		102.05				43.4	84.7	5.45	5	101.7			160.1	431.55	140.8	61.95	135.15	170.45		31	0.0611002	2.78571	Unchanged	P02461	Collagen alpha-1(III) chain OS=Homo sapiens OX=9606 GN=COL3A1 PE=1 SV=4	COL3A1	1	1	P02461	P02461 [796-808]	P02461 [796-808]
SPGERGEVGPA		0.4				4.4				0.4			9.2			361	148.2	404.6	353.2		13.6	0.00413005	71.1444	Up	P08123	Collagen alpha-2(I) chain OS=Homo sapiens OX=9606 GN=COL1A2 PE=1 SV=7	COL1A2	1	1	P08123	P08123 [710-720]	P08123 [710-720]
SPGGPGAAGFPGARG	38.5	12.7				75.8		68.8			53.6	95.6	59.4		143.7	57.6	26.8	137.7	122.8	117.1	50.7	0.196161	1.62315	Unchanged	P02461	Collagen alpha-1(III) chain OS=Homo sapiens OX=9606 GN=COL3A1 PE=1 SV=4	COL3A1	1	1	P02461	P02461 [865-879]	P02461 [865-879]
SPGPDGKTGPPGPA	17.7	9.3	8.4	14.2	17.8	4.2	8.6	18.4	0.2	2.4	17.5			28.4	193	146.8	67.3	146.3	225.4	195.4	14	0.000201657	11.7761	Up	P02452	Collagen alpha-1(I) chain OS=Homo sapiens OX=9606 GN=COL1A1 PE=1 SV=5	COL1A1	1	1	P02452	P02452 [546-559]	P02452 [546-559]
SPGSPGPDGKTGPPGP	89.2	28.1	59	87.15		238.8	54.25	126.65	33.85	14.45		118.5	95.4	299.4	266.4	121.15	71.45	134.3	160.35		23.9	0.171936	1.79018	Unchanged	P02452	Collagen alpha-1(I) chain OS=Homo sapiens OX=9606 GN=COL1A1 PE=1 SV=5	COL1A1	1	1	P02452	P02452 [543-558]	P02452 [543-558]
SPGSRGLPGADGRAGVMGPPG			67.2	137	61.9		110.4		85.6	32	77.2	123.8	183.3	79.1				224.2	153.4	66.1		0.437085	1.33914	Unchanged	P08123	Collagen alpha-2(I) chain OS=Homo sapiens OX=9606 GN=COL1A2 PE=1 SV=7	COL1A2	1	1	P08123	P08123 [401-421]	P08123 [401-421]
SPGSRGLPGADGRAGVMGPPGS	121.6	29.9	74.5	83.5	38.5	151.5	69	78.8	58.5	9.5	43	52.3	76	184		89.2	106.6	213.5	160.3	50.7		0.024607	1.96554	Unchanged	P08123	Collagen alpha-2(I) chain OS=Homo sapiens OX=9606 GN=COL1A2 PE=1 SV=7	COL1A2	1	1	P08123	P08123 [401-422]	P08123 [401-422]
SPMYSIITPNILRLES	38.6	107.35	324.05	251.35	226.15	99	121.65	95.6	144.1	43	177.15	363.8	110.45		705.2		122.7		194.2			0.334925	2.10684	Unchanged	P01024	Complement C3 OS=Homo sapiens OX=9606 GN=C3 PE=1 SV=2	C3	1	1	P01024	P01024 [23-38]	P01024 [23-38]
SPMYSIITPNILRLESEETMVLEAHDAQ	14.9		32.1	61.1	84.95	43.7	56	52.85	106.65	13.3	70.3	1107.67	73.75	79.5	982	121.9	173.95	275.95	310.1	135.1	114.15	0.0137038	1.91524	Unchanged	P01024	Complement C3 OS=Homo sapiens OX=9606 GN=C3 PE=1 SV=2	C3	1	1	P01024	P01024 [23-50]	P01024 [23-50]
SQLQKVPPEWKALTDMPQM	128.3	107.167	141.833	52	155.867	158.6	119.967	376.9	134.167	708.867	256.3	110.7	240.367	39.6	73.1	7.65	46.5667	61.6	15.7333	28.7333	17.9	0.000130878	0.175652	Down	P02671	Fibrinogen alpha chain OS=Homo sapiens OX=9606 GN=FGA PE=1 SV=2	FGA	1	1	P02671	P02671 [239-257]	P02671 [239-257]
SQLQKVPPEWKALTDMPQMRMELERPGGNEIT	73.1333	48.5667	33.9	40	87.1333		105.5	282.933	65.5	327.7	192.667	54.1	221.9	117.15		96.9			113.7			0.60318	0.855167	Unchanged	P02671	Fibrinogen alpha chain OS=Homo sapiens OX=9606 GN=FGA PE=1 SV=2	FGA	1	1	P02671	P02671 [239-270]	P02671 [239-270]
SQPPPLPPPPPPAQETQEPSPILDSEETRAAAPQAW			23.2		37.3	15.4	14.5		11.3		24.1	26.5		83.9	200.8	89	56.8		83	60.9	52.2	6.74736e-05	4.11425	Up	Q16643	Drebrin OS=Homo sapiens OX=9606 GN=DBN1 PE=1 SV=4	DBN1	1	1	Q16643	Q16643 [362-397]	Q16643 [362-397]
SRGPSGPPGPDGNKGEPGVVGAVGTAGP	50	36.25	22.4	55.5	75.15	51.95	32.85	58.45	18.1	10.45	37.15	69.45	40.8	17.65	56.2	89.35	43.95	119.8	113.85	123.05	33.5	0.120439	1.73804	Unchanged	P08123	Collagen alpha-2(I) chain OS=Homo sapiens OX=9606 GN=COL1A2 PE=1 SV=7	COL1A2	1	1	P08123	P08123 [608-635]	P08123 [608-635]
SRQLGLPGPPDVPDHAA		11.8	6.6		16.65		14.6			151.7	14.8	8.7	12.9	20.9		137.6	45.6			222.15	88.2	0.0181922	3.46212	Up	Q14624	Inter-alpha-trypsin inhibitor heavy chain H4 OS=Homo sapiens OX=9606 GN=ITIH4 PE=1 SV=4	ITIH4	1	1	Q14624	Q14624 [667-683]	Q14624 [667-683]
SRQLGLPGPPDVPDHAAYHP					22.8					19.5			7.5			114.7				169.6	42.85	0.0276957	6.56928	Up	Q14624	Inter-alpha-trypsin inhibitor heavy chain H4 OS=Homo sapiens OX=9606 GN=ITIH4 PE=1 SV=4	ITIH4	1	1	Q14624	Q14624 [667-686]	Q14624 [667-686]
SRQLGLPGPPDVPDHAAYHPF	9.1	27.7333	5.43333		13.7	10.5	13.1	13.6667	13.9333	1025.43	11.3	4.26667	17.9333	39.3667	11.3	138	62.8	13.9	11.2333	483	63.9667	0.121952	1.05939	Unchanged	Q14624	Inter-alpha-trypsin inhibitor heavy chain H4 OS=Homo sapiens OX=9606 GN=ITIH4 PE=1 SV=4	ITIH4	1	1	Q14624	Q14624 [667-687]	Q14624 [667-687]
SRQLGLPGPPDVPDHAAYHPFR	80.55	1120	31.9	15.3	172.9	93.45	133.5	85.7	102.55	2991.4	83.5	9.7	214.05			2.8				85.75	13.2	0.162512	0.0858733	Unchanged	Q14624	Inter-alpha-trypsin inhibitor heavy chain H4 OS=Homo sapiens OX=9606 GN=ITIH4 PE=1 SV=4	ITIH4	1	1	Q14624	Q14624 [667-688]	Q14624 [667-688]
SRSGGGGGGGLGSGGSIR	291.4	15.9									15.1			206.8	228.9	110.7	47.8	340.5	63.5	156.8	227.4	0.326469	1.60794	Unchanged	P35527	Keratin, type I cytoskeletal 9 OS=Homo sapiens OX=9606 GN=KRT9 PE=1 SV=3	KRT9	1	2	P35527	P35527 [12-29]	P35527 [12-29]
SRSGGGGGGGLGSGGSIRSSYS	46	47.1	133	184.2	61.8	341.1	120.5	169.6	43.7		64.8		103.6	104.6		106.8	35.6	173	75.9	82.3		0.728753	0.805864	Unchanged	P35527	Keratin, type I cytoskeletal 9 OS=Homo sapiens OX=9606 GN=KRT9 PE=1 SV=3	KRT9	1	2	P35527	P35527 [12-33]	P35527 [12-33]
SSHHPGIAEFPSR		27.6	60.35	41.65	30.95			52.2		95.95	74.9	28.9	81.5	140.35		59.3	418.1	50.05	56.2	60.35	75.8	0.10846	2.23868	Unchanged	P02671	Fibrinogen alpha chain OS=Homo sapiens OX=9606 GN=FGA PE=1 SV=2	FGA	1	1	P02671	P02671 [561-573]	P02671 [561-573]
SSHHPGIAEFPSRG	28.4	30.55	63.25	76.55	85.75	146	34.25	68.45		28.55	299.65	54.3	55.1	104.5	47.9	54.05	354.8	45.3	75.2	59.4	54.4	0.537199	1.22922	Unchanged	P02671	Fibrinogen alpha chain OS=Homo sapiens OX=9606 GN=FGA PE=1 SV=2	FGA	1	1	P02671	P02671 [561-574]	P02671 [561-574]
SSHHPGIAEFPSRGK	108.6	106.65		102.65	87.2	281.1	51	108.5		111.8	373.25	70.1	73	87.3		37.65	214.1	59.55	40.7	81.3	23.85	0.0898756	0.580496	Unchanged	P02671	Fibrinogen alpha chain OS=Homo sapiens OX=9606 GN=FGA PE=1 SV=2	FGA	1	1	P02671	P02671 [561-575]	P02671 [561-575]
SSHHPGIAEFPSRGKSS	69.1	66.8	156.8	140.35	128.6	433.8	81.8	144.8	80.85	33.25	574.95	88.5	60.65	67.05			145				25.85	0.360507	0.500376	Unchanged	P02671	Fibrinogen alpha chain OS=Homo sapiens OX=9606 GN=FGA PE=1 SV=2	FGA	1	1	P02671	P02671 [561-577]	P02671 [561-577]
SSHHPGIAEFPSRGKSSS	9.4	10.35	64.1		68	57.1	22.2		19.7	7.4	44.1	44.9	28.9	205.3	30.3	45.6	242.65		87	35.9	34.5	0.0375828	2.84603	Up	P02671	Fibrinogen alpha chain OS=Homo sapiens OX=9606 GN=FGA PE=1 SV=2	FGA	1	1	P02671	P02671 [561-578]	P02671 [561-578]
SSHHPGIAEFPSRGKSSSYSKQF	89.45	67.85	126.1	56.55	76.85	230.9	56	91.4	50.55	17.45	410.95	56.8	52.1	161	14.8	21.15	131.5	40.2	43.85	34.65	61.4	0.182572	0.597559	Unchanged	P02671	Fibrinogen alpha chain OS=Homo sapiens OX=9606 GN=FGA PE=1 SV=2	FGA	1	1	P02671	P02671 [561-583]	P02671 [561-583]
SSHHPGIAEFPSRGKSSSYSKQFT	10.9	7.2	26.3	9.9	26.8	54.8	13.7	14.8	22.8	0.2	74.05	13.8	19.2	166.1		65.05	1261.65	21.3	78.65	77.35	57.55	0.00643387	10.8966	Up	P02671	Fibrinogen alpha chain OS=Homo sapiens OX=9606 GN=FGA PE=1 SV=2	FGA	1	1	P02671	P02671 [561-584]	P02671 [561-584]
SSKITHRIHWESA	93.1	44.9	50.5	44.2	548.6			48.5	34.8	52.6		88.3	74				156.7			45.9	86	0.680125	0.891153	Unchanged	P01024	Complement C3 OS=Homo sapiens OX=9606 GN=C3 PE=1 SV=2	C3	1	1	P01024	P01024 [1304-1316]	P01024 [1304-1316]
SSKITHRIHWESASLL	47.4	66	30.1	154.3	50.3	32.4	120.9	86.3	144.3	36.9	102.2	76.7	109.8	35.3	98.9	76.1	141.7	102.8	75	58.9	141.2	0.47158	1.12149	Unchanged	P01024	Complement C3 OS=Homo sapiens OX=9606 GN=C3 PE=1 SV=2	C3	1	1	P01024	P01024 [1304-1319]	P01024 [1304-1319]
SSKITHRIHWESASLLR	187.3	103.5	75.7	255.5	175.8	125.7	215	134.3	249	46.3	124.8	136.2	115.2	56.4	92.1	114.5	184.4	161	114.2	118.2	190.1	0.552109	0.861602	Unchanged	P01024	Complement C3 OS=Homo sapiens OX=9606 GN=C3 PE=1 SV=2	C3	1	1	P01024	P01024 [1304-1320]	P01024 [1304-1320]
SSLLEACTFRRP	229.3	100.8	227.7	390.7	215.5		239.7	242	214.2	45.3	240.3	235.5		95.3		472.9	152.6		133.2	179.4	181.9	0.745783	0.935762	Unchanged	P02787	Serotransferrin OS=Homo sapiens OX=9606 GN=TF PE=1 SV=3	TF	1	1	P02787	P02787 [687-698]	P02787 [687-698]
SSLLEKGLDGAK	67.7	140.8	52.8		25.1	122.7	97.5	213.4	58.2	31.7	96.2	129.9	163.6	94.4		171.6		97.5				0.268831	1.21207	Unchanged	P81605	Dermcidin OS=Homo sapiens OX=9606 GN=DCD PE=1 SV=2	DCD	1	1	P81605	P81605 [63-74]	P81605 [63-74]
SSLLEKGLDGAKKAVGGLGKLG		54.1	51	50.6	39.1	47.6	63.5	62.9		21.2		40.5	75.9	69.5					75.8	42	41.6	0.519219	1.13004	Unchanged	P81605	Dermcidin OS=Homo sapiens OX=9606 GN=DCD PE=1 SV=2	DCD	1	1	P81605	P81605 [63-84]	P81605 [63-84]
SSLLEKGLDGAKKAVGGLGKLGKDAVEDLESVGKGAVHDVKD		48	86	141.5			86	101.4	79.5	10.5	68.7	70.5	133.8	179.9	201.7	120.7	15.8				55.5	0.760405	1.38903	Unchanged	P81605	Dermcidin OS=Homo sapiens OX=9606 GN=DCD PE=1 SV=2	DCD	1	1	P81605	P81605 [63-104]	P81605 [63-104]
SSPTAAGTPNKETAGLKVGVS			0.9		112.8		2.4	1.5			1.3	1.7	1.5	38.5	29.9	50.7	41	16.6	42.1	61.2	47.1	0.00522074	2.34408	Up	Q05682	Caldesmon OS=Homo sapiens OX=9606 GN=CALD1 PE=1 SV=3	CALD1	1	1	Q05682	Q05682 [723-743]	Q05682 [723-743]
SSPTAAGTPNKETAGLKVGVSS					63.5						1.9	2.4	1.6	44.3	42.7	69.7	41.2		46.2	44.5	39.5	0.0784807	2.70152	Unchanged	Q05682	Caldesmon OS=Homo sapiens OX=9606 GN=CALD1 PE=1 SV=3	CALD1	1	1	Q05682	Q05682 [723-744]	Q05682 [723-744]
SSRQLGLPGPPDVPDHAAYHPF	8.7	52.2			13.3	12.1	18.1	11.7	13.3	199.25	18.9	5.5	14.9	52.2	34.9	105	102	56.6	42.1	950.2	45.75	0.00657231	5.18965	Up	Q14624	Inter-alpha-trypsin inhibitor heavy chain H4 OS=Homo sapiens OX=9606 GN=ITIH4 PE=1 SV=4	ITIH4	1	1	Q14624	Q14624 [666-687]	Q14624 [666-687]
SSSHHPGIAEFPSRG			24.3					30.45		21.2	99.8	30.8	35.25	142.1		139.35	463.15	75.5	185.55	101.95	84.7	0.00114449	4.22652	Up	P02671	Fibrinogen alpha chain OS=Homo sapiens OX=9606 GN=FGA PE=1 SV=2	FGA	1	1	P02671	P02671 [560-574]	P02671 [560-574]
SSSYSKQF		54.9	115.4		107.2									93.1		92.9	188.8	86.9		89.3	104.6	0.553301	1.18126	Unchanged	P02671	Fibrinogen alpha chain OS=Homo sapiens OX=9606 GN=FGA PE=1 SV=2	FGA	1	1	P02671	P02671 [576-583]	P02671 [576-583]
SSSYSKQFTSSTSYNRGDSTFES	18.5	14.4	11.8	10.1	32.1	18.3	16.4	21.2	56.1	249.1	49.7	19.5	37.7	80.9	35.6	71.4	300.2	70	78.2	149.8	86.8	0.00134355	2.55625	Up	P02671	Fibrinogen alpha chain OS=Homo sapiens OX=9606 GN=FGA PE=1 SV=2	FGA	1	1	P02671	P02671 [576-598]	P02671 [576-598]
SSSYSKQFTSSTSYNRGDSTFESKS		61.2								629.1	274.1	98.8	270.3			249.6	175	168.7	131.5	265.9	275	0.925602	0.790964	Unchanged	P02671	Fibrinogen alpha chain OS=Homo sapiens OX=9606 GN=FGA PE=1 SV=2	FGA	1	1	P02671	P02671 [576-600]	P02671 [576-600]
SSSYSKQFTSSTSYNRGDSTFESKSY		42.8	22.1		19.5	78.2	32.2	56	9.4	682.4	103.1	60.1	246.8	34		107	170.5	168.7	94.4	199.6	137.4	0.129579	1.05908	Unchanged	P02671	Fibrinogen alpha chain OS=Homo sapiens OX=9606 GN=FGA PE=1 SV=2	FGA	1	1	P02671	P02671 [576-601]	P02671 [576-601]
SSTSYNRGDSTFES		27.4	57.4		136.7			112	65.1	34.2	168.3	73.8		82.7			506.6			40.1		0.573303	2.48689	Unchanged	P02671	Fibrinogen alpha chain OS=Homo sapiens OX=9606 GN=FGA PE=1 SV=2	FGA	1	1	P02671	P02671 [585-598]	P02671 [585-598]
SSTSYNRGDSTFESKSY		29		43.3					80.1	63.1	139.4	65.3			225.8	50.5	429.4			59.1		0.258248	2.73013	Unchanged	P02671	Fibrinogen alpha chain OS=Homo sapiens OX=9606 GN=FGA PE=1 SV=2	FGA	1	1	P02671	P02671 [585-601]	P02671 [585-601]
SSTSYNRGDSTFESKSYKM					63.3				51.3		94.8		84.3	191.4			967.6			97.4		0.192236	5.70378	Unchanged	P02671	Fibrinogen alpha chain OS=Homo sapiens OX=9606 GN=FGA PE=1 SV=2	FGA	1	1	P02671	P02671 [585-603]	P02671 [585-603]
SSTSYNRGDSTFESKSYKMA	35.7		39		152.55		43.05	24.75	88.75		57.5	89.15	111.5	82.2	213.55	67.65	646.85		106.65	76.25	168.55	0.042295	2.72725	Up	P02671	Fibrinogen alpha chain OS=Homo sapiens OX=9606 GN=FGA PE=1 SV=2	FGA	1	1	P02671	P02671 [585-604]	P02671 [585-604]
SSVEIENPETSDQ			35.7		86.4	247.2					89.3	66.8	38.5	52.8	234	32.1	31.2					0.691984	0.931282	Unchanged	P02724	Glycophorin-A OS=Homo sapiens OX=9606 GN=GYPA PE=1 SV=2	GYPA	1	1	P02724	P02724 [138-150]	P02724 [138-150]
STFESKSYKMA	265.05	291.4	201.5	174.8	231.4	208	156.4	158.8	178.95	247.2	427.05	244.9	392.35	34.7			261.15			78.6	109.9	0.116312	0.495354	Unchanged	P02671	Fibrinogen alpha chain OS=Homo sapiens OX=9606 GN=FGA PE=1 SV=2	FGA	1	1	P02671	P02671 [594-604]	P02671 [594-604]
STGKTFPGFFSPMLGEFVSETESRG	86.7333	91.0667	249	207.933	132.5	340.067	101.933	216.133	187.9	37.4	539.6	87.3667	51.65	58.75	134.65	91.8	54.5	76.65	48.95	39.25	90.5	0.0130669	0.41513	Down	P02671	Fibrinogen alpha chain OS=Homo sapiens OX=9606 GN=FGA PE=1 SV=2	FGA	1	1	P02671	P02671 [524-548]	P02671 [524-548]
STGKTFPGFFSPMLGEFVSETESRGSE	62.7	123.2	339.5	182.75	138.5	292.8	123.65	176.2	222.6	46.7	740.45	133.1	251.05		293.6	97.7		155.3	102.5	38.8	81.8	0.189503	0.588622	Unchanged	P02671	Fibrinogen alpha chain OS=Homo sapiens OX=9606 GN=FGA PE=1 SV=2	FGA	1	1	P02671	P02671 [524-550]	P02671 [524-550]
STGNRNPGSSGTGGTATWKPGSSGP	85.8	48.2	131.2	137.6	46.7	215.1	117.4	122	68	13.3	94.7	94.9	77.9	407.8	163.6	85.2	130.1	295.5	130.1	39.8	55.3	0.218255	1.69582	Unchanged	P02671	Fibrinogen alpha chain OS=Homo sapiens OX=9606 GN=FGA PE=1 SV=2	FGA	1	1	P02671	P02671 [304-328]	P02671 [304-328]
STSSLLEACTFRRP	242.4	118.9	254.1	332.3	226.1	189.9	247.5	172.5	202.5	38.1	150.3	111	118.9	78	145.5	979.9	194.1	571.6	159.9	235	330.1	0.226201	1.82072	Unchanged	P02787	Serotransferrin OS=Homo sapiens OX=9606 GN=TF PE=1 SV=3	TF	1	1	P02787	P02787 [685-698]	P02787 [685-698]
STSYNRGDSTFES					73.7		15.4	71.4		18.6				84.9		41.6	457.7		46.7		40.9	0.233241	3.00078	Unchanged	P02671	Fibrinogen alpha chain OS=Homo sapiens OX=9606 GN=FGA PE=1 SV=2	FGA	1	1	P02671	P02671 [586-598]	P02671 [586-598]
STSYNRGDSTFESKSYKM	28.1	32.4	25.9		44.4	19	21.7	42.4	75.3	14.5	126.6		71.7	225.9	295	38.5	770.8	46.3	139.2	126.4	170.6	0.00422078	4.96506	Up	P02671	Fibrinogen alpha chain OS=Homo sapiens OX=9606 GN=FGA PE=1 SV=2	FGA	1	1	P02671	P02671 [586-603]	P02671 [586-603]
STSYNRGDSTFESKSYKMA	59.4	13.5	48.6		36.95	31.2	36	28.5	50.25		57.1	56	35.95	116.75	202.9	43.25	513.7		104.15	72.6	166	0.00515845	4.22565	Up	P02671	Fibrinogen alpha chain OS=Homo sapiens OX=9606 GN=FGA PE=1 SV=2	FGA	1	1	P02671	P02671 [586-604]	P02671 [586-604]
STVEKTVAPTECS							90	42	30.4	7.3	74.2		51		415.3	113.7			98.6		135.3	0.02092	3.88047	Up	B9A064	Immunoglobulin lambda-like polypeptide 5 OS=Homo sapiens OX=9606 GN=IGLL5 PE=2 SV=2	IGLL5	1	4	B9A064	B9A064 [202-214]	B9A064 [202-214]
SVEIENPETSDQ			55.7		23.8	215.9				18.3	95.1	75.6	37.1	101.9		81.6	84.9					0.179517	1.20089	Unchanged	P02724	Glycophorin-A OS=Homo sapiens OX=9606 GN=GYPA PE=1 SV=2	GYPA	1	1	P02724	P02724 [139-150]	P02724 [139-150]
SVFPQQTGQLAELQPQDRAGA	48.4	7	24.9								13.4			23.7				177.4		55.5		0.168184	3.65137	Unchanged	P81172	Hepcidin OS=Homo sapiens OX=9606 GN=HAMP PE=1 SV=2	HAMP	1	1	P81172	P81172 [25-45]	P81172 [25-45]
SVFPQQTGQLAELQPQDRAGARAS	48	6		11	6.3	3.8		3.6	2.2	2.1	15.6			21.8	35.6		3.3	156.5	16.7	45.9		0.0512756	4.25659	Unchanged	P81172	Hepcidin OS=Homo sapiens OX=9606 GN=HAMP PE=1 SV=2	HAMP	1	1	P81172	P81172 [25-48]	P81172 [25-48]
SVNPYLQGQRLDNVVAKKSVPH	140.2	114.1	158.2	109.7		167.3	111.5	113.1	84.2		81.1		163.5					206.4	147.3	114.7	56.6	0.953751	1.056	Unchanged	P05408	Neuroendocrine protein 7B2 OS=Homo sapiens OX=9606 GN=SCG5 PE=1 SV=2	SCG5	1	1	P05408	P05408 [182-203]	P05408 [182-203]
SVNPYLQGQRLDNVVAKKSVPHFSDEDKDPE	63.6	40.5	103.7	125.5	61.7	150.8	98.9	77.2	47.6		64.2	10	112.5	57.1		55.8	61.3	207.2	181.3	172.9		0.214819	1.53859	Unchanged	P05408	Neuroendocrine protein 7B2 OS=Homo sapiens OX=9606 GN=SCG5 PE=1 SV=2	SCG5	1	1	P05408	P05408 [182-212]	P05408 [182-212]
SVRLAPVYQKLLERMKH	114.75	390.5	73.1	54.8	234.55	72.15	185.65	97.65	106.95	728.75	184.8	63.45	427.05	78.35		29	12.8			240.4	26.6	0.0751785	0.368155	Unchanged	Q15582	Transforming growth factor-beta-induced protein ig-h3 OS=Homo sapiens OX=9606 GN=TGFBI PE=1 SV=1	TGFBI	1	1	Q15582	Q15582 [667-683]	Q15582 [667-683]
SVSGIQAELLTFPNSSPGLRRQ	35.8	30.6	70.9	28.5	60.6	36.4	46.2	39.6	31.9		61.1	29.3	29.5	89.5	168.9	98.4	127.7	267.3	152	56.9	60.5	0.000437621	3.06115	Up	P12830	Cadherin-1 OS=Homo sapiens OX=9606 GN=CDH1 PE=1 SV=3	CDH1	1	1	P12830	P12830 [131-152]	P12830 [131-152]
SWNSGSSGTGSTGN			179.6	125	44.2		95.8				266.8	128	32.2	253.6	799.1	131.7	97.9	569.5	236.1	42.5	35.4	0.335582	2.17425	Unchanged	P02671	Fibrinogen alpha chain OS=Homo sapiens OX=9606 GN=FGA PE=1 SV=2	FGA	1	1	P02671	P02671 [333-346]	P02671 [333-346]
SWNSGSSGTGSTGNQN	25.4	7.9	56.2	31.8	10.3		73.4	58.2			50.5	45.4	22.8	193.3	574.9	120.6	40.9	574	175.1		9.8	0.0451992	6.31654	Up	P02671	Fibrinogen alpha chain OS=Homo sapiens OX=9606 GN=FGA PE=1 SV=2	FGA	1	1	P02671	P02671 [333-348]	P02671 [333-348]
SYFEKSKEQLTPLIKKAGTELVNFLSYFVELGTQPATQ					20.7	23.5		32	166.4	6.6				147.1	51.9	159.6	444.2		39.3		177.6	0.0482201	3.40991	Up	P02652	Apolipoprotein A-II OS=Homo sapiens OX=9606 GN=APOA2 PE=1 SV=1	APOA2	1	1	P02652	P02652 [63-100]	P02652 [63-100]
SYKMADEAGSEADHEGTHST	2.6	1.6	2.4		11.6	2.6	1.2	4	2.2	4.4	4.9	4.2	3.4	96.35	297	60.2	304.5	38.6	72.65	43.15	30.35	1.67624e-06	31.357	Up	P02671	Fibrinogen alpha chain OS=Homo sapiens OX=9606 GN=FGA PE=1 SV=2	FGA	1	1	P02671	P02671 [600-619]	P02671 [600-619]
SYKMADEAGSEADHEGTHSTK	21.7	12.45	17.3		263.25	48.2		22.5	10.5	22	23.1	52.05	68.1	159.4	77.2	44.8	244.85	21	42.2	73.4	54.7	0.0585541	1.75823	Unchanged	P02671	Fibrinogen alpha chain OS=Homo sapiens OX=9606 GN=FGA PE=1 SV=2	FGA	1	1	P02671	P02671 [600-620]	P02671 [600-620]
SYKMADEAGSEADHEGTHSTKRGHA	36.1	26.95	15		3.1	35.1	11.2	76.4	12.5	28.7	41.7	72.5	64.4	60.45	130.3	76.8	406.55		43.4	43.7	32.7	0.0236634	3.21249	Up	P02671	Fibrinogen alpha chain OS=Homo sapiens OX=9606 GN=FGA PE=1 SV=2	FGA	1	1	P02671	P02671 [600-624]	P02671 [600-624]
SYKMADEAGSEADHEGTHSTKRGHAKSRPV	21.25	19.6	0.2	4.7	0.3	29.35	4	17.75	15.95	42.05	38.05	25.5	56.2	206.75	24.85	144.4	445.8	33.65	68.15	83.7	91.45	0.00147911	6.49498	Up	P02671	Fibrinogen alpha chain OS=Homo sapiens OX=9606 GN=FGA PE=1 SV=2	FGA	1	1	P02671	P02671 [600-629]	P02671 [600-629]
SYLPLAHMF					758.05			385.25	166.1	65.95				147.9	494.55		156.95	820.2		402.25		0.628406	1.17605	Unchanged	Q9ULC5	Long-chain-fatty-acid--CoA ligase 5 OS=Homo sapiens OX=9606 GN=ACSL5 PE=1 SV=1	ACSL5	1	1	Q9ULC5	Q9ULC5 [303-311]	Q9ULC5 [303-311]
TANEKSTMQELNSRLA	372.1			67.1	283.5									671.4						130.6	398.6	0.50005	1.66127	Unchanged	P35527	Keratin, type I cytoskeletal 9 OS=Homo sapiens OX=9606 GN=KRT9 PE=1 SV=3	KRT9	1	2	P35527	P35527 [150-165]	P35527 [150-165]
TDAQGRLVSHVVSAATSRAGVRA		42					30			126			96.8	257.7		280.2	173.5			449.7		0.0140458	3.9386	Up	O95450	A disintegrin and metalloproteinase with thrombospondin motifs 2 OS=Homo sapiens OX=9606 GN=ADAMTS2 PE=2 SV=2	ADAMTS2	1	1	O95450	O95450 [64-86]	O95450 [64-86]
TDLFPKTRIQDLNRIFPL						2.3	2.1	3						121.2	394.9	61	60.8		119.4	65.6	53.9	2.3404e-06	50.7799	Up	P10124	Serglycin OS=Homo sapiens OX=9606 GN=SRGN PE=1 SV=3	SRGN	1	1	P10124	P10124 [72-89]	P10124 [72-89]
TDQVLSVLKGEE	8.1	2.7	9.2	7.8	14.4	9.7	5.4	4.7	2.8	1.4	4.1	4.6	6.2	174.3	46.2	36.4	336.9	22.6	37.3	121.6	109.5	1.81437e-05	17.7287	Up	P02655	Apolipoprotein C-II OS=Homo sapiens OX=9606 GN=APOC2 PE=1 SV=1	APOC2	1	1	P02655	P02655 [90-101]	P02655 [90-101]
TDSELAPRS			41.8	41.9	30.8									203.5		206.8	230.6	505.5		186.2	153.1	4.00736e-05	6.48777	Up	P49908	Selenoprotein P OS=Homo sapiens OX=9606 GN=SELENOP PE=1 SV=3	SELENOP	1	1	P49908	P49908 [291-299]	P49908 [291-299]
TEAPLNPK	2.2		6.1		61.4		3.6	2			3.9	4.2	2.3	83.3	63.7	92	41.4	31.3	51	60.2	61.3	0.000236366	5.64994	Up	P60709	Actin, cytoplasmic 1 OS=Homo sapiens OX=9606 GN=ACTB PE=1 SV=1	ACTB	2	11	P60709; P68032	P60709 [106-113]; P68032 [108-115]	P60709 [106-113]
TEAPLNPK	2.2		6.1		61.4		3.6	2			3.9	4.2	2.3	83.3	63.7	92	41.4	31.3	51	60.2	61.3	0.000236366	5.64994	Up	P60709	Actin, cytoplasmic 1 OS=Homo sapiens OX=9606 GN=ACTB PE=1 SV=1	ACTB	2	11	P60709; P68133	P60709 [106-113]; P68133 [108-115]	P60709 [106-113]
TEAPLNPK	2.2		6.1		61.4		3.6	2			3.9	4.2	2.3	83.3	63.7	92	41.4	31.3	51	60.2	61.3	0.000236366	5.64994	Up	P60709	Actin, cytoplasmic 1 OS=Homo sapiens OX=9606 GN=ACTB PE=1 SV=1	ACTB	1	11	P60709	P60709 [106-113]	P60709 [106-113]
TEAPLNPK	2.2		6.1		61.4		3.6	2			3.9	4.2	2.3	83.3	63.7	92	41.4	31.3	51	60.2	61.3	0.000236366	5.64994	Up	P60709	Actin, cytoplasmic 1 OS=Homo sapiens OX=9606 GN=ACTB PE=1 SV=1	ACTB	3	11	P60709; P68032; P63261	P60709 [106-113]; P68032 [108-115]; P63261 [106-113]	P60709 [106-113]
TEAPLNPK	2.2		6.1		61.4		3.6	2			3.9	4.2	2.3	83.3	63.7	92	41.4	31.3	51	60.2	61.3	0.000236366	5.64994	Up	P60709	Actin, cytoplasmic 1 OS=Homo sapiens OX=9606 GN=ACTB PE=1 SV=1	ACTB	3	11	P60709; Q6S8J3; P68133	P60709 [106-113]; Q6S8J3 [806-813]; P68133 [108-115]	P60709 [106-113]
TEAPLNPK	2.2		6.1		61.4		3.6	2			3.9	4.2	2.3	83.3	63.7	92	41.4	31.3	51	60.2	61.3	0.000236366	5.64994	Up	P63267	Actin, gamma-enteric smooth muscle OS=Homo sapiens OX=9606 GN=ACTG2 PE=1 SV=1	ACTG2	2	11	P63267; P60709	P63267 [107-114]; P60709 [106-113]	P63267 [107-114]
TEAPLNPKANREKMTQI					388	163.8	49.15				20.55	36.05	11.25				140.55			62	59.7	0.540821	0.78424	Unchanged	P60709	Actin, cytoplasmic 1 OS=Homo sapiens OX=9606 GN=ACTB PE=1 SV=1	ACTB	2	10	P60709; P68032	P60709 [106-122]; P68032 [108-124]	P60709 [106-122]
TEAPLNPKANREKMTQI					388	163.8	49.15				20.55	36.05	11.25				140.55			62	59.7	0.540821	0.78424	Unchanged	P60709	Actin, cytoplasmic 1 OS=Homo sapiens OX=9606 GN=ACTB PE=1 SV=1	ACTB	3	10	P60709; P68032; P63261	P60709 [106-122]; P68032 [108-124]; P63261 [106-122]	P60709 [106-122]
TEAPLNPKANREKMTQI					388	163.8	49.15				20.55	36.05	11.25				140.55			62	59.7	0.540821	0.78424	Unchanged	P60709	Actin, cytoplasmic 1 OS=Homo sapiens OX=9606 GN=ACTB PE=1 SV=1	ACTB	2	10	P60709; P68133	P60709 [106-122]; P68133 [108-124]	P60709 [106-122]
TEAPLNPKANREKMTQI					388	163.8	49.15				20.55	36.05	11.25				140.55			62	59.7	0.540821	0.78424	Unchanged	P63267	Actin, gamma-enteric smooth muscle OS=Homo sapiens OX=9606 GN=ACTG2 PE=1 SV=1	ACTG2	2	10	P63267; P60709	P63267 [107-123]; P60709 [106-122]	P63267 [107-123]
TEKLVTSKGDKEL	0.8	0.9	1.3	1.2	26.3	10.6	1.1	2	0.6	1.9	2.1	2.1	2.4	53.4	37	35.8	37.5	41.7	24.8	34.5	23.9	1.71774e-07	8.79878	Up	P02671	Fibrinogen alpha chain OS=Homo sapiens OX=9606 GN=FGA PE=1 SV=2	FGA	1	1	P02671	P02671 [430-442]	P02671 [430-442]
TELRPGETLNVNFLLR	7.5	3.7	61.1	29.7	14.7	12.7	7.6	5.8	485.6	6.7	93.9		4.2	1583.1	318.6	52.6	25.8	61.5	19.6	15	756.2	0.0352068	5.7946	Up	P01024	Complement C3 OS=Homo sapiens OX=9606 GN=C3 PE=1 SV=2	C3	1	1	P01024	P01024 [463-478]	P01024 [463-478]
TESRGSESGIFTNTKE	111.4	117	330.1	138	144.4	380.4	139.5		109.1	47.6		117				62	77.4		38.9		54.8	0.00267326	0.356531	Down	P02671	Fibrinogen alpha chain OS=Homo sapiens OX=9606 GN=FGA PE=1 SV=2	FGA	1	1	P02671	P02671 [544-559]	P02671 [544-559]
TESRGSESGIFTNTKES	8.7	8.8	25.5	8.6	11.9	29.8	9.6	7.5	12.5	3	50.9	14	9.2	130		41.9	649.5		23.6	40.4	36.8	0.0142763	9.9905	Up	P02671	Fibrinogen alpha chain OS=Homo sapiens OX=9606 GN=FGA PE=1 SV=2	FGA	1	1	P02671	P02671 [544-560]	P02671 [544-560]
TETQEKNPLPSKET		25.9	54.2		97.1			38.5								107.7	85.3		88.3			0.0941238	1.73883	Unchanged	P62328	Thymosin beta-4 OS=Homo sapiens OX=9606 GN=TMSB4X PE=1 SV=2	TMSB4X	1	1	P62328	P62328 [21-34]	P62328 [21-34]
TFESKSY		3.2		97.4			51.9			4.3							338.5	167.4		189.5		0.0529649	5.91327	Unchanged	P02671	Fibrinogen alpha chain OS=Homo sapiens OX=9606 GN=FGA PE=1 SV=2	FGA	1	1	P02671	P02671 [595-601]	P02671 [595-601]
TFMGVVSLGSPSGEVSHPRKT	162.8	59.95	92.3	167.7	126.35	141.75	118.85	131.55	141.6	132.45	176.9		117.25	104.45		366.1	82.8			485	176.2	0.287968	1.85729	Unchanged	P02765	Alpha-2-HS-glycoprotein OS=Homo sapiens OX=9606 GN=AHSG PE=1 SV=2	AHSG	1	1	P02765	P02765 [319-339]	P02765 [319-339]
TGDPGKNGDKGHAGLAGARGAPGP	216.1	43.75	157.35	206.85	60.15	573.45	191.4	216.35	97.75	7.45	133.35	70.55	198.5	288.5		54.05	90.7	106.45	100.05			0.8918	0.765462	Unchanged	P08123	Collagen alpha-2(I) chain OS=Homo sapiens OX=9606 GN=COL1A2 PE=1 SV=7	COL1A2	1	1	P08123	P08123 [501-524]	P08123 [501-524]
TGEVGAVGPPGFAGEKGPSGEAGTAGPPGTPGP	139.45					348.55		144.4		29.25						89.8	97.75		86.3	65.6		0.543575	0.513036	Unchanged	P08123	Collagen alpha-2(I) chain OS=Homo sapiens OX=9606 GN=COL1A2 PE=1 SV=7	COL1A2	1	1	P08123	P08123 [831-863]	P08123 [831-863]
TGEVGAVGPPGFAGEKGPSGEAGTAGPPGTPGPQG	97.55	56.75	36.1	58.5	66.6	97.9	44.6	89	24.1	9.7	62.3	53	69.4		36.1	185.45	91.5	129	145.15	83.1	15.2	0.321062	1.66306	Unchanged	P08123	Collagen alpha-2(I) chain OS=Homo sapiens OX=9606 GN=COL1A2 PE=1 SV=7	COL1A2	1	1	P08123	P08123 [831-865]	P08123 [831-865]
TGFPGAAGRTGPPGP	104.9	56.05	49.45	113.95	46.6	113.3	126.5	102.45	38.1	18.2	72.05	92.35	312.55	49.2		42.95		112.45	89	59.4		0.576879	0.736331	Unchanged	P08123	Collagen alpha-2(I) chain OS=Homo sapiens OX=9606 GN=COL1A2 PE=1 SV=7	COL1A2	1	1	P08123	P08123 [786-800]	P08123 [786-800]
TGFPGAAGRVGPPGP	92	52.35	50.05	120.1	66.3	129.5	93.3	120.85	49	23.1	80.75	77.8	153.05	53.45		38.5	42.9	112.55	110.85	80		0.581779	0.856871	Unchanged	P02452	Collagen alpha-1(I) chain OS=Homo sapiens OX=9606 GN=COL1A1 PE=1 SV=5	COL1A1	1	1	P02452	P02452 [874-888]	P02452 [874-888]
TGGVSPYADPNTCRGDSGGP	108.3	64.4	53.3	107.5		77.1	60	80	87.3	8.4	75	24.5	133.9			53.5	36.8		86.6	54.9		0.732329	0.790497	Unchanged	P00751	Complement factor B OS=Homo sapiens OX=9606 GN=CFB PE=1 SV=2	CFB	1	1	P00751	P00751 [683-702]	P00751 [683-702]
TGLSMDGGGSPKGDVDP	62.3	34.1	61.4	95.2	58.8		47.3	72.6			76.4	54.4	103.8		170.3	56.1	66.2	123.7	102	108.1	91	0.0345623	1.53813	Unchanged	P54710	Sodium/potassium-transporting ATPase subunit gamma OS=Homo sapiens OX=9606 GN=FXYD2 PE=1 SV=3	FXYD2	1	1	P54710	P54710 [2-18]	P54710 [2-18]
TGLSMDGGGSPKGDVDPFYYDYETVRNGGL	60.9	47.5									32.7		88.8					187.4		128.1	89.8	0.0344845	2.35059	Up	P54710	Sodium/potassium-transporting ATPase subunit gamma OS=Homo sapiens OX=9606 GN=FXYD2 PE=1 SV=3	FXYD2	1	1	P54710	P54710 [2-31]	P54710 [2-31]
TGNRNPGSSGTGGTATWKPGSSGP	143.7	46.8	194.4		46.6	222	116.2	159.4	121.7	18.8	132.6	101.6	83.2	386.1	185.2	100.3	137.9	213.7	114.6	40.2	60.9	0.437923	1.33983	Unchanged	P02671	Fibrinogen alpha chain OS=Homo sapiens OX=9606 GN=FGA PE=1 SV=2	FGA	1	1	P02671	P02671 [305-328]	P02671 [305-328]
TGPGGDKGDTGPPGP	102.65	48.85	34.35	66.6	25.8	38.5	35.95		2.2	8.45	47.25	76.1		145.85	216.15	109.45	67	133.2	118.5	58.35	25.65	0.0159654	2.4696	Up	P02461	Collagen alpha-1(III) chain OS=Homo sapiens OX=9606 GN=COL3A1 PE=1 SV=4	COL3A1	1	1	P02461	P02461 [623-637]	P02461 [623-637]
TGPIGSRGPSGPPGPDGNKGEPGVVGAVGTAGP	148.367	67.7	57.3333	77.7	78.9	172.533	72.1	113.8	34.7	12.5	92.9667	57.5667	96.2333	91.9	43.85	101.133	140.133	109.6	207	85.3667	9.2	0.878859	1.18329	Unchanged	P08123	Collagen alpha-2(I) chain OS=Homo sapiens OX=9606 GN=COL1A2 PE=1 SV=7	COL1A2	1	1	P08123	P08123 [603-635]	P08123 [603-635]
TGSPGSPGPDGKTGPPGP	89.9		49.9	90.95	47.95	168		111.9	40.85	16.55	41.3	54.15	99.9	148.5	182.55	119.2	89.05	139.25	164.4	70.9	13.85	0.259164	1.57218	Unchanged	P02452	Collagen alpha-1(I) chain OS=Homo sapiens OX=9606 GN=COL1A1 PE=1 SV=5	COL1A1	1	1	P02452	P02452 [541-558]	P02452 [541-558]
TGSWNSGSSGTGSTGN	225.4	102	148.1	86.2	156.5			124.9					55.2	164.3			224.8			116.8	113.4	0.353303	1.20647	Unchanged	P02671	Fibrinogen alpha chain OS=Homo sapiens OX=9606 GN=FGA PE=1 SV=2	FGA	1	1	P02671	P02671 [331-346]	P02671 [331-346]
TGYGMPRQIL	21.7	3.95	7.9	5.3	1153.15		32.05	27.6	6.7	38.6	32.3	5.35	7.8		44.55	115.7	20	115.45	41	101.4	116	0.0234377	0.707603	Unchanged	P37802	Transgelin-2 OS=Homo sapiens OX=9606 GN=TAGLN2 PE=1 SV=3	TAGLN2	1	1	P37802	P37802 [190-199]	P37802 [190-199]
THFGVLMDLPR	106.1	45.9	148.7	204.5	99.85	285	105.55	108.8	110.05	25.3	108.2	56.85	67.9	86.75		68.75	68.45	155.95	121.15	77.25		0.851601	0.850807	Unchanged	Q86SQ4	Adhesion G-protein coupled receptor G6 OS=Homo sapiens OX=9606 GN=ADGRG6 PE=1 SV=3	ADGRG6	1	1	Q86SQ4	Q86SQ4 [841-851]	Q86SQ4 [841-851]
THFGVLMDLPRSA	79.55	57.9	158.55	212.3	92.2	154.95	91.9	80.2	67.7	26.8	125.55	62.3	95.05					166.55	56.05	55.95		0.816628	0.924978	Unchanged	Q86SQ4	Adhesion G-protein coupled receptor G6 OS=Homo sapiens OX=9606 GN=ADGRG6 PE=1 SV=3	ADGRG6	1	1	Q86SQ4	Q86SQ4 [841-853]	Q86SQ4 [841-853]
THFGVLMDLPRSAS	88.4	48.15	147.9	56.2	57.55	133.6	52	60.4	62.4	5.85	94.55	46.55	44.45	64.85	47.4	37.35	43.8	139.3	48.3	35.75	26.7	0.604228	0.802457	Unchanged	Q86SQ4	Adhesion G-protein coupled receptor G6 OS=Homo sapiens OX=9606 GN=ADGRG6 PE=1 SV=3	ADGRG6	1	1	Q86SQ4	Q86SQ4 [841-854]	Q86SQ4 [841-854]
THRIHWESA		36.3	109.3	46.9	747.9		41.8	88.7		30		92.9	83				114.5			79.8	45.1	0.891335	0.5625	Unchanged	P01024	Complement C3 OS=Homo sapiens OX=9606 GN=C3 PE=1 SV=2	C3	1	1	P01024	P01024 [1308-1316]	P01024 [1308-1316]
THRIHWESASLL		38.1	31.2	64.9	61.3	54	54.9	86	68.5	30.7	85	36	37.4	25.3	71	37	80.2	74.9	21.1	52.8	96.2	0.989661	1.06134	Unchanged	P01024	Complement C3 OS=Homo sapiens OX=9606 GN=C3 PE=1 SV=2	C3	1	1	P01024	P01024 [1308-1319]	P01024 [1308-1319]
THRIHWESASLLR	614.8	97.3	189.9	147.7	132.7	206.1	192.1	357.9	72.4	30.5	71.5	86	42.4	31.9	156.3	28.5	36	71.1	16.3	29.2	49.8	0.00417885	0.303858	Down	P01024	Complement C3 OS=Homo sapiens OX=9606 GN=C3 PE=1 SV=2	C3	1	1	P01024	P01024 [1308-1320]	P01024 [1308-1320]
THTQRSPQSLSAAIAAMQKFYGLQVTGKADADTMKAMRRP	141.3		63.4	95.8	39.6	164.8	38.3	93.1			43.2	67.3				185.1			310.4	254.6		0.000931738	3.01326	Up	P50281	Matrix metalloproteinase-14 OS=Homo sapiens OX=9606 GN=MMP14 PE=1 SV=3	MMP14	1	1	P50281	P50281 [52-91]	P50281 [52-91]
TKENEGFTVTAEGK	120.8		43.3	116.4	78.3	78.9	58.8	64.1	95.6		173.2	208.5	157.2			589.2	159.6				259	0.0875606	3.09201	Unchanged	P01024	Complement C3 OS=Homo sapiens OX=9606 GN=C3 PE=1 SV=2	C3	1	1	P01024	P01024 [1324-1337]	P01024 [1324-1337]
TKESSSHHPGIAEFPSRG	184.1	64.6	84.1	105.3	66.8	160.1	72.3	119	79.1	33.1	66.6	64.1				140.6	115.5				40	0.927565	1.07751	Unchanged	P02671	Fibrinogen alpha chain OS=Homo sapiens OX=9606 GN=FGA PE=1 SV=2	FGA	1	1	P02671	P02671 [557-574]	P02671 [557-574]
TKTVIGPDGHKEVTKEVV	5	3	6.7		10.5	18.6		3.4		1.5	7.8	11.2	9.3	103.2	131.5	38	177.9	80.2	165.1	90.1	57.8	1.13422e-07	13.6981	Up	P02671	Fibrinogen alpha chain OS=Homo sapiens OX=9606 GN=FGA PE=1 SV=2	FGA	1	1	P02671	P02671 [466-483]	P02671 [466-483]
TLEIPGNSDPNMIPDGDFNSYVR	165.8	1080.65	21.05	31.65	82.55	39.4	172.9	208.65	337.25	2030	290.4	35.4	231.15	7.65		11.5	4.35			54.1	17.35	0.00129467	0.0522272	Down	P0C0L4	Complement C4-A OS=Homo sapiens OX=9606 GN=C4A PE=1 SV=2	C4A	1	2	P0C0L4	P0C0L4 [957-979]	P0C0L4 [957-979]
TLPTKETIEQEKRSEIS					56.2		4.5				4.5	6.5		42.2	35.3	68.4	40.7	33.9	43.5	58.4	39.5	0.0813484	2.52371	Unchanged	P63313	Thymosin beta-10 OS=Homo sapiens OX=9606 GN=TMSB10 PE=1 SV=2	TMSB10	1	1	P63313	P63313 [28-44]	P63313 [28-44]
TLSGIGTLDGFRHRHPDE	43.8	74.2	266.3	128.4	124.1			97.4	114.3	1.4	583.9	123.6	96.8	42.4		76	61.8	80.7	52.5	38.7	44.2	0.375754	0.37647	Unchanged	P02671	Fibrinogen alpha chain OS=Homo sapiens OX=9606 GN=FGA PE=1 SV=2	FGA	1	1	P02671	P02671 [499-516]	P02671 [499-516]
TLSGIGTLDGFRHRHPDEA		94.1	147.8	12.3		13.4		15.1	63.9		362.6	16.3	8.3	166		34.8	398.2		57.9	49.5	61.1	0.161245	1.56889	Unchanged	P02671	Fibrinogen alpha chain OS=Homo sapiens OX=9606 GN=FGA PE=1 SV=2	FGA	1	1	P02671	P02671 [499-517]	P02671 [499-517]
TNTKESSSHHPGIAEFPSRG		4.3	10.8	8.15	7.9	10.4		4.45	4.6		6.25	9.9	11.7	171.4	177.2	86.3	439.95	80.25	103.4	65.75	52.95	8.83937e-07	18.7572	Up	P02671	Fibrinogen alpha chain OS=Homo sapiens OX=9606 GN=FGA PE=1 SV=2	FGA	1	1	P02671	P02671 [555-574]	P02671 [555-574]
TPDVSSALDK		23.3				115.3	16	43.4	67.6	46.7				153.5					53.2	42		0.366141	1.5927	Unchanged	P02654	Apolipoprotein C-I OS=Homo sapiens OX=9606 GN=APOC1 PE=1 SV=1	APOC1	1	1	P02654	P02654 [27-36]	P02654 [27-36]
TPDVSSALDKLKEFGNTLED				35.8	12.8						6.3						37.1	159.8		153.6		0.0513073	6.38434	Unchanged	P02654	Apolipoprotein C-I OS=Homo sapiens OX=9606 GN=APOC1 PE=1 SV=1	APOC1	1	1	P02654	P02654 [27-46]	P02654 [27-46]
TSGHPGSPGSPGYQGPPGEPGQAGP	142.9				23.7					10.9	44.7	220.7		232.8			80.7		140	65.7		0.249565	1.46534	Unchanged	P02461	Collagen alpha-1(III) chain OS=Homo sapiens OX=9606 GN=COL3A1 PE=1 SV=4	COL3A1	1	1	P02461	P02461 [187-211]	P02461 [187-211]
TSSLLEACTFRRP	257.3	175.3	283.3	286.7		266.2	252.2	193		40	214.7	123.2	175.8	85.1		819.8	146.8	404.5	134.2	167.6	267.2	0.621376	1.40339	Unchanged	P02787	Serotransferrin OS=Homo sapiens OX=9606 GN=TF PE=1 SV=3	TF	1	1	P02787	P02787 [686-698]	P02787 [686-698]
TSSTSYNRGDSTFES	62	37	70.2		94.8	68.2	23	131.6	72.7		185.9	95.5		85.9	111.9	49	264					0.390976	1.51861	Unchanged	P02671	Fibrinogen alpha chain OS=Homo sapiens OX=9606 GN=FGA PE=1 SV=2	FGA	1	1	P02671	P02671 [584-598]	P02671 [584-598]
TSSTSYNRGDSTFESKSY	43.6	29.6	64.8	88	69.9	91.1	59.7	93.3	85.2	101.2	261.1	65.5	67.1	93.3		69.2	153.6	100.9	60.2	51.7	96.8	0.584641	1.03742	Unchanged	P02671	Fibrinogen alpha chain OS=Homo sapiens OX=9606 GN=FGA PE=1 SV=2	FGA	1	1	P02671	P02671 [584-601]	P02671 [584-601]
TSSTSYNRGDSTFESKSYKM	41.95	37.8	112.95	107.8	52.15	136.05	64.7	109.85	123.7	26	937.65	103.5		141.15			189.3	167.2			113.1	0.10072	0.988215	Unchanged	P02671	Fibrinogen alpha chain OS=Homo sapiens OX=9606 GN=FGA PE=1 SV=2	FGA	1	1	P02671	P02671 [584-603]	P02671 [584-603]
TSSTSYNRGDSTFESKSYKMA		25.1	80.2		59.2	121.45	84.45		82.4		287.5	161.65		122.55		68.2	340.5		96.95		125.25	0.374909	1.33657	Unchanged	P02671	Fibrinogen alpha chain OS=Homo sapiens OX=9606 GN=FGA PE=1 SV=2	FGA	1	1	P02671	P02671 [584-604]	P02671 [584-604]
TVETRDGQVINETSQHHDDLE					160.9						52.6		69	162.5			127.8				132	0.262846	1.49487	Unchanged	P08670	Vimentin OS=Homo sapiens OX=9606 GN=VIM PE=1 SV=4	VIM	1	1	P08670	P08670 [446-466]	P08670 [446-466]
TVFLDHENANKILNRPK	68.7	28.1	46.7	85.8	50.5	45.2	46.9	41.9	44.9	4.6	45	55.9	25.2	89.7	127.5	146.4	54	214.1	111.3	40.8	114.2	0.00282614	2.47582	Up	P00740	Coagulation factor IX OS=Homo sapiens OX=9606 GN=F9 PE=1 SV=2	F9	1	1	P00740	P00740 [29-45]	P00740 [29-45]
TVFLDHENANKILNRPKR				113.6	105.4		105.9				81.9		118.1	176.7				198.2			222.6	0.000810098	1.89719	Unchanged	P00740	Coagulation factor IX OS=Homo sapiens OX=9606 GN=F9 PE=1 SV=2	F9	1	1	P00740	P00740 [29-46]	P00740 [29-46]
TVGSLAGQPLQERAQAWGERL	11.7	52.7	46.8	49.9	49.6	26.2	48.3	94.8	19.3	2042.3	104.3	11.3	39.6	62.4		113.3	36.5			435.6	64.9	0.298361	0.713578	Unchanged	P02649	Apolipoprotein E OS=Homo sapiens OX=9606 GN=APOE PE=1 SV=1	APOE	1	1	P02649	P02649 [212-232]	P02649 [212-232]
TVGSLAGQPLQERAQAWGERLRA		60.8	72		111		21.8	34	14.7	219	68.7	27.1		85.5			49.9			735.3	99	0.206798	3.46817	Unchanged	P02649	Apolipoprotein E OS=Homo sapiens OX=9606 GN=APOE PE=1 SV=1	APOE	1	1	P02649	P02649 [212-234]	P02649 [212-234]
TVIGPDGHKEV		13	39.2	18.6	25.6	96.9	20.3	28.3	7.8	10	109.2	32.1		99.2	394.4		118		151.7	82.6	100.7	0.000285473	4.32776	Up	P02671	Fibrinogen alpha chain OS=Homo sapiens OX=9606 GN=FGA PE=1 SV=2	FGA	1	1	P02671	P02671 [468-478]	P02671 [468-478]
TVIGPDGHKEVT	23.6	16.5	71.7	39.1	58.3	141.3	24.6	27.8	17.5	12.8	102.4	53.2	31	82	316.7	43.3	106.4	54.6	107	73.6	65.9	0.00940377	2.22723	Up	P02671	Fibrinogen alpha chain OS=Homo sapiens OX=9606 GN=FGA PE=1 SV=2	FGA	1	1	P02671	P02671 [468-479]	P02671 [468-479]
TVIGPDGHKEVTK	62.3	25.9	91.3	35.1	347.2			42		6.9	37.9	88.2	52.9	150.5	257.2	85.6	147.1	30.6	78.4	76.9	105.4	0.0939355	1.47477	Unchanged	P02671	Fibrinogen alpha chain OS=Homo sapiens OX=9606 GN=FGA PE=1 SV=2	FGA	1	1	P02671	P02671 [468-480]	P02671 [468-480]
TVIGPDGHKEVTKEVV	13.4	4.8	15.4		22.5	116.4		9.2			14.5	22.6	8.3	146.1	205.1	84.9	207.6	37.3	108.4	82.5	92	0.000123238	4.77493	Up	P02671	Fibrinogen alpha chain OS=Homo sapiens OX=9606 GN=FGA PE=1 SV=2	FGA	1	1	P02671	P02671 [468-483]	P02671 [468-483]
TVIGPDGHKEVTKEVVTSED	54.3	68.3	343.9	79.9	137.1	318.7		97.2		54.3	496.1	155.3	97.2			50.2	32.9			56.7	53.4	0.00204377	0.279293	Down	P02671	Fibrinogen alpha chain OS=Homo sapiens OX=9606 GN=FGA PE=1 SV=2	FGA	1	1	P02671	P02671 [468-487]	P02671 [468-487]
TVPVEAVTSK	12.4	1.9			373		9.6	8.3			5.8	6.2		22.1	244.1	121.3	52.2	57.6	115.3	141.3	137.4	0.0154892	1.86934	Unchanged	Q14247	Src substrate cortactin OS=Homo sapiens OX=9606 GN=CTTN PE=1 SV=2	CTTN	1	1	Q14247	Q14247 [337-346]	Q14247 [337-346]
TVVQPSVGAAAGPVVPPCPGR	319	107.7		133.1	155.4	137.8	151.1	237.1	129.3		385.8	218.6	348	146.4		154.8			104.2			0.0818954	0.639918	Unchanged	P02765	Alpha-2-HS-glycoprotein OS=Homo sapiens OX=9606 GN=AHSG PE=1 SV=2	AHSG	1	1	P02765	P02765 [341-361]	P02765 [341-361]
TVVQPSVGAAAGPVVPPCPGRIR	94.2	27.4	52.2	71.7	90.1	69.3	74.1	164.6	61	184	134	71.6	118.6	92.1	276.6	65		241.3	262.1	38		0.305677	1.74202	Unchanged	P02765	Alpha-2-HS-glycoprotein OS=Homo sapiens OX=9606 GN=AHSG PE=1 SV=2	AHSG	1	1	P02765	P02765 [341-363]	P02765 [341-363]
TVVQPSVGAAAGPVVPPCPGRIRH	79.6	13.2	22.5	75.8	59	40.7	27.9	51.5	21.3	9.5	42.4	52.9	79.8	137.9	153.9	84.6	54.7	92.5	109.8	101.2	57.2	0.000757923	2.23342	Up	P02765	Alpha-2-HS-glycoprotein OS=Homo sapiens OX=9606 GN=AHSG PE=1 SV=2	AHSG	1	1	P02765	P02765 [341-364]	P02765 [341-364]
TVVQPSVGAAAGPVVPPCPGRIRHF	89.5	27	44.7	56.3	86.5	49.4	59.5	71.5	42.8	43.7	92	57.8	77.7	112	185.4	319.7	121.9	183.9	198.5	91.8	71.7	0.000627688	2.61518	Up	P02765	Alpha-2-HS-glycoprotein OS=Homo sapiens OX=9606 GN=AHSG PE=1 SV=2	AHSG	1	1	P02765	P02765 [341-365]	P02765 [341-365]
TVVQPSVGAAAGPVVPPCPGRIRHFKV	116.95	69.85	158.45	168.1	163.4	156	73.8	101.15	156.75	31.3	146.5	169.4	158.5	68.7	168.8	148.6	133.35	338.85	274.9	144.5	103.45	0.24746	1.34381	Unchanged	P02765	Alpha-2-HS-glycoprotein OS=Homo sapiens OX=9606 GN=AHSG PE=1 SV=2	AHSG	1	1	P02765	P02765 [341-367]	P02765 [341-367]
TYGEIFEKF					431.2			260.3	168.9			64.4		142.2	356.4		165.7	1184.7		342.9		0.360623	1.89611	Unchanged	O95298	NADH dehydrogenase [ubiquinone] 1 subunit C2 OS=Homo sapiens OX=9606 GN=NDUFC2 PE=1 SV=1	NDUFC2	1	1	O95298	O95298 [107-115]	O95298 [107-115]
TYLEKAIKI					406.3			398.4	202.9	88.9		442		553.9			233.1	472.8		305.7		0.390927	1.27194	Unchanged	Q93009	Ubiquitin carboxyl-terminal hydrolase 7 OS=Homo sapiens OX=9606 GN=USP7 PE=1 SV=2	USP7	1	1	Q93009	Q93009 [1092-1100]	Q93009 [1092-1100]
TYVSGTLRF					208.7			159.7		43.8				104.7			137.3	785.8		218.4		0.354771	2.26747	Unchanged	Q9Y6K0	Choline/ethanolaminephosphotransferase 1 OS=Homo sapiens OX=9606 GN=CEPT1 PE=1 SV=1	CEPT1	1	1	Q9Y6K0	Q9Y6K0 [200-208]	Q9Y6K0 [200-208]
VAPEEHPVLLTEAPLNPK	1.6	1.3	4.8	3.4	3.5	2.7	2.3	2.5	2	3.9	3.5	1.9	1.8	116.6	19.4	173.9	50	42.5	65	37.6	62.8	3.47047e-07	26.2124	Up	P60709	Actin, cytoplasmic 1 OS=Homo sapiens OX=9606 GN=ACTB PE=1 SV=1	ACTB	1	2	P60709	P60709 [96-113]	P60709 [96-113]
VAPEEHPVLLTEAPLNPK	1.6	1.3	4.8	3.4	3.5	2.7	2.3	2.5	2	3.9	3.5	1.9	1.8	116.6	19.4	173.9	50	42.5	65	37.6	62.8	3.47047e-07	26.2124	Up	P60709	Actin, cytoplasmic 1 OS=Homo sapiens OX=9606 GN=ACTB PE=1 SV=1	ACTB	2	2	P60709; P63261	P60709 [96-113]; P63261 [96-113]	P60709 [96-113]
VATDLDTGRPSTTVR	84.9		43.8	104.5	70.4						67.4	56.2	72.7	202.1	302.4			242.7			136.1	0.0019402	3.09217	Up	Q02413	Desmoglein-1 OS=Homo sapiens OX=9606 GN=DSG1 PE=1 SV=2	DSG1	1	1	Q02413	Q02413 [408-422]	Q02413 [408-422]
VDDTQFVRFDNDAASPR		26.7	60.6	42.1	31.6	78	47.9	37.9	21.4	18.7	61	15.4				42.9		230.2	32.2	81	32.9	0.23318	2.08983	Unchanged	P13747	HLA class I histocompatibility antigen, alpha chain E OS=Homo sapiens OX=9606 GN=HLA-E PE=1 SV=4	HLA-E	1	1	P13747	P13747 [49-65]	P13747 [49-65]
VDTNRASVGQDSPEPR		14.2	21.6	25.3	21.6	50.8	20.3		22.5	24.2	12.8	11.2		93.3	219.2	213.6	101.2	175.8	184.6	40.5	102.7	6.13417e-06	6.29677	Up	Q6UX71	Plexin domain-containing protein 2 OS=Homo sapiens OX=9606 GN=PLXDC2 PE=1 SV=1	PLXDC2	1	1	Q6UX71	Q6UX71 [75-90]	Q6UX71 [75-90]
VEDLESVGK	87.2			45.5	93.1	81.1							31	1072.7			241.1			67.5		0.210163	6.81316	Unchanged	P81605	Dermcidin OS=Homo sapiens OX=9606 GN=DCD PE=1 SV=2	DCD	1	1	P81605	P81605 [88-96]	P81605 [88-96]
VEDLESVGKGAVHDVKDVLDSVL	34.7	11	37.5	37	30.3						44.9	28.3	23.6	248.9	162.5	77.8	384.6		96.4	108.6	62.2	0.0003323	5.27295	Up	P81605	Dermcidin OS=Homo sapiens OX=9606 GN=DCD PE=1 SV=2	DCD	1	1	P81605	P81605 [88-110]	P81605 [88-110]
VEKVQAAVGTSAAPVPSDNH		6.2	12		11	10						8.1	7.4	349.1		268.3	396.2			122.1	348.7	8.25573e-06	32.5645	Up	P02649	Apolipoprotein E OS=Homo sapiens OX=9606 GN=APOE PE=1 SV=1	APOE	1	1	P02649	P02649 [298-317]	P02649 [298-317]
VGAHAGEYGAEALER	88.3	54.5	78.3	87.1	129.7	69.5	132.1	74.7	49.6	35	172.7	86.3	111.2	85.1	89.3		17.9		11.8	7.9	13.1	0.0311096	0.417208	Down	P69905	Hemoglobin subunit alpha OS=Homo sapiens OX=9606 GN=HBA1 PE=1 SV=2	HBA1	1	1	P69905	P69905 [18-32]	P69905 [18-32]
VGEPGPAGSKGESGNKGEPGSAGP	112.867	47.1	72.6667	95.4333	39.7333	237.2	56.4	96.5667	35.2	14.0333	50.5667	59.9333	87.9667	182.233	166.767	132	102.867	122.433	168.867		18	0.17472	1.64939	Unchanged	P08123	Collagen alpha-2(I) chain OS=Homo sapiens OX=9606 GN=COL1A2 PE=1 SV=7	COL1A2	1	1	P08123	P08123 [345-368]	P08123 [345-368]
VGFYESDVMGR	164.75	557.45	63.1		148.35	134.3	162.55	82.85	95.4	818.1	83.85	56.05	263.95	47.5		49.75			34.3	401.7	46.7	0.164621	0.529091	Unchanged	P01023	Alpha-2-macroglobulin OS=Homo sapiens OX=9606 GN=A2M PE=1 SV=3	A2M	1	1	P01023	P01023 [705-715]	P01023 [705-715]
VGGLGAQGPSGSSEWEDEQSEYSDIR		22.7					24.9					61.6				317.5		190.2	169.3		68.6	0.017273	5.12088	Up	O76061	Stanniocalcin-2 OS=Homo sapiens OX=9606 GN=STC2 PE=1 SV=1	STC2	1	1	O76061	O76061 [276-301]	O76061 [276-301]
VGGTGGIGGVGGTGGVGNRAPR	60.2	32.8			123.4	60.5	43	128.1	43.8		76	35.4	59.1		259.3			41.2	194.3	77.2	29.4	0.450807	1.8161	Unchanged	Q13201	Multimerin-1 OS=Homo sapiens OX=9606 GN=MMRN1 PE=1 SV=3	MMRN1	1	1	Q13201	Q13201 [159-180]	Q13201 [159-180]
VGPAGPIGSAGPPGFPGAPGPKGEIGAVGNAGP		22.8			39.35	29.5	26.9	33.7			40.8	35.95	16.2			81.5		188.4	160.95	180.5		0.000864244	4.98654	Up	P08123	Collagen alpha-2(I) chain OS=Homo sapiens OX=9606 GN=COL1A2 PE=1 SV=7	COL1A2	1	1	P08123	P08123 [243-275]	P08123 [243-275]
VGPPGPPGPPGPPGPPS	54.8667	35.2333	74.0667	144.433	62.0667	293.733	100.833	168.4	86.1667	23.3	74.1333	39.0333	101.933	156.133	111	99.7	93.5	164.833	143.8	91.9333	51.7	0.175452	1.17865	Unchanged	P02452	Collagen alpha-1(I) chain OS=Homo sapiens OX=9606 GN=COL1A1 PE=1 SV=5	COL1A1	1	1	P02452	P02452 [1177-1193]	P02452 [1177-1193]
VGPPGPPGPPGPPGPPSAG	101.267	51.7	65.0333	147.933	61.7333	261.233	104.6	174.467	84.6	31.2667	75.5	112.633	145.433	193.567	197.333	83.6333	70.1667	107.4	94.5333	64.5	18.4	0.731218	0.951031	Unchanged	P02452	Collagen alpha-1(I) chain OS=Homo sapiens OX=9606 GN=COL1A1 PE=1 SV=5	COL1A1	1	1	P02452	P02452 [1177-1195]	P02452 [1177-1195]
VGPPGPPGPPGPPGPPSAGFD	211.9			335.933	46.95	157.833	131.467	337.3	63.7333	22.9	114.833	258.867	180.967	113.1		127.55	93.45		120.8			0.601437	0.671598	Unchanged	P02452	Collagen alpha-1(I) chain OS=Homo sapiens OX=9606 GN=COL1A1 PE=1 SV=5	COL1A1	1	1	P02452	P02452 [1177-1197]	P02452 [1177-1197]
VGPPGPPGPPGPPGPPSAGFDFS			98.05	174.95	95.15		103		68.45		72.4		66.3	276.3			155.15		185.9	105.5		0.0441055	1.86494	Unchanged	P02452	Collagen alpha-1(I) chain OS=Homo sapiens OX=9606 GN=COL1A1 PE=1 SV=5	COL1A1	1	1	P02452	P02452 [1177-1199]	P02452 [1177-1199]
VGPPGPPGPPGPPGPPSAGFDFSFLPQPPQ				133.95	54.6	141.05	73.6	132					45.1	146.75				135.05	188.4	69.85		0.245923	1.39596	Unchanged	P02452	Collagen alpha-1(I) chain OS=Homo sapiens OX=9606 GN=COL1A1 PE=1 SV=5	COL1A1	1	1	P02452	P02452 [1177-1206]	P02452 [1177-1206]
VGPPGPPGPPGPPGPPSAGFDFSFLPQPPQEKAHDGGR	119.45	71.7	167.85	225.8	125	334.35	129.5	240.75	61.6	27.1	60.2	117.6	148	358.3		168.2	145		223.8	221.5		0.0269149	1.58766	Unchanged	P02452	Collagen alpha-1(I) chain OS=Homo sapiens OX=9606 GN=COL1A1 PE=1 SV=5	COL1A1	1	1	P02452	P02452 [1177-1214]	P02452 [1177-1214]
VGPPGPPGPPGPPGPPSAGFDFSFLPQPPQEKAHDGGRY	192.133	94.3667	96	223.133	66.35	342.233	115.3	128.3	33.1	41.75	37.6	39.5	101.267	163.9	73.9	493.333	158.9	74.75	180.35	55.75		0.293823	1.47595	Unchanged	P02452	Collagen alpha-1(I) chain OS=Homo sapiens OX=9606 GN=COL1A1 PE=1 SV=5	COL1A1	1	1	P02452	P02452 [1177-1215]	P02452 [1177-1215]
VGPPGPPGPPGPPGPPSAGFDFSFLPQPPQEKAHDGGRYY	164.425	61.275	88.7	140.867	71.6	342.125	129.525	159.075	63.6667	31.825	60.8	65.4667	73.85	386.875	342.6	151.833	151.867	126.567	307.025	86.3667		0.01884	1.98485	Unchanged	P02452	Collagen alpha-1(I) chain OS=Homo sapiens OX=9606 GN=COL1A1 PE=1 SV=5	COL1A1	1	1	P02452	P02452 [1177-1216]	P02452 [1177-1216]
VGPPGPPGPPGPPGPPSAGFDFSFLPQPPQEKAHDGGRYYRA	240.5	55.1667	104.6	148.133	51.6	784.45	104.8	167.567	37.2	32.2	51.6	210.5	99.6	686.4	303.733	137.467	117.9	108.45	74.8333	75.55		0.345463	1.33806	Unchanged	P02452	Collagen alpha-1(I) chain OS=Homo sapiens OX=9606 GN=COL1A1 PE=1 SV=5	COL1A1	1	1	P02452	P02452 [1177-1218]	P02452 [1177-1218]
VGRTGEVGAVGPPGFAGEKGP	184.1	123.05	266.9	401.6	107.35	631.35	314.3	359	172.4	33.7	206.6		273.25	124.2				75.25	44.05			0.0450535	0.316892	Down	P08123	Collagen alpha-2(I) chain OS=Homo sapiens OX=9606 GN=COL1A2 PE=1 SV=7	COL1A2	1	1	P08123	P08123 [828-848]	P08123 [828-848]
VGRTGEVGAVGPPGFAGEKGPSGEAGTAGPPGTPGP	129.7					242				12.4	68.7	56.2		247.1		58.7	84.7		108.6	61.1		0.569594	1.10059	Unchanged	P08123	Collagen alpha-2(I) chain OS=Homo sapiens OX=9606 GN=COL1A2 PE=1 SV=7	COL1A2	1	1	P08123	P08123 [828-863]	P08123 [828-863]
VGTSAAPVPSDNH		25.7			31.1	50.4	31.3	38.7	13.8	15.6	41	35.6	37.3	101	261.7	56.8	102.2	20.6	100.7	236	211.4	0.00329778	4.25273	Up	P02649	Apolipoprotein E OS=Homo sapiens OX=9606 GN=APOE PE=1 SV=1	APOE	1	1	P02649	P02649 [305-317]	P02649 [305-317]
VLEYLNQEKAEKGREHIA	4.6		4.9		18.7									194.1		139.9	601.2	26	108	191.8	36.1	0.00555021	19.7128	Up	P13521	Secretogranin-2 OS=Homo sapiens OX=9606 GN=SCG2 PE=1 SV=2	SCG2	1	1	P13521	P13521 [593-610]	P13521 [593-610]
VLRENADSLQASLRPHADEL	10.5	26.3				75.9	39.6	62	35.6		62.6		25	481.6		166.3	262.2		22.9	183.6	148.9	0.0162636	4.99951	Up	P06727	Apolipoprotein A-IV OS=Homo sapiens OX=9606 GN=APOA4 PE=1 SV=4	APOA4	1	1	P06727	P06727 [167-186]	P06727 [167-186]
VLRENADSLQASLRPHADELKA			38.6			53.7		118.8	86.8	43.7	80.6			190.9		238.2	462.3			314.4	223.1	0.000195535	4.0613	Up	P06727	Apolipoprotein A-IV OS=Homo sapiens OX=9606 GN=APOA4 PE=1 SV=4	APOA4	1	1	P06727	P06727 [167-188]	P06727 [167-188]
VLSSQQFLHRGHQPPPEMAGHSLASS	58.35	13.7	84.85	29.8	109.85	109.8		22.3	31.1		55.65	47.35	64.35	53.7			59.6	174.75	82.9	78.4	38.4	0.17874	1.42594	Unchanged	Q9BQT9	Calsyntenin-3 OS=Homo sapiens OX=9606 GN=CLSTN3 PE=1 SV=1	CLSTN3	1	1	Q9BQT9	Q9BQT9 [813-838]	Q9BQT9 [813-838]
VNDNEEGFFSARGHRPLD	58.3	42.1	33.7	53.6		39.6	43.8	75.5	73.5	327.8	100	31.7	166.2	25.8	63.3	35.2	47.8	41.6	38.9	99.2	56.8	0.186952	0.586059	Unchanged	P02675	Fibrinogen beta chain OS=Homo sapiens OX=9606 GN=FGB PE=1 SV=2	FGB	1	1	P02675	P02675 [33-50]	P02675 [33-50]
VNPFRPGDSEPPPAPGAQRAQ	1.2		1.3	0.3	65.2	1.6	2.4	1.3	0.6		1.5	1.7	0.9	81.1	23.8	76.5	37.4	11	38.4	46.1	26.6	7.42172e-06	6.00946	Up	Q15942	Zyxin OS=Homo sapiens OX=9606 GN=ZYX PE=1 SV=1	ZYX	1	1	Q15942	Q15942 [36-56]	Q15942 [36-56]
VPPMEEDYPQFGSPK		25.3	117.25		83.75	45.3	71.4	80.45	36.1	118.4	96.55		78	166.7	157.15			143.1		140.7		0.000708608	2.01877	Up	P08697	Alpha-2-antiplasmin OS=Homo sapiens OX=9606 GN=SERPINF2 PE=1 SV=3	SERPINF2	1	1	P08697	P08697 [477-491]	P08697 [477-491]
VQGPPGPAGEEGKRGARGEPGP	102.95	71.05	70.2	118.45	77.2	172.45	77	128.75	39.3	18.3	65.4	61.45	106.2	62.75		61.85	53	112.55	110.1	54.2	9.6	0.365052	0.777313	Unchanged	P02452	Collagen alpha-1(I) chain OS=Homo sapiens OX=9606 GN=COL1A1 PE=1 SV=5	COL1A1	1	1	P02452	P02452 [456-477]	P02452 [456-477]
VQNGKHFKF					238.1			197.6				141.7		226.4			112.2	1563.1		414.6		0.338324	3.0087	Unchanged	P07148	Fatty acid-binding protein, liver OS=Homo sapiens OX=9606 GN=FABP1 PE=1 SV=1	FABP1	1	1	P07148	P07148 [42-50]	P07148 [42-50]
VQPSVGAAAGPVVPPCPGRIRHFKV	177.7	50.8	138.6	230.9	163.9	221.1	181.2	219.5	212	45.9	180.5	221.3	171.4				83	278.9	191.5			0.881041	1.08275	Unchanged	P02765	Alpha-2-HS-glycoprotein OS=Homo sapiens OX=9606 GN=AHSG PE=1 SV=2	AHSG	1	1	P02765	P02765 [343-367]	P02765 [343-367]
VSFLSALEEYTKKLNTQ	50.4	301.7	31.1	29.6	96.7	121.1	125.8	287.5	141.3	1725.6	137.5	43.1	79	40.7	72.1		29.6	37.9	30.5	48.1	18.2	0.00396331	0.162318	Down	P02647	Apolipoprotein A-I OS=Homo sapiens OX=9606 GN=APOA1 PE=1 SV=1	APOA1	1	1	P02647	P02647 [251-267]	P02647 [251-267]
VSLANTQPRGPPASSPAPAPKF	2.9				142.4		2.9	2.7		1.3				21.8			15.8	5.8	11.7	16.7	8	0.387337	0.436925	Unchanged	Q15942	Zyxin OS=Homo sapiens OX=9606 GN=ZYX PE=1 SV=1	ZYX	1	1	Q15942	Q15942 [245-266]	Q15942 [245-266]
VSLGSPSGEVSHPRKT	68.9	100.2	33.2	57	296.1	58.4	96.9	181.4	103.9	410.5	156.4	49.8	208.4	143.9	75.1	122.3	168.8		65.9	219.3	102.5	0.727749	0.915569	Unchanged	P02765	Alpha-2-HS-glycoprotein OS=Homo sapiens OX=9606 GN=AHSG PE=1 SV=2	AHSG	1	1	P02765	P02765 [324-339]	P02765 [324-339]
VTFQLTYEEVLKR			60.2						824.3		130.2			1309.4		170					536.8	0.378993	1.98699	Unchanged	P19827	Inter-alpha-trypsin inhibitor heavy chain H1 OS=Homo sapiens OX=9606 GN=ITIH1 PE=1 SV=3	ITIH1	1	1	P19827	P19827 [158-170]	P19827 [158-170]
VVAGVANALAHK	64.2	22.1	52.2	53.7	30.3	41.9	102.3		16.3	6.5	59.8	49.4	35.9	148.8	104.8				22		29	0.450479	1.70932	Unchanged	P02042	Hemoglobin subunit delta OS=Homo sapiens OX=9606 GN=HBD PE=1 SV=2	HBD	2	2	P02042; P68871	P02042 [134-145]; P68871 [134-145]	P02042 [134-145]
VVAGVANALAHK	64.2	22.1	52.2	53.7	30.3	41.9	102.3		16.3	6.5	59.8	49.4	35.9	148.8	104.8				22		29	0.450479	1.70932	Unchanged	P02042	Hemoglobin subunit delta OS=Homo sapiens OX=9606 GN=HBD PE=1 SV=2	HBD	1	2	P02042	P02042 [134-145]	P02042 [134-145]
VVAGVANALAHK	64.2	22.1	52.2	53.7	30.3	41.9	102.3		16.3	6.5	59.8	49.4	35.9	148.8	104.8				22		29	0.450479	1.70932	Unchanged	P68871	Hemoglobin subunit beta OS=Homo sapiens OX=9606 GN=HBB PE=1 SV=2	HBB	1	2	P68871	P68871 [134-145]	P68871 [134-145]
VVAVEPDRRNQSPVDQGATGASQGLLDRKEVLGGVIAGGLVG	79.6	54.3	75.4	84.5	29.6	55.1	55.7	70.6	40.8		55.2	51.1	35.8	91.8		78.5	58.6	296.5	118			0.0678163	2.2454	Unchanged	P18827	Syndecan-1 OS=Homo sapiens OX=9606 GN=SDC1 PE=1 SV=3	SDC1	1	1	P18827	P18827 [222-263]	P18827 [222-263]
VVGLPGQRGERGFPGLPGP	98.6	70.7	43.2		96.1	87.3	103.6	161.5		14.3	127.5	77.2				52	26		79.4			0.302853	0.596212	Unchanged	P02452	Collagen alpha-1(I) chain OS=Homo sapiens OX=9606 GN=COL1A1 PE=1 SV=5	COL1A1	1	1	P02452	P02452 [960-978]	P02452 [960-978]
VVQPSVGAAAGPVVPPCPGRIRHFKV	278.5	84.9	209.6	261.4	264.4	258.9	267	300.9	219.2	48.5	297.8	299.8	168.1	40.9	201	65.4	25.2	136.7	107.2	49.1	25.9	0.00278871	0.357731	Down	P02765	Alpha-2-HS-glycoprotein OS=Homo sapiens OX=9606 GN=AHSG PE=1 SV=2	AHSG	1	1	P02765	P02765 [342-367]	P02765 [342-367]
VVSLGSPSGEVSHPRKT	12.3			13.9	32.9	15.5	22.5				18.7	35		142.6	98.5	165.8	207.2	40.1	67.5	364.9	211.3	3.79179e-05	7.53092	Up	P02765	Alpha-2-HS-glycoprotein OS=Homo sapiens OX=9606 GN=AHSG PE=1 SV=2	AHSG	1	1	P02765	P02765 [323-339]	P02765 [323-339]
VVYAKCDSSPDSAEDVR	93.8	38.8	64.6	93.9	46.4	159.2	63.2	106.2	44.7	12	63.7	36.7	139.3					140.4	123.2	74.5		0.0765372	1.52218	Unchanged	P02765	Alpha-2-HS-glycoprotein OS=Homo sapiens OX=9606 GN=AHSG PE=1 SV=2	AHSG	1	1	P02765	P02765 [127-143]	P02765 [127-143]
VYIKHPVSL					515.7			350.5	260.1	60.6		205.5		140.4	186		194.9	908.6		321.9		0.713525	1.25812	Unchanged	P48556	26S proteasome non-ATPase regulatory subunit 8 OS=Homo sapiens OX=9606 GN=PSMD8 PE=1 SV=2	PSMD8	1	1	P48556	P48556 [224-232]	P48556 [224-232]
VYISEHEHF					482			370.2	293.5	84.3		217.6		146.1			281.1	1035		337.7		0.54075	1.55421	Unchanged	O96005	Cleft lip and palate transmembrane protein 1 OS=Homo sapiens OX=9606 GN=CLPTM1 PE=1 SV=1	CLPTM1	1	1	O96005	O96005 [107-115]	O96005 [107-115]
VYLDKFIRL					243			237.3		74.2		121.5		649.8				956.3		557.1		0.00699962	4.26667	Up	Q9NVN8	Guanine nucleotide-binding protein-like 3-like protein OS=Homo sapiens OX=9606 GN=GNL3L PE=1 SV=1	GNL3L	1	1	Q9NVN8	Q9NVN8 [293-301]	Q9NVN8 [293-301]
VYLPNINKI					301.7			329.8	209.9	90.3		84.6		169.3	334.5		143.8	765.5		350.1		0.244952	1.73492	Unchanged	O94844	Rho-related BTB domain-containing protein 1 OS=Homo sapiens OX=9606 GN=RHOBTB1 PE=1 SV=2	RHOBTB1	1	1	O94844	O94844 [526-534]	O94844 [526-534]
VYPDGIRHI					212.5			170	140.4	35.3		149.8		190.5			268.4	921.7		367.3		0.0525984	3.08598	Unchanged	Q15393	Splicing factor 3B subunit 3 OS=Homo sapiens OX=9606 GN=SF3B3 PE=1 SV=4	SF3B3	1	1	Q15393	Q15393 [519-527]	Q15393 [519-527]
VYSHVIQKL					443			324.7		73.9		170		193.7			194.8	1121.4		327.6		0.407945	1.81643	Unchanged	P20132	L-serine dehydratase/L-threonine deaminase OS=Homo sapiens OX=9606 GN=SDS PE=1 SV=2	SDS	1	1	P20132	P20132 [277-285]	P20132 [277-285]
VYVQHPITF					270.2			215.7	208.5	37.9				184.8	722.5		142.9	587.7		288.2		0.214686	2.10416	Unchanged	Q99732	Lipopolysaccharide-induced tumor necrosis factor-alpha factor OS=Homo sapiens OX=9606 GN=LITAF PE=1 SV=2	LITAF	1	1	Q99732	Q99732 [79-87]	Q99732 [79-87]
VYVQNVVKL								192.4	187	51.1		120.7		201.7	319.5		188.1	1003		315.4		0.0561062	2.94296	Unchanged	O14617	AP-3 complex subunit delta-1 OS=Homo sapiens OX=9606 GN=AP3D1 PE=1 SV=1	AP3D1	1	1	O14617	O14617 [521-529]	O14617 [521-529]
VYVVGTAHF					463.8			214.4	272.8	61.7							98.9	787.6		307.4		0.656452	1.5719	Unchanged	Q9H4I3	TraB domain-containing protein OS=Homo sapiens OX=9606 GN=TRABD PE=1 SV=1	TRABD	1	1	Q9H4I3	Q9H4I3 [75-83]	Q9H4I3 [75-83]
VYVYGVDRF					362.3			205.1	182.5	95.6		85.7			567.3		211.1	975.1		285.4		0.0665945	2.73693	Unchanged	Q695T7	Sodium-dependent neutral amino acid transporter B(0)AT1 OS=Homo sapiens OX=9606 GN=SLC6A19 PE=1 SV=1	SLC6A19	1	1	Q695T7	Q695T7 [506-514]	Q695T7 [506-514]
YDPEAASAPGSGNPCHEASAAQKENAGEDPGLA			40.2	152.6	39	77.8	28.1				28.9	27.1	87.2	160.5			45.2	278.1	37.7	65.8	58.6	0.231777	1.79081	Unchanged	P81605	Dermcidin OS=Homo sapiens OX=9606 GN=DCD PE=1 SV=2	DCD	1	1	P81605	P81605 [20-52]	P81605 [20-52]
YDPEAASAPGSGNPCHEASAAQKENAGEDPGLARQAPKPRKQ	11.4	90.2		33.8	10.9	37.8	27.6		16.5		26.7		61.4	322		117.05		1810.35		242.1	158.8	0.00417304	15.0823	Up	P81605	Dermcidin OS=Homo sapiens OX=9606 GN=DCD PE=1 SV=2	DCD	1	1	P81605	P81605 [20-61]	P81605 [20-61]
YDTWKQSTQRL	263.9	190.8	331.9	174	190.1	414	223.2	458.9	279.3	89.5	297.6	308.3	253	38.9	116.1	42.3	101.6	79.8	46.5	49.7	113.8	1.53623e-05	0.275331	Down	P01344	Insulin-like growth factor II OS=Homo sapiens OX=9606 GN=IGF2 PE=1 SV=1	IGF2	1	1	P01344	P01344 [116-126]	P01344 [116-126]
YEDEINKRTNAENEFVTIK	167.1			28.6	81.1									667.9						165.9	600.4	0.0663877	5.18136	Unchanged	P04264	Keratin, type II cytoskeletal 1 OS=Homo sapiens OX=9606 GN=KRT1 PE=1 SV=6	KRT1	1	2	P04264	P04264 [270-288]	P04264 [270-288]
YEDIAQKSKAEAE	380.5	1.7		34.7	240.7					7.9		10	15.7	736.5	70.8	20.6	98.1	60.8		81.7	301.4	0.121965	1.98192	Unchanged	P04264	Keratin, type II cytoskeletal 1 OS=Homo sapiens OX=9606 GN=KRT1 PE=1 SV=6	KRT1	1	1	P04264	P04264 [358-370]	P04264 [358-370]
YESDVMGR	221.65	304.45	351.85	251.95	840.9		88.5	85.15	13.65	1170.95	286.45	80.2	130.3	20.5	99.5	45.2	7.1	14.2	54.9	75.7	35.45	0.00156383	0.138219	Down	P01023	Alpha-2-macroglobulin OS=Homo sapiens OX=9606 GN=A2M PE=1 SV=3	A2M	1	1	P01023	P01023 [708-715]	P01023 [708-715]
YESHESMESYELNPFIN		19.05		14.15	11.75		24.5		11.8	22.6	23.25			111.65	161.9	87.85	42.25			201.65	45.4	0.000662763	5.97286	Up	P08493	Matrix Gla protein OS=Homo sapiens OX=9606 GN=MGP PE=1 SV=2	MGP	1	1	P08493	P08493 [20-36]	P08493 [20-36]
YESHESMESYELNPFINRRNA			17.4		73.5	23.3	8.3		14		15.05	20.95	12.95	197.35	312.1	145.95	112.5	87.4	139.85	64.95	79.95	1.48053e-05	6.14748	Up	P08493	Matrix Gla protein OS=Homo sapiens OX=9606 GN=MGP PE=1 SV=2	MGP	1	1	P08493	P08493 [20-40]	P08493 [20-40]
YLQGAKIPKPEASFSPR	5.4	5	14.5	8.4	3.3	9.9	8.9	21.6	11.1	154.7	41.6	13.5	14	135.4	52.4	226.8	184.9	38.1	31.5	1041.4	170.3	0.000424343	9.79897	Up	Q14624	Inter-alpha-trypsin inhibitor heavy chain H4 OS=Homo sapiens OX=9606 GN=ITIH4 PE=1 SV=4	ITIH4	1	1	Q14624	Q14624 [628-644]	Q14624 [628-644]
YLSRSGGGGGGGLGSGGSIRSSY	107		104.7		70.5	221.9					70						81.2		117.7	158.8	97.1	0.83222	0.990246	Unchanged	P35527	Keratin, type I cytoskeletal 9 OS=Homo sapiens OX=9606 GN=KRT9 PE=1 SV=3	KRT9	1	2	P35527	P35527 [10-32]	P35527 [10-32]
YLYQWLGAPVPYPDPLEPR	56.15	23.6	33.9	75.8	57.9	89.65	47.35	60.15	34.95	30.45	39.1	37.15	47.7	504.6	167.95	56.4	60.5	118	89	140.05		0.0113985	3.32988	Up	P02818	Osteocalcin OS=Homo sapiens OX=9606 GN=BGLAP PE=1 SV=2	BGLAP	1	1	P02818	P02818 [52-70]	P02818 [52-70]
YNRGDSTFESKSYKMA	23.1	30.9			146.4		23.4	19.9				53.8		338.8			848		166.65	171.05	266.9	0.000964527	7.22582	Up	P02671	Fibrinogen alpha chain OS=Homo sapiens OX=9606 GN=FGA PE=1 SV=2	FGA	1	1	P02671	P02671 [589-604]	P02671 [589-604]
YQPVPEQPLYPQPYQPQYQQYT	52.9	36	136.9	114.8	51.9		87.5	57.7	45.2		209.3	38.6				234.9	222.9	314.2		224.6		5.74164e-05	2.99892	Up	P02808	Statherin OS=Homo sapiens OX=9606 GN=STATH PE=1 SV=2	STATH	1	1	P02808	P02808 [40-61]	P02808 [40-61]
YQPVPEQPLYPQPYQPQYQQYTF	141.7	78.3	183	131.9			57.1	66.6		19.8	163	92	57.6	71.2	256.4	53.4	101.9	458.3	108.2	152.6	40.8	0.3892	1.56761	Unchanged	P02808	Statherin OS=Homo sapiens OX=9606 GN=STATH PE=1 SV=2	STATH	1	1	P02808	P02808 [40-62]	P02808 [40-62]
YQSKYEEL					123.4	42.8	8.3						14.3	634.6			101.7			84.1	320	0.0434866	6.04025	Up	P04264	Keratin, type II cytoskeletal 1 OS=Homo sapiens OX=9606 GN=KRT1 PE=1 SV=6	KRT1	1	2	P04264	P04264 [373-380]	P04264 [373-380]
YQWLGAPVPYPDPLEPR	88.3				52.3	144.1		64	32.3	35.2				442.3		105.2	60.8	98		79.9		0.153042	2.26679	Unchanged	P02818	Osteocalcin OS=Homo sapiens OX=9606 GN=BGLAP PE=1 SV=2	BGLAP	1	1	P02818	P02818 [54-70]	P02818 [54-70]
YVDDTQFVRFDNDAASPR	72	42.5	54.3	63.4	72.8	73.7	54.8		35	65.2	49.7	26.3	53.1					228.7	30.7	69.6	40.1	0.64868	1.67064	Unchanged	P13747	HLA class I histocompatibility antigen, alpha chain E OS=Homo sapiens OX=9606 GN=HLA-E PE=1 SV=4	HLA-E	1	1	P13747	P13747 [48-65]	P13747 [48-65]
YYFEGIKQTF					229.2			206.2				236.3		423				537.6		338.3		0.0315426	1.93375	Unchanged	O95433	Activator of 90 kDa heat shock protein ATPase homolog 1 OS=Homo sapiens OX=9606 GN=AHSA1 PE=1 SV=1	AHSA1	1	1	O95433	O95433 [322-331]	O95433 [322-331]
YYLNDLERI					274.1			284.7	115.3	63.9		110		345.8				666.9		282.5		0.0406929	2.5456	Up	P19086	Guanine nucleotide-binding protein G(z) subunit alpha OS=Homo sapiens OX=9606 GN=GNAZ PE=1 SV=3	GNAZ	1	2	P19086	P19086 [155-163]	P19086 [155-163]

## Sheet: TIvsCtr
Sequence	Ctr_01	Ctr_02	Ctr_03	Ctr_04	Ctr_05	Ctr_06	Ctr_07	Ctr_08	Ctr_09	Ctr_10	Ctr_11	Ctr_12	Ctr_13	TI_01	TI_02	TI_03	TI_04	TI_05	TI_06	TI_07	TI_08	TI_09	TI_10	TI_11	TI_12	TI_13	TI_14	TI_15	TI_16	TI_17	tp_TIvsCtr	ratio_TIvsCtr	Type	Accession	Description	Gene	# Protein Groups	# Proteins	Master Protein Accessions	Positions in Master Proteins	Position
AAGEPGKAGERGVPGPPG	91.1	44.05			54.35								134.8		130.3				112.65		95.6	136.2									0.160416	1.46392	Unchanged	P02452	Collagen alpha-1(I) chain OS=Homo sapiens OX=9606 GN=COL1A1 PE=1 SV=5	COL1A1	1	1	P02452	P02452 [588-605]	P02452 [588-605]
AAGEPGKAGERGVPGPPGAVGP	169.4	60.9333	114.775	183.725	69.05	300.35	124.9	203.4	70.375	28.6	69.1	97.925	155.2	103.4	65.125	139.425	20.2	98.05	83.5	70.675	41.075	64.9	57.8333	60.4667	130.65	103.4	39.25	189.975	54.15	169.925	0.138755	0.692431	Unchanged	P02452	Collagen alpha-1(I) chain OS=Homo sapiens OX=9606 GN=COL1A1 PE=1 SV=5	COL1A1	1	1	P02452	P02452 [588-609]	P02452 [588-609]
AAGEPGKAGERGVPGPPGAVGPAGKDGEAGAQGPPGP	89.85	39.15	58.6	86.8	73.65	198.4	73.2	135.05	39.5	15.2	42.05	50.45	86.4	149.25	66.45	182.5	38	150.7	77.4	73	81.1	94.55	68	47.2	118	128.75	95.75	279.95	68.1	160.95	0.063244	1.4544	Unchanged	P02452	Collagen alpha-1(I) chain OS=Homo sapiens OX=9606 GN=COL1A1 PE=1 SV=5	COL1A1	1	1	P02452	P02452 [588-624]	P02452 [588-624]
AAPGQEPPEHMAELQRNEQEQPLGQWH		773.55		25.1				49.6		846.4	365.55		319.8				78.5	81.5	145.4	228.55	82										0.344886	0.310563	Unchanged	O00391	Sulfhydryl oxidase 1 OS=Homo sapiens OX=9606 GN=QSOX1 PE=1 SV=3	QSOX1	1	1	O00391	O00391 [615-641]	O00391 [615-641]
AAPGQEPPEHMAELQRNEQEQPLGQWHLS	58.6	460.533	37.15	39.6	121.75	76	117.8	116.55	187.55	1018.25	167.8	18.6	278.55				47.1	54.85		147.85							85.05			7.9	0.163911	0.33021	Unchanged	O00391	Sulfhydryl oxidase 1 OS=Homo sapiens OX=9606 GN=QSOX1 PE=1 SV=3	QSOX1	1	1	O00391	O00391 [615-643]	O00391 [615-643]
AAQKTDTSHHDQDHPTFNKITPNLAEFAFSLYRQLAHQ	207.8	148		248.5										87.6															190.1	299.8	0.742551	0.955651	Unchanged	P01009	Alpha-1-antitrypsin OS=Homo sapiens OX=9606 GN=SERPINA1 PE=1 SV=3	SERPINA1	1	1	P01009	P01009 [31-68]	P01009 [31-68]
ADAAPDEKVLDSGFREIEN	76.2	153.9					193.1	51.5		83.2	64.6		124.4			85.7			104.5			63.5		1163.5	131				47.2	350.3	0.390765	2.60503	Unchanged	P01833	Polymeric immunoglobulin receptor OS=Homo sapiens OX=9606 GN=PIGR PE=1 SV=4	PIGR	1	1	P01833	P01833 [578-596]	P01833 [578-596]
ADANLEAGNVKETRAS	15.3	9.2	19	19.2	16.7	32	25.6	30.2	10.9	6.5	25.4	23.7	36.8	109.2	78	93.6	46.7	88.3	96.1	81.8	40.5	52.9	36.5	89.3	117.2	54	64.8	58.9	59.1	195.1	7.19496e-08	3.85039	Up	P35555	Fibrillin-1 OS=Homo sapiens OX=9606 GN=FBN1 PE=1 SV=4	FBN1	1	1	P35555	P35555 [25-40]	P35555 [25-40]
ADANLEAGNVKETRASRA	114.6	54	85.1	107.4	51.4	103.9	94.3	71.2	67.5	15.3	65.1	75	134.6	77.5	78.6	192.2	59.5	109.9	107.6	131.3	43.9	135.9		34.8	181	34.5	101.6	78.7			0.422096	1.22124	Unchanged	P35555	Fibrillin-1 OS=Homo sapiens OX=9606 GN=FBN1 PE=1 SV=4	FBN1	1	1	P35555	P35555 [25-42]	P35555 [25-42]
ADEAGSEADHEGTHSTKRGHAKSRPV		3.9		5.7						2.2	11.9	11.1	12.8	153.7	70.8	20.9	274.8	266.1	311.1	93.8	236.7	90.2	5.8		178.1	241.6	199.4	386.2			4.92794e-06	22.7719	Up	P02671	Fibrinogen alpha chain OS=Homo sapiens OX=9606 GN=FGA PE=1 SV=2	FGA	1	1	P02671	P02671 [604-629]	P02671 [604-629]
ADEFKVKIDQTVEELR		4.2			11.5	16.2	6.8	5.3	3.9	14.2	8.9	8.3			23.3		149.8	174.7	158.3	225.8	282.3	51.6			47.6	70.4	253	168.6	16.8	76.1	1.03867e-07	14.8266	Up	P06727	Apolipoprotein A-IV OS=Homo sapiens OX=9606 GN=APOA4 PE=1 SV=4	APOA4	1	1	P06727	P06727 [205-220]	P06727 [205-220]
ADGPAGAPGTPGPQG		80.9							69.7	50.1	65					250.1	89.4			64.7							131.3		45.7	176.5	0.122871	1.90114	Unchanged	P02452	Collagen alpha-1(I) chain OS=Homo sapiens OX=9606 GN=COL1A1 PE=1 SV=5	COL1A1	1	1	P02452	P02452 [939-953]	P02452 [939-953]
ADGQPGAKGANGAPGIAGAPGFPGARGP	122.7		91.9	148.5	65.9	346.4	138.9	161.8	60.7		102.8	78.6	129.2	116.9	78	163.7		58.8	79.9	94.5		86.3			120	118		142	40.5	185.2	0.398739	0.813056	Unchanged	P02452	Collagen alpha-1(I) chain OS=Homo sapiens OX=9606 GN=COL1A1 PE=1 SV=5	COL1A1	1	1	P02452	P02452 [390-417]	P02452 [390-417]
ADGQPGAKGEPGDAGA			55.8	856.2			27.5				603.6			169.3									1145.4	364.5							0.418782	1.45093	Unchanged	P02452	Collagen alpha-1(I) chain OS=Homo sapiens OX=9606 GN=COL1A1 PE=1 SV=5	COL1A1	1	1	P02452	P02452 [819-834]	P02452 [819-834]
ADGQPGAKGEPGDAGAKGDAGPPGP	118.625	53.2	95.4	128.8	59.0333	518.875	76.1667	220.375	45.3667	28.55	68.4	160.65	171.625	127.8	53.1667	139.667	21.1333	141.5	96.8333	94.0667	55.1333	99.5667	39.5	49.7667	112.6	204.133	57.7667	194.133	12.4333	90.4	0.324473	0.696579	Unchanged	P02452	Collagen alpha-1(I) chain OS=Homo sapiens OX=9606 GN=COL1A1 PE=1 SV=5	COL1A1	1	1	P02452	P02452 [819-843]	P02452 [819-843]
ADGQPGAKGEPGDAGAKGDAGPPGPA	64.5	29.4	83.2333	108.933	55.1667	243.333	57.6667	113.433	51.1	13.4333	79.2	53.4	124.7	177.767	77.6333	135.4	57.2	159.2	90.7	91.7	85.7	121.367	40.9667	41.8	96.0333	131.667	95.5333	273.033	12.75	90.5	0.320139	1.26253	Unchanged	P02452	Collagen alpha-1(I) chain OS=Homo sapiens OX=9606 GN=COL1A1 PE=1 SV=5	COL1A1	1	1	P02452	P02452 [819-844]	P02452 [819-844]
ADGQPGAKGEPGDAGAKGDAGPPGPAGP	40.35	32.2		65.8	79.5	79.65	38.2	50.95		11.6	39.05	70.25	55.45	157.35	93.25	328.3	79.25	133.45	75.25	94.25	85.4	141.65	35.05	62.3	175.05	110.9	153.25	137.85	54.85	148.55	0.000587432	2.37441	Up	P02452	Collagen alpha-1(I) chain OS=Homo sapiens OX=9606 GN=COL1A1 PE=1 SV=5	COL1A1	1	1	P02452	P02452 [819-846]	P02452 [819-846]
ADGVPGKDGPRGP	144	76.65	176.85	181.95	76.7	303.5	142.75	224.05	28.7	34.5	95.35	136	156.55	136.9	96.7	183.2	9	162.5	133.3	81.2	41	125.25	34.1	87.2	231.95	143.6	31.45	154.25		104.2	0.346432	0.802558	Unchanged	P02461	Collagen alpha-1(III) chain OS=Homo sapiens OX=9606 GN=COL3A1 PE=1 SV=4	COL3A1	1	1	P02461	P02461 [751-763]	P02461 [751-763]
ADSGEGDFLAEGGGV				43.3	97.4		13.5	19.1		14.7	35.7	48.9	14.2	10.1	5.6		86.4	6.9	32.2	16.3	10.2	16.8		150.2		18.8	47.1		2062.3	30	0.849997	5.349	Unchanged	P02671	Fibrinogen alpha chain OS=Homo sapiens OX=9606 GN=FGA PE=1 SV=2	FGA	1	1	P02671	P02671 [20-34]	P02671 [20-34]
ADSGEGDFLAEGGGVR	175.1	321.3	133.7	373.5	716.6	64.8	177.7	173.7	169.6	153.9	384.5	195.9	385.1	8.7	5.6	7.4	55.4	5.9	27.2	24.7	7.5	8.3	8.8	60	13.5	14	35.1	10	624.1	71.5	2.09398e-07	0.2205	Down	P02671	Fibrinogen alpha chain OS=Homo sapiens OX=9606 GN=FGA PE=1 SV=2	FGA	1	1	P02671	P02671 [20-35]	P02671 [20-35]
ADSGEGDFLAEGGGVRG	297.9	188.5	119.5	836.3	136	124.7	111.5	175	109.9	6.6	390.4	154	196.6	83											90.4	62.9	86.1			249.7	0.332196	0.522484	Unchanged	P02671	Fibrinogen alpha chain OS=Homo sapiens OX=9606 GN=FGA PE=1 SV=2	FGA	1	1	P02671	P02671 [20-36]	P02671 [20-36]
ADSGEGDFLAEGGGVRGPR	216.8	363.3	48.6	94.8	110.3	154.7	235	252.8	348.4	800.1	720.4	78.4	1429.1		12.2	7.2	55.5	5.9	15.2	15.1					7.6		15.6	4.5	25.9	12.5	2.47226e-08	0.043155	Down	P02671	Fibrinogen alpha chain OS=Homo sapiens OX=9606 GN=FGA PE=1 SV=2	FGA	1	1	P02671	P02671 [20-38]	P02671 [20-38]
ADSGEGDFLAEGGGVRGPRVV		8.6				44.9					12.4	23.1	15.5	73.8	204.9	41.6	596.9	157.4	183	138.9		57.8			98.9	34.7	104.8	81	57.1	262.8	0.000622935	7.15516	Up	P02671	Fibrinogen alpha chain OS=Homo sapiens OX=9606 GN=FGA PE=1 SV=2	FGA	1	1	P02671	P02671 [20-40]	P02671 [20-40]
ADSGEGDFLAEGGGVRGPRVVE			22.2			57						30.1		112	182.6	114.2	157.4	296	204	141.2	157.2				119.3	59	137.2		101.4	273.1	0.01992	4.33795	Up	P02671	Fibrinogen alpha chain OS=Homo sapiens OX=9606 GN=FGA PE=1 SV=2	FGA	1	1	P02671	P02671 [20-41]	P02671 [20-41]
ADSGEGDFLAEGGGVRGPRVVER		63	80			78		14.5		142.1	249.4	93					144.7								131.3		142.5	80.5		238.4	0.163685	1.43383	Unchanged	P02671	Fibrinogen alpha chain OS=Homo sapiens OX=9606 GN=FGA PE=1 SV=2	FGA	1	1	P02671	P02671 [20-42]	P02671 [20-42]
ADSGEGDFLAEGGGVRGPRVVERH		45.2		151.3	19.7	67.7	61.4	43.5	58.8		94	71.9	86.6	134		85.1	48.4	48.9	84.9	40.3	90.8				187.4	155	137.2	53.1		232.4	0.108539	1.54442	Unchanged	P02671	Fibrinogen alpha chain OS=Homo sapiens OX=9606 GN=FGA PE=1 SV=2	FGA	1	1	P02671	P02671 [20-43]	P02671 [20-43]
ADSGEGDFLAEGGGVRGPRVVERHQ	74.7	64.9	80.7	165.9		84	78.6	86.2	69.7		112.4	84	109	175.8	49.5	48.1	25.3	55.8	90.2	26.4	79.6	39.6			147.7	177.4	119.8	41.1	76.3		0.180641	0.896559	Unchanged	P02671	Fibrinogen alpha chain OS=Homo sapiens OX=9606 GN=FGA PE=1 SV=2	FGA	1	1	P02671	P02671 [20-44]	P02671 [20-44]
AEDLQVGQVELGGGPGAGSLQPLALEGSLQ	88.7	49.1							86.7		151.9	196.8	100.7			149.8											132.3		64.6	305.5	0.430397	1.4517	Unchanged	P01308	Insulin OS=Homo sapiens OX=9606 GN=INS PE=1 SV=1	INS	1	1	P01308	P01308 [58-87]	P01308 [58-87]
AEGSPGRDGSPGAKGDRGETGP			121.65	138.7	71.85	3.8	143.6				112.7	86.25	89.4	315.9		318.25	117.2	281	85.3	99.7	76.55	292.55	84.4	65.7	223.75	335.35	57.8	182.1			0.132088	1.88669	Unchanged	P02452	Collagen alpha-1(I) chain OS=Homo sapiens OX=9606 GN=COL1A1 PE=1 SV=5	COL1A1	1	1	P02452	P02452 [1020-1041]	P02452 [1020-1041]
AEKEKEMDPFHYDYQTLRIGG	174.8	67.4	137.1	179	106.45	134.5	158.5	155.35	109.2	21.3	124.15	82.1	158.95	95.95	76.25	44.9	26.6	64.25	58.6	57.35	25.7	66.1			90.95	59.45		113.25	38.8	254.25	0.0217414	0.618971	Unchanged	Q9H0Q3	FXYD domain-containing ion transport regulator 6 OS=Homo sapiens OX=9606 GN=FXYD6 PE=1 SV=1	FXYD6	1	1	Q9H0Q3	Q9H0Q3 [21-41]	Q9H0Q3 [21-41]
AELQEGARQKLHELQEKLSPLGEEMRDRA		24.3					41.9	51.85		219.95	32.45						95.7	224.4	520.3	408.7	90.5	110.5				84.3	249.9	71.6			0.0408813	2.78325	Up	P02647	Apolipoprotein A-I OS=Homo sapiens OX=9606 GN=APOA1 PE=1 SV=1	APOA1	1	1	P02647	P02647 [148-176]	P02647 [148-176]
AEPAVQRTLLEK			20.2		370.6		7.5		19.6		19.3			85.9		61.9	205				687.5					132.6			33.3	321.4	0.0821518	2.49575	Unchanged	P14209	CD99 antigen OS=Homo sapiens OX=9606 GN=CD99 PE=1 SV=1	CD99	1	1	P14209	P14209 [174-185]	P14209 [174-185]
AEQRGENALKDAKNKLND	74.6	34.9	83.3	75.3	53.1	75.5	64.3	68.7	45.5	16.1	86.9	82	73		145.8	142.4		91.9	109	80.1		83.7			150.8		119.4	140.3	16.8	250.6	0.0348314	1.88762	Unchanged	P04264	Keratin, type II cytoskeletal 1 OS=Homo sapiens OX=9606 GN=KRT1 PE=1 SV=6	KRT1	1	2	P04264	P04264 [429-446]	P04264 [429-446]
AESADAALQGDPALQDAGDSSRKEYFI	50	31.8	99		114	331.2					310.2	83.7					222.1			82.3	143.1				139.3	183.1	1440.5	142.7	206.3		0.172611	2.19578	Unchanged	P04921	Glycophorin-C OS=Homo sapiens OX=9606 GN=GYPC PE=1 SV=1	GYPC	1	1	P04921	P04921 [102-128]	P04921 [102-128]
AGAAPAPGLGAAAAAPGALVRDVHS	141.4	80.8	84.5	125	72.7	98.6	144.1	117.8	62.4			115.8	99.7			161.8													53.6	244.9	0.643948	1.47687	Unchanged	Q8NES3	Beta-1,3-N-acetylglucosaminyltransferase lunatic fringe OS=Homo sapiens OX=9606 GN=LFNG PE=1 SV=2	LFNG	1	1	Q8NES3	Q8NES3 [49-73]	Q8NES3 [49-73]
AGANGAPGLRGGAGEPGKNGAKGEPGP	96	42.2	83.2	111.1		311.4	67.2	108.4	63	15.7	61.2	113.5	131.5		80.7	129.8		151.3	230.8	86.1		135.6			97.9	182.8		141.4			0.0600333	1.36876	Unchanged	P02461	Collagen alpha-1(III) chain OS=Homo sapiens OX=9606 GN=COL3A1 PE=1 SV=4	COL3A1	1	1	P02461	P02461 [419-445]	P02461 [419-445]
AGEKGPSGEAGTAGPPGTPGP			84.6	110.3	52.4	158.5	63.3	108.5	31.4	15.8	60.9	79.3	110.4	139		169.3		90.7	66.4	72.8	81.2	76.5	133.7	126	111.6	132.8	76.9	131.2	68.5	200.7	0.0617583	1.40509	Unchanged	P08123	Collagen alpha-2(I) chain OS=Homo sapiens OX=9606 GN=COL1A2 PE=1 SV=7	COL1A2	1	1	P08123	P08123 [843-863]	P08123 [843-863]
AGEKGSPGADGPAGAPGTPGP	123.5	48.75	228.8	252.425	72.8	578.7	191.3	228.15	114.1	37	119.633	118.225	271.925	115.45				92.3333		75.675	30.8667	57.05			124.4	147.975		181.575	35.025	228.875	0.142695	0.593631	Unchanged	P02452	Collagen alpha-1(I) chain OS=Homo sapiens OX=9606 GN=COL1A1 PE=1 SV=5	COL1A1	1	1	P02452	P02452 [931-951]	P02452 [931-951]
AGEKGSPGADGPAGAPGTPGPQ	111.467	46.0333	108.933	113.8	45.3	167.2	78.1333	86.6333	55.2	11.1333	96.7333	45.1	129.467	188.667	89.2	129.4		120.7	76.8	84.6333	66.5333	83.1			136.4	173.733	40.05	281.933	39.1	368.833	0.108422	1.59329	Unchanged	P02452	Collagen alpha-1(I) chain OS=Homo sapiens OX=9606 GN=COL1A1 PE=1 SV=5	COL1A1	1	1	P02452	P02452 [931-952]	P02452 [931-952]
AGEKGSPGADGPAGAPGTPGPQG	94	48.7333	105.275	153.775	86.4	176.025	74.9	121.775	42.3	16.7667	66.3	99.125	115.85	155.775	81.175	152.5	13.6	105.325	56.65	74.475	69.875	78.825	76.5333	75.4	120.175	166.225	50	207.675	56.625	223.65	0.721181	1.12328	Unchanged	P02452	Collagen alpha-1(I) chain OS=Homo sapiens OX=9606 GN=COL1A1 PE=1 SV=5	COL1A1	1	1	P02452	P02452 [931-953]	P02452 [931-953]
AGEPGKAGERGVPGPPGAVGP	157.167	46.6667	97.7667	157.6	79.6	276.533	115.067	165.5	66.1	24.4333	82.6667	128.233	184.7	107.5	68.6667	114.833	29.9	83.5667	66.0667	79.5	57.9333	77.9333	70.7	70.5667	105.967	158.133	78.0667	169.6	60.8	178	0.357165	0.762627	Unchanged	P02452	Collagen alpha-1(I) chain OS=Homo sapiens OX=9606 GN=COL1A1 PE=1 SV=5	COL1A1	1	1	P02452	P02452 [589-609]	P02452 [589-609]
AGEPGREGSPGADGPPGRDGAAG	187.5	62.4	102.7	253.2	73.2		165.8	260.5		20.2			229.4		146.2		129.7	163.7		139.9				6.6				24.1			0.346911	0.675548	Unchanged	P02458	Collagen alpha-1(II) chain OS=Homo sapiens OX=9606 GN=COL2A1 PE=1 SV=3	COL2A1	1	1	P02458	P02458 [1031-1053]	P02458 [1031-1053]
AGEVGKPGERGLHGEFGLPGP	287.533	74.7333	178.25	238.667	113.05	663.467	304.8	425.233	98.7	41.15	175.3	69.9	207.067	99.75	84.6667	134.4	14.7	65.75	73.4333	127.333	37.45	68.8333	10.1	26.1	209.7	64.9	25.55	96.85	45.45	133.033	0.00153731	0.350221	Down	P08123	Collagen alpha-2(I) chain OS=Homo sapiens OX=9606 GN=COL1A2 PE=1 SV=7	COL1A2	1	1	P08123	P08123 [564-584]	P08123 [564-584]
AGEVGKPGERGLHGEFGLPGPAGPRGERGPPGESGA	143.2		45.7		61.5	144.4	82.8	89.8			84.8		82.1			183.3		112.3	120						201.6			172.6	89.9		0.023956	1.59735	Unchanged	P08123	Collagen alpha-2(I) chain OS=Homo sapiens OX=9606 GN=COL1A2 PE=1 SV=7	COL1A2	1	1	P08123	P08123 [564-599]	P08123 [564-599]
AGEVGKPGERGLHGEFGLPGPAGPRGERGPPGESGAAGP	74.7	37.4				126.3								138.1	73.1	280.9		91	57.9		82	93.9			135.1	77.5	114.8	148.6	121.4	206.9	0.309457	1.56931	Unchanged	P08123	Collagen alpha-2(I) chain OS=Homo sapiens OX=9606 GN=COL1A2 PE=1 SV=7	COL1A2	1	1	P08123	P08123 [564-602]	P08123 [564-602]
AGFAGPPGADGQPGAKGEPGDAGAKGDAGPPGP	145.05	49.5	146.7	389.033	60.35	884.6	100.15	137.4	71.05	23.5	69.25	207.367	204.933	177.65	86.45	97.55		118.9	78	104.7		90			175.7	249.5		391.4	53.85	239.333	0.815144	0.81092	Unchanged	P02452	Collagen alpha-1(I) chain OS=Homo sapiens OX=9606 GN=COL1A1 PE=1 SV=5	COL1A1	1	1	P02452	P02452 [811-843]	P02452 [811-843]
AGKEGPVGLPGIDGRPGPIGP	140	62.35	103.85	206.8	88.25	201.65	135.65	204.95	74.3	30.5	127.1	80.45	159.45	100.15	73.8	157.5	20.4	91.15	50.7	78.9	55.45	58.05	23.1	60.8	159.15	79.35	46.25	99.4	48.7	255.1	0.0544236	0.690214	Unchanged	P08123	Collagen alpha-2(I) chain OS=Homo sapiens OX=9606 GN=COL1A2 PE=1 SV=7	COL1A2	1	1	P08123	P08123 [462-482]	P08123 [462-482]
AGKHVPRAVFVDLEPTVIDEIR				0.1	79.2		1.8	0.2					0.1	81.8	196.3	37.1	82.5	198.6	170.1	210.6	430.1	170.5	260.6	4.5	56.6	29.2	17.8	14.3	20.7	85.3	0.0221034	7.46712	Up	P68366	Tubulin alpha-4A chain OS=Homo sapiens OX=9606 GN=TUBA4A PE=1 SV=1	TUBA4A	1	1	P68366	P68366 [58-79]	P68366 [58-79]
AGKHVPRAVFVDLEPTVIDEVR	1		0.3		58.7		1.1	0.2			0.1	0.4	0.1	164.1	271.4	59.2	134.1	292.6	179.6	154.5	386.9	175.2	411.2	10.5	58	38.4	14	42.8	8.6	274.6	0.000100675	20.3417	Up	P68363	Tubulin alpha-1B chain OS=Homo sapiens OX=9606 GN=TUBA1B PE=1 SV=1	TUBA1B	2	3	P68363; Q9BQE3	P68363 [58-79]; Q9BQE3 [58-79]	P68363 [58-79]
AGKHVPRAVFVDLEPTVIDEVR	1		0.3		58.7		1.1	0.2			0.1	0.4	0.1	164.1	271.4	59.2	134.1	292.6	179.6	154.5	386.9	175.2	411.2	10.5	58	38.4	14	42.8	8.6	274.6	0.000100675	20.3417	Up	P68363	Tubulin alpha-1B chain OS=Homo sapiens OX=9606 GN=TUBA1B PE=1 SV=1	TUBA1B	1	3	P68363	P68363 [58-79]	P68363 [58-79]
AGKHVPRAVFVDLEPTVIDEVR	1		0.3		58.7		1.1	0.2			0.1	0.4	0.1	164.1	271.4	59.2	134.1	292.6	179.6	154.5	386.9	175.2	411.2	10.5	58	38.4	14	42.8	8.6	274.6	0.000100675	20.3417	Up	Q71U36	Tubulin alpha-1A chain OS=Homo sapiens OX=9606 GN=TUBA1A PE=1 SV=1	TUBA1A	3	3	Q71U36; P68363; Q9BQE3	Q71U36 [58-79]; P68363 [58-79]; Q9BQE3 [58-79]	Q71U36 [58-79]
AGKHVPRAVFVDLEPTVIDEVR	1		0.3		58.7		1.1	0.2			0.1	0.4	0.1	164.1	271.4	59.2	134.1	292.6	179.6	154.5	386.9	175.2	411.2	10.5	58	38.4	14	42.8	8.6	274.6	0.000100675	20.3417	Up	Q9BQE3	Tubulin alpha-1C chain OS=Homo sapiens OX=9606 GN=TUBA1C PE=1 SV=1	TUBA1C	1	3	Q9BQE3	Q9BQE3 [58-79]	Q9BQE3 [58-79]
AGKHVPRAVFVDLEPTVIDEVR	1		0.3		58.7		1.1	0.2			0.1	0.4	0.1	164.1	271.4	59.2	134.1	292.6	179.6	154.5	386.9	175.2	411.2	10.5	58	38.4	14	42.8	8.6	274.6	0.000100675	20.3417	Up	Q71U36	Tubulin alpha-1A chain OS=Homo sapiens OX=9606 GN=TUBA1A PE=1 SV=1	TUBA1A	1	3	Q71U36	Q71U36 [58-79]	Q71U36 [58-79]
AGPIGSAGPPGFPGAPGPKGEIGAVGNAGP	87.15	35.55	40.65	88.15	69.05	74.9	82.6	110.7	31.1	13.7	70.85	51.4	58.4	116.75	87.25	277.15	41.5	91.25	49.25	84.05	71.15	86.65	36		106.9	43.85	65.75	143.5	47.3	182.45	0.0815476	1.52755	Unchanged	P08123	Collagen alpha-2(I) chain OS=Homo sapiens OX=9606 GN=COL1A2 PE=1 SV=7	COL1A2	1	1	P08123	P08123 [246-275]	P08123 [246-275]
AGPKGSPGEAGRPGEAGLPGAKG	47.7	33.4	38.3	56.7	64.4	49.4	32.2	61.3	12.5	8.9	40.3	61.5	69.8	153.1	102.4	369.3	97.1	185.7	82.5	104.5	118	129	27.6	24.9	138.9	105	155.2	169.2		80.3	0.000248963	2.87941	Up	P02452	Collagen alpha-1(I) chain OS=Homo sapiens OX=9606 GN=COL1A1 PE=1 SV=5	COL1A1	1	1	P02452	P02452 [517-539]	P02452 [517-539]
AGPPGADGQPGAKGEPGDAGAKGDAGPPGP		57.1	59.7	72.7	43.5	149.3	52.3	80.4	31.3	11.9		39.4	88.8			143.8			82.8			98.3			129.4		59.8				0.028522	1.64776	Unchanged	P02452	Collagen alpha-1(I) chain OS=Homo sapiens OX=9606 GN=COL1A1 PE=1 SV=5	COL1A1	1	1	P02452	P02452 [814-843]	P02452 [814-843]
AGPPGAPGAPGAPGP		141.833	149.633		125.5		249.433	259.1		50.5333	136.133	154.333	348.267	100.467	42			38.15		48.3333	54.4						33.9333	84.7667	37.8667	269.167	0.00487399	0.439124	Down	P02452	Collagen alpha-1(I) chain OS=Homo sapiens OX=9606 GN=COL1A1 PE=1 SV=5	COL1A1	1	1	P02452	P02452 [1042-1056]	P02452 [1042-1056]
AGPPGAPGAPGAPGPVGPAGKSGDRGETGP	133.15	44.7333	90.0333	142.925	83	381.9	114.725	155.925	70.4	28.65	67.8	124.35	134.225	114.25	67.5333	176.925	31.0333	108.433	75.5333	69.8667	67.3333	99.7	66.85	42.9	87.95	128.4	44.5	170.267	70.225	150.525	0.393358	0.764905	Unchanged	P02452	Collagen alpha-1(I) chain OS=Homo sapiens OX=9606 GN=COL1A1 PE=1 SV=5	COL1A1	1	1	P02452	P02452 [1042-1071]	P02452 [1042-1071]
AGPPGEAGKPGEQGVPGDLGAPGP							92.9			21.9			131.1			124.6		80.2	42.6							192.7			61.1	212.2	0.512693	1.45059	Unchanged	P02452	Collagen alpha-1(I) chain OS=Homo sapiens OX=9606 GN=COL1A1 PE=1 SV=5	COL1A1	1	1	P02452	P02452 [649-672]	P02452 [649-672]
AGPPGEKGEPGDDGPSGAEGPPGPQG	113.7	39	78.7333	163.733	55.1333	310.367	107.7	172.5	49.4333	18.2667	57.1667		106.733	154.6	100.233			144.933	80.9	104.433	72.6	77.9333				144.833		198.467	87.4	184.867	0.188237	1.15841	Unchanged	P02458	Collagen alpha-1(II) chain OS=Homo sapiens OX=9606 GN=COL2A1 PE=1 SV=3	COL2A1	1	1	P02458	P02458 [950-975]	P02458 [950-975]
AGPPGFPGAVGAKGEAGPQGPRGSEGP					76.6			77.3				68.7		140.1	154	547.2		109		103.7		109.6			163.2		95.1	105.8	97.85	252	0.00177435	2.30036	Up	P02452	Collagen alpha-1(I) chain OS=Homo sapiens OX=9606 GN=COL1A1 PE=1 SV=5	COL1A1	1	1	P02452	P02452 [340-366]	P02452 [340-366]
AGPPGFPGAVGAKGEAGPQGPRGSEGPQG	49.8		13.3	38.95	34.7	53.4	10.2	19.15	4.9	8.95	33.8667	42.65	18.05	99.2333	83.65	441.4	229.867	51.6	39.7	47.3	100.433	77.65	84.2	46	79	50.4	252.3	69.2	87.7333	137.4	3.3081e-05	4.25589	Up	P02452	Collagen alpha-1(I) chain OS=Homo sapiens OX=9606 GN=COL1A1 PE=1 SV=5	COL1A1	1	1	P02452	P02452 [340-368]	P02452 [340-368]
AGPPGKAGEDGHPGKPGRPGERG			122.1	185.2	154.3	7.3	192.75			17.95		296.5	205.65	251.15	31.8	146.35		173.8	139.5	125					266.75		152.9				0.452151	1.08927	Unchanged	P08123	Collagen alpha-2(I) chain OS=Homo sapiens OX=9606 GN=COL1A2 PE=1 SV=7	COL1A2	1	1	P08123	P08123 [135-157]	P08123 [135-157]
AGPPGKAGEDGHPGKPGRPGERGVVGP	149.4	57.85	125.3	165.35	49.05	482.95	134.65	187.25	66.3	14.95	51.5	249.55	221.45	144.85	90.1			208.7	99.2	88.9	70.2	122	23.8			415.4	28.6	151.15		51.85	0.663718	0.82806	Unchanged	P08123	Collagen alpha-2(I) chain OS=Homo sapiens OX=9606 GN=COL1A2 PE=1 SV=7	COL1A2	1	1	P08123	P08123 [135-161]	P08123 [135-161]
AGPPGPIGNVGAPGAKG			150.7	264.5	98.1	321	143.9	199.6		28.2	105.2		231.7	72.8						66.9								156.1	58.7	230	0.354506	0.681898	Unchanged	P02452	Collagen alpha-1(I) chain OS=Homo sapiens OX=9606 GN=COL1A1 PE=1 SV=5	COL1A1	1	1	P02452	P02452 [847-863]	P02452 [847-863]
AGPPGPIGNVGAPGAKGARG	134.45	88.8	93.1	179.35	98.85	207.15	128.8	200.65	77.1	26.45	81.3	88.5	200.6	105.8	83.8			101.15	51.55	79.05		68.05			152.05				82.35	283.9	0.662976	0.906839	Unchanged	P02452	Collagen alpha-1(I) chain OS=Homo sapiens OX=9606 GN=COL1A1 PE=1 SV=5	COL1A1	1	1	P02452	P02452 [847-866]	P02452 [847-866]
AGPPGPIGNVGAPGAKGARGSAGPPG	126.4		103.6	83.1	43.65	191.1	72.8	84.2		13.7		58.05	92.55	107.35		158.55	30.1	132.75	100.1	87.85	103.75	100.45	76.8			173.3		228.95	104.35	344.7	0.109573	1.54793	Unchanged	P02452	Collagen alpha-1(I) chain OS=Homo sapiens OX=9606 GN=COL1A1 PE=1 SV=5	COL1A1	1	1	P02452	P02452 [847-872]	P02452 [847-872]
AGPRGPPGSAGAPGKDGLNGLPGP		26.85	39.5667		67.3		43.25	76.8			50.1	51.85	56.8	146.633	93.5333	362.667	137.433	62.7		75.5333	93.0333	91.5				106.6	205.1	151.467	69.0667	133.033	9.87457e-05	2.57825	Up	P02452	Collagen alpha-1(I) chain OS=Homo sapiens OX=9606 GN=COL1A1 PE=1 SV=5	COL1A1	1	1	P02452	P02452 [1138-1161]	P02452 [1138-1161]
AGPTGARGAPGDRGEPGPPGP	121.8	61.8	75.1	138.6	83.7	150.9	90.4	126.9	42.6	17.6	77.3	75.3	155.3	142.3	130	230.4	54.1	182.9	89.9	125.4	89.4	102.3	46.5		178	84.7	65.7	184	8.3	89.9	0.654507	1.20397	Unchanged	P02452	Collagen alpha-1(I) chain OS=Homo sapiens OX=9606 GN=COL1A1 PE=1 SV=5	COL1A1	1	1	P02452	P02452 [790-810]	P02452 [790-810]
AGPTGPIGSRGPSGPPGPDGNKGEPGVVGAVGTAGP	115.7	48.35		89.05	61		64.2	94.55		8.4			97.95			175.75	36.2	94.45	52.5		93.35	97.2				103.6	71.3	126.6		283.2	0.181188	1.56651	Unchanged	P08123	Collagen alpha-2(I) chain OS=Homo sapiens OX=9606 GN=COL1A2 PE=1 SV=7	COL1A2	1	1	P08123	P08123 [600-635]	P08123 [600-635]
AGQDGRPGPPGPPGARGQAGVM	110.3		58.4	111.2	62.9	208.4	100	72.8	82.6	10.1	52.4		97		105.2	150.6	39.2	84.1	63.1	79.3	76.8	211.2	646.4		216.8	49.5	56.5	134.5		234.5	0.163869	1.74669	Unchanged	P02452	Collagen alpha-1(I) chain OS=Homo sapiens OX=9606 GN=COL1A1 PE=1 SV=5	COL1A1	1	1	P02452	P02452 [559-580]	P02452 [559-580]
AGRPGEVGPPGPPGPAGEKGSPGADGPAGAPGTPGPQG	118.5			182	108		123.8	208.7					136.3	191.1		209.9												171.2	72.9	138.5	0.871354	1.07183	Unchanged	P02452	Collagen alpha-1(I) chain OS=Homo sapiens OX=9606 GN=COL1A1 PE=1 SV=5	COL1A1	1	1	P02452	P02452 [916-953]	P02452 [916-953]
AGSEADHEGTHSTKRGHAKSRPV		0.5		2.1	3.5			0.5		1.1	22.2	11.3	25.5	193.9	195.2	122.3	92.4	15.5	342.5		116	174.9	12.5	11.6	275.8	204.3	197.1	158.1			0.000220743	18.0947	Up	P02671	Fibrinogen alpha chain OS=Homo sapiens OX=9606 GN=FGA PE=1 SV=2	FGA	1	1	P02671	P02671 [607-629]	P02671 [607-629]
AGSRGDGGPPGMTGFPGAAGRTGPPGP	90.4	39.4	66.8	175.3		293.9	108.2	81.3			120.1	113.9		150.3		211.7		107.9		71.4	109.2	103.5			109.1	118.5		109	53.3		0.894847	0.945112	Unchanged	P08123	Collagen alpha-2(I) chain OS=Homo sapiens OX=9606 GN=COL1A2 PE=1 SV=7	COL1A2	1	1	P08123	P08123 [774-800]	P08123 [774-800]
AGSRMNFRPGVLSSRQLGLPGPPDVPDHAAYHPF	35.4333	58.2667			32.3667		53.0333	48.2667	27.05	1709.7	24.0667		49.5333				22.35		413.667	320.567		10.6									0.833165	0.847106	Unchanged	Q14624	Inter-alpha-trypsin inhibitor heavy chain H4 OS=Homo sapiens OX=9606 GN=ITIH4 PE=1 SV=4	ITIH4	1	1	Q14624	Q14624 [654-687]	Q14624 [654-687]
AHYDLRHTFMGVVSLGSPSGEVSHPRKT	317.15	414.4	133.2	194.55	246.05	165.85	320.15	290.2	311.25	790.75	292.65	127.05	586.15	12.6		18.1	20.4	25.05	50.05	125.95	10.6	12.6	13.3		14.55	10.9	34.5	13.25	6.7	23.55	2.23802e-11	0.0811142	Down	P02765	Alpha-2-HS-glycoprotein OS=Homo sapiens OX=9606 GN=AHSG PE=1 SV=2	AHSG	1	1	P02765	P02765 [312-339]	P02765 [312-339]
AIGYLNTGYQR	85.5	223.3	29.5	13.8	48.8	53.2	46.9	28.9	55.1	336.7	28.1	10.6	71.8	40	57.1	17.7	88.3	57.4	102.4	229	72.2	23.5	14.7	38.4	30.7	18.7	106.4	34.5		26.7	0.760223	0.753857	Unchanged	P01023	Alpha-2-macroglobulin OS=Homo sapiens OX=9606 GN=A2M PE=1 SV=3	A2M	1	1	P01023	P01023 [1004-1014]	P01023 [1004-1014]
AIGYLNTGYQRQLNYK	79.5	134.1	54.2	42.4	52.2	41.1	54.9	46.6	63.2	742.6	34.4	14.7	92.2	50.1	52.7	29.8	82.9	50.8	105.2	182.1	84.8	33.3		31.9	49.2	53.9	109.5	32.8	46.4	48.5	0.689194	0.584098	Unchanged	P01023	Alpha-2-macroglobulin OS=Homo sapiens OX=9606 GN=A2M PE=1 SV=3	A2M	1	1	P01023	P01023 [1004-1019]	P01023 [1004-1019]
AIPVAQDLNAPSDWDSRGKDSYETSQLDDQSAETHSHKQS	89.7	35.2	50.1	111.5		120.9			65.3		67.9			126.8		139.3	86.8	169.1	90.2	105.1		84.4			158	138.6	112.7	188.3	38.6	244.7	0.0314551	1.67594	Unchanged	P10451	Osteopontin OS=Homo sapiens OX=9606 GN=SPP1 PE=1 SV=1	SPP1	1	1	P10451	P10451 [204-243]	P10451 [204-243]
AIPVAQDLNAPSDWDSRGKDSYETSQLDDQSAETHSHKQSRLY	165.1			83.6					52.3				167.2					187.9		28.7					227.4	383				749.8	0.321485	2.69423	Unchanged	P10451	Osteopontin OS=Homo sapiens OX=9606 GN=SPP1 PE=1 SV=1	SPP1	1	1	P10451	P10451 [204-246]	P10451 [204-246]
AIQDPRLFAEEKAVADTRDQ			18.1		27.8					4.2			31.8	58.5	159.3	76.8		59.9	69.1	55.8	175.2	55.5		269.2		69.2	909.7	83.8			0.0164046	8.31095	Up	P01833	Polymeric immunoglobulin receptor OS=Homo sapiens OX=9606 GN=PIGR PE=1 SV=4	PIGR	1	1	P01833	P01833 [598-617]	P01833 [598-617]
AIQDPRLFAEEKAVADTRDQADGSRASVDSGSSEEQGGSSRA	95.5	39.1	65.2	43.4		55.1			41.7		60.5		51.1				51.5	90.6		104.8		128.3			248.5					194.4	0.0157608	2.41541	Up	P01833	Polymeric immunoglobulin receptor OS=Homo sapiens OX=9606 GN=PIGR PE=1 SV=4	PIGR	1	1	P01833	P01833 [598-639]	P01833 [598-639]
AIQLTYNPDESSKPNMIDAATLK	20.9	12.35	41.85	25	21.3667	20.45	22.65	43.15	12.15	9.45	24.1	22.5667	33.55	53.175	2.75	83.7667	16.0667	88.8333	8.75	49.9	50.05	62.1667		45.6333		5.25	45.3333	54.3667	3525.3	109.925	0.120391	11.7632	Unchanged	P02679	Fibrinogen gamma chain OS=Homo sapiens OX=9606 GN=FGG PE=1 SV=3	FGG	1	1	P02679	P02679 [89-111]	P02679 [89-111]
AKNKLNDLEDALQQAKEDLARLLR					50.1	80.7			55.6	13.6	60.1	81.4				138.4	55.6	102.5	139.3	131.7									128.6	323.9	0.0179537	2.56013	Up	P04264	Keratin, type II cytoskeletal 1 OS=Homo sapiens OX=9606 GN=KRT1 PE=1 SV=6	KRT1	1	2	P04264	P04264 [440-463]	P04264 [440-463]
AKNKLNDLEDALQQAKEDLARLLRD		14.9	127.2	95.5	79.9	92.3	82.2	124.5	96.5	16.8	106.4	83	71.4	120	120.6	152.4	70.6	75	97.4	94.4	68.9	77.8			108.5	45	86.8	133.7	99.4	275.3	0.153538	1.31298	Unchanged	P04264	Keratin, type II cytoskeletal 1 OS=Homo sapiens OX=9606 GN=KRT1 PE=1 SV=6	KRT1	1	2	P04264	P04264 [440-464]	P04264 [440-464]
ALQLNNRQIR	994.8	551.9	253.9	371.3	269.5				246.8	51.3	307	548.9	546.4				21.1			12	17.9	17			8.1		25.5	4.4	4.5		4.94262e-08	0.033349	Down	P0C0L4	Complement C4-A OS=Homo sapiens OX=9606 GN=C4A PE=1 SV=2	C4A	1	2	P0C0L4	P0C0L4 [1343-1352]	P0C0L4 [1343-1352]
ALSALSDLHAHKLRVD	33.7	23.4	57	82.5	64.3	590	190.3	181.3	14.5		70.8		56.3		140.9	52.3	106.6	44.7		158.3					32.1	49.1	2321.5	101.1	74.7	143.7	0.405932	2.3642	Unchanged	P69905	Hemoglobin subunit alpha OS=Homo sapiens OX=9606 GN=HBA1 PE=1 SV=2	HBA1	1	1	P69905	P69905 [80-95]	P69905 [80-95]
ALTDMPQMRMELERPGGNEIT	78.8667		82.1667	138.733	146.05	107.3	204.35	443.875	144.25	416.7	202.975		169.2				233.567	270.05	126.4			160.7				76.5	156.3	140.95	599.825		0.719138	1.13654	Unchanged	P02671	Fibrinogen alpha chain OS=Homo sapiens OX=9606 GN=FGA PE=1 SV=2	FGA	1	1	P02671	P02671 [250-270]	P02671 [250-270]
ALTDMPQMRMELERPGGNEITR	139.725	131.05	91.025	154.175	201.2	163.775	439.75	1039.35	308.1	826.425	773.725	168.925	636.8				55.4										13.3		15.25		0.0141712	0.0716952	Down	P02671	Fibrinogen alpha chain OS=Homo sapiens OX=9606 GN=FGA PE=1 SV=2	FGA	1	1	P02671	P02671 [250-271]	P02671 [250-271]
ALTSEEAERSDGDPVQPAVLQVHQTS	82.3				42		51.7					35	32.8	154	175.2	98.7	97.3	155.4	101.7	160.4	203.2	105.4	53.3	63	136.3	71.3	60.4	106	38	252.2	0.00286808	2.45114	Up	O95810	Caveolae-associated protein 2 OS=Homo sapiens OX=9606 GN=CAVIN2 PE=1 SV=3	CAVIN2	1	1	O95810	O95810 [400-425]	O95810 [400-425]
ANGAPGLRGGAGEPGKNGAKGEPGP		51.7					56.8		31.7			178.3				152									113.3	172.7					0.109593	1.83359	Unchanged	P02461	Collagen alpha-1(III) chain OS=Homo sapiens OX=9606 GN=COL3A1 PE=1 SV=4	COL3A1	1	1	P02461	P02461 [421-445]	P02461 [421-445]
APGDKGESGPS								179.3	172.6		114.8	204.4	294.7				51					104.7	1818.7					205			0.873824	2.82072	Unchanged	P02452	Collagen alpha-1(I) chain OS=Homo sapiens OX=9606 GN=COL1A1 PE=1 SV=5	COL1A1	1	1	P02452	P02452 [777-787]	P02452 [777-787]
APGDRGEPGPPGP		32.3	45.8	89.5333	30.3667	140.8	49.4	98.3333	16.1667	10	39.0667	50	61.5	167.533	83.6	184.4	32.55	128.867	92.3667	100.45	65.75	131.05	225.733	103	154.05	148.033	44	207.1	22.2	117.967	0.00531766	2.13771	Up	P02452	Collagen alpha-1(I) chain OS=Homo sapiens OX=9606 GN=COL1A1 PE=1 SV=5	COL1A1	1	1	P02452	P02452 [798-810]	P02452 [798-810]
APGDRGEPGPPGPA	58.75	37.65	18.85	57.55	18.5		18.05	45.1		4.9		24.4	36.9	145.85	102.3	247.65	116.3	117.1	86.15		117.25	133.6	185	144.55		150.15			13.7		0.000191531	4.05323	Up	P02452	Collagen alpha-1(I) chain OS=Homo sapiens OX=9606 GN=COL1A1 PE=1 SV=5	COL1A1	1	1	P02452	P02452 [798-811]	P02452 [798-811]
APGEDGRPGPPGPQ	76.9	44.6	18.4	44.1	11.5	10.9	23.4	61	0.7	4.2	35.2	35.3	54.1	128.5	99	167.4	58.7	181	143.1	176.4	111.3	148.1	583.8	177.4	175.3	319.8	87.3	110.3		94	0.000111542	5.33818	Up	P02458	Collagen alpha-1(II) chain OS=Homo sapiens OX=9606 GN=COL2A1 PE=1 SV=3	COL2A1	1	1	P02458	P02458 [580-593]	P02458 [580-593]
APGEDGRPGPPGSIG		24.5	49.4			143.1	51.5	84.2	27.8	11		53.9	75.2	154.2	93.9				65.1	61.4	91.2	121.5				213.8		189.4	49.8	142.7	0.0144417	2.04514	Up	P05997	Collagen alpha-2(V) chain OS=Homo sapiens OX=9606 GN=COL5A2 PE=1 SV=3	COL5A2	1	1	P05997	P05997 [592-606]	P05997 [592-606]
APGENGTPGQTGARGLPG								36.9			28.5	32.4	53.4	117.5		253.5	82.6	56.7	73.7	106.6	93.1	167.3	74.1		204.5	131.3	102	140.8	26.1	230.8	0.000231411	3.28148	Up	P08123	Collagen alpha-2(I) chain OS=Homo sapiens OX=9606 GN=COL1A2 PE=1 SV=7	COL1A2	1	1	P08123	P08123 [203-220]	P08123 [203-220]
APGENGTPGQTGARGLPGERGRVG						80.3		45.2	19.3			31.4		185.7	144.7	295.2	195.6	126.7		115.7	139.4	183.3			162.6		98.2	163.5			0.0142344	3.73666	Up	P08123	Collagen alpha-2(I) chain OS=Homo sapiens OX=9606 GN=COL1A2 PE=1 SV=7	COL1A2	1	1	P08123	P08123 [203-226]	P08123 [203-226]
APGIAGAPGFPGARGP	211.8		135.9			224.3		157.9			96.6	123.5	233.1					202.9				356		233.2							0.086989	1.5622	Unchanged	P02452	Collagen alpha-1(I) chain OS=Homo sapiens OX=9606 GN=COL1A1 PE=1 SV=5	COL1A1	1	1	P02452	P02452 [402-417]	P02452 [402-417]
APGILGLPGSRGERGLPGVAG				33.3								35.5	43.3		116	200.7			133.1		80.3	123.9			89.3	98.8			47.8	355.2	0.000225598	3.70235	Up	P08123	Collagen alpha-2(I) chain OS=Homo sapiens OX=9606 GN=COL1A2 PE=1 SV=7	COL1A2	1	1	P08123	P08123 [869-889]	P08123 [869-889]
APGILGLPGSRGERGLPGVAGA		23.2	50.8	50.1	45.6	125.4	57.4	76.8	42.3	19.6				142.3				54.9	41.5	50.4	112.9	98.8			63.7	325.3		159.1	47	360.2	0.02145	2.4254	Up	P08123	Collagen alpha-2(I) chain OS=Homo sapiens OX=9606 GN=COL1A2 PE=1 SV=7	COL1A2	1	1	P08123	P08123 [869-890]	P08123 [869-890]
APGLRGGAGPPGP		26.7				184.9	46.55				28	67.75	84.35	151.75	123.55	114.8		103	49.15	101.1		159	136.3	306.7		163.5	49.75	265.55	43.4	263.55	0.0569244	1.98624	Unchanged	P02461	Collagen alpha-1(III) chain OS=Homo sapiens OX=9606 GN=COL3A1 PE=1 SV=4	COL3A1	1	1	P02461	P02461 [691-703]	P02461 [691-703]
APLQPVTPLQLFEGRRN	5.8	3.3	6.2	4.5	1.8		3	4.4	3.9		3.3	5.5	3.4	98.1	152.2	57.5	29.7	55.3	53.9	65.4	41.5	113.7	521.6	170.4	62.3	78.1	57.2	43.3	130.8	383.4	2.35601e-13	30.3357	Up	P0C0L4	Complement C4-A OS=Homo sapiens OX=9606 GN=C4A PE=1 SV=2	C4A	1	2	P0C0L4	P0C0L4 [1433-1449]	P0C0L4 [1433-1449]
AQPQFVHPEHRSFVDLSGHNL	25.7			35	141.6	44.4				7.2	36.1		27.8		325.4	210.7	102	138.7		102.3							87.4	48.7	39.1	299.3	0.00899631	3.31278	Up	O94985	Calsyntenin-1 OS=Homo sapiens OX=9606 GN=CLSTN1 PE=1 SV=1	CLSTN1	1	1	O94985	O94985 [827-847]	O94985 [827-847]
AQPQFVHPEHRSFVDLSGHNLANPHPF	189.1	103.3		96.9	185.3		251.4	214.9			234.3	95.4	177.7			176.8						157							32		0.446977	0.708777	Unchanged	O94985	Calsyntenin-1 OS=Homo sapiens OX=9606 GN=CLSTN1 PE=1 SV=1	CLSTN1	1	1	O94985	O94985 [827-853]	O94985 [827-853]
AQPQFVHPEHRSFVDLSGHNLANPHPFAVVPSTA	156.4	91.3	162		119.5	187	182.5	216.5	106.4		174.4	84.3	153.2		146.4							169.3			170.5				35.4		0.560612	0.878114	Unchanged	O94985	Calsyntenin-1 OS=Homo sapiens OX=9606 GN=CLSTN1 PE=1 SV=1	CLSTN1	1	1	O94985	O94985 [827-860]	O94985 [827-860]
AQPQFVHPEHRSFVDLSGHNLANPHPFAVVPSTAT	114.6	71.8	106	42.9	84.2	132.3	134.2	156.3	75.2		111.3	48.3	107.7	148.3	64.7	140.3	56.4		70.1	90.4		119.1	92.5		130.4			78.2		182	0.63414	1.07949	Unchanged	O94985	Calsyntenin-1 OS=Homo sapiens OX=9606 GN=CLSTN1 PE=1 SV=1	CLSTN1	1	1	O94985	O94985 [827-861]	O94985 [827-861]
AQSKGNPEQTPVLKPEEEAPAPEVG	14.3			14.2	21	187.7			12.8		16		23.4	63	194.7	40.8	272	220.8	140.8	184.1	443.8	87			40.7	73.5	206.6	111.1	55.5	134.3	0.00258368	3.65835	Up	P04004	Vitronectin OS=Homo sapiens OX=9606 GN=VTN PE=1 SV=1	VTN	1	1	P04004	P04004 [104-128]	P04004 [104-128]
AQYEDIAQK				132.5	158.3					9					54.5		76.9			94.4	116.7	39.3	89.7		317.8	60.8					0.704498	1.06333	Unchanged	P04264	Keratin, type II cytoskeletal 1 OS=Homo sapiens OX=9606 GN=KRT1 PE=1 SV=6	KRT1	1	1	P04264	P04264 [356-364]	P04264 [356-364]
AQYEDIAQKS	338.2				178.8					5.8					66.6		77.1			55.5	98.1	50.2	53.6	115.4	357.9					109.3	0.873509	0.6272	Unchanged	P04264	Keratin, type II cytoskeletal 1 OS=Homo sapiens OX=9606 GN=KRT1 PE=1 SV=6	KRT1	1	1	P04264	P04264 [356-365]	P04264 [356-365]
AQYEDIAQKSKAE	310.7			35.2	188.6	23.2				6.5		12.1	16.8	60.7	74.2		67.5			18.5	41.6	45.8		49.2	198.9	26.6		31.7		56.7	0.546206	0.720375	Unchanged	P04264	Keratin, type II cytoskeletal 1 OS=Homo sapiens OX=9606 GN=KRT1 PE=1 SV=6	KRT1	1	1	P04264	P04264 [356-368]	P04264 [356-368]
AQYEDIAQKSKAEAE	302		8.7		198.2	17				6.3	6.7	11.9	21.7	56.8	97.3	11.8	80.1	12.7	7.5	21.5	37.1	74.5		40.8	181.6	22.3	11.1	23.9	10.8	80.4	0.619404	0.672664	Unchanged	P04264	Keratin, type II cytoskeletal 1 OS=Homo sapiens OX=9606 GN=KRT1 PE=1 SV=6	KRT1	1	1	P04264	P04264 [356-370]	P04264 [356-370]
AQYEDIAQKSKAEAESL	332.4			55.6	358.2	14.5				9.2			22.1	68.4	51.1		157.4					70.1			250.4					84.4	0.400648	0.860859	Unchanged	P04264	Keratin, type II cytoskeletal 1 OS=Homo sapiens OX=9606 GN=KRT1 PE=1 SV=6	KRT1	1	1	P04264	P04264 [356-372]	P04264 [356-372]
ARPNNPDWGTFEEVSGNVSPGTR	3.4	4.6	8.3	2.2	76.7	20.1	2.9	2.4	2.4	39.2	12	1.9	12.3	110.2	567.5	15.7	132.7	568.7	186.5	259.1	197.8	125.8	20.1	17.7	65.8	16	199	17.1	6.6	103.3	2.37657e-05	10.5922	Up	P02671	Fibrinogen alpha chain OS=Homo sapiens OX=9606 GN=FGA PE=1 SV=2	FGA	1	1	P02671	P02671 [403-425]	P02671 [403-425]
ASEGGFTATGQRQLRPEHFQEVGYAAPPSPPLS	69.25	131.05	55.85	80.65	53.8333	48.55	48.9333	105.65	99.05	315.1	46.2	51.25	120.65	186.1		68.3	134.233			196.7	87.6					54.9			55.4667	190.1	0.252374	1.29017	Unchanged	Q16610	Extracellular matrix protein 1 OS=Homo sapiens OX=9606 GN=ECM1 PE=1 SV=2	ECM1	1	1	Q16610	Q16610 [20-52]	Q16610 [20-52]
ASHTSDSDVPSGVTEVVVKLFDSD			140.5	118.7			74.8	111					89.1	137.7															205.2	467.7	0.140999	2.52949	Unchanged	P10909	Clusterin OS=Homo sapiens OX=9606 GN=CLU PE=1 SV=1	CLU	1	1	P10909	P10909 [390-413]	P10909 [390-413]
ASTGKTFPGFFSPMLGEFVSETESRG		53.5	203.3						91.9		212.55								210.4									234.9	81.1		0.58893	1.25054	Unchanged	P02671	Fibrinogen alpha chain OS=Homo sapiens OX=9606 GN=FGA PE=1 SV=2	FGA	1	1	P02671	P02671 [523-548]	P02671 [523-548]
ATGFPGAAGRVGPPGP									40.3			127.8	240.4							68		36.5			154.1					283.3	0.944145	0.99492	Unchanged	P02452	Collagen alpha-1(I) chain OS=Homo sapiens OX=9606 GN=COL1A1 PE=1 SV=5	COL1A1	1	1	P02452	P02452 [873-888]	P02452 [873-888]
AVDTNRASVGQDSPEPR		9	20.3						12				24.5	150.9	146.9	101.1	39.2	123.7	127.8	95.8	110	120.8	39.3	230.2	93.5	82.4	78.5	111.2		194.2	0.000880337	7.01178	Up	Q6UX71	Plexin domain-containing protein 2 OS=Homo sapiens OX=9606 GN=PLXDC2 PE=1 SV=1	PLXDC2	1	1	Q6UX71	Q6UX71 [74-90]	Q6UX71 [74-90]
AVEDLESVGK	81			53.8	341.4	175.9					36				318.3										240				52.3	211.9	0.372402	1.49415	Unchanged	P81605	Dermcidin OS=Homo sapiens OX=9606 GN=DCD PE=1 SV=2	DCD	1	1	P81605	P81605 [87-96]	P81605 [87-96]
AVEDLESVGKGAVHD	59.2		143.5	77.9	95.2	178	105.4	98.1			129.2	91.6	82.7		94.7	113.1						84.7					65.5		51.3	218.1	0.732812	0.985734	Unchanged	P81605	Dermcidin OS=Homo sapiens OX=9606 GN=DCD PE=1 SV=2	DCD	1	1	P81605	P81605 [87-101]	P81605 [87-101]
AVFVDLEPTVIDEVR			29.3		61.3					1.7				109.3	313.4	34.7	112.9	164.2	132.2	131.9	259.9	74.4	303.1		40.3	20.7	15.9		28.7	205.8	0.234808	4.21972	Unchanged	Q71U36	Tubulin alpha-1A chain OS=Homo sapiens OX=9606 GN=TUBA1A PE=1 SV=1	TUBA1A	1	3	Q71U36	Q71U36 [65-79]	Q71U36 [65-79]
AVFVDLEPTVIDEVR			29.3		61.3					1.7				109.3	313.4	34.7	112.9	164.2	132.2	131.9	259.9	74.4	303.1		40.3	20.7	15.9		28.7	205.8	0.234808	4.21972	Unchanged	Q9BQE3	Tubulin alpha-1C chain OS=Homo sapiens OX=9606 GN=TUBA1C PE=1 SV=1	TUBA1C	1	3	Q9BQE3	Q9BQE3 [65-79]	Q9BQE3 [65-79]
AVFVDLEPTVIDEVR			29.3		61.3					1.7				109.3	313.4	34.7	112.9	164.2	132.2	131.9	259.9	74.4	303.1		40.3	20.7	15.9		28.7	205.8	0.234808	4.21972	Unchanged	Q71U36	Tubulin alpha-1A chain OS=Homo sapiens OX=9606 GN=TUBA1A PE=1 SV=1	TUBA1A	3	3	Q71U36; P68363; Q9BQE3	Q71U36 [65-79]; P68363 [65-79]; Q9BQE3 [65-79]	Q71U36 [65-79]
AVFVDLEPTVIDEVR			29.3		61.3					1.7				109.3	313.4	34.7	112.9	164.2	132.2	131.9	259.9	74.4	303.1		40.3	20.7	15.9		28.7	205.8	0.234808	4.21972	Unchanged	P68363	Tubulin alpha-1B chain OS=Homo sapiens OX=9606 GN=TUBA1B PE=1 SV=1	TUBA1B	1	3	P68363	P68363 [65-79]	P68363 [65-79]
AVFVDLEPTVIDEVR			29.3		61.3					1.7				109.3	313.4	34.7	112.9	164.2	132.2	131.9	259.9	74.4	303.1		40.3	20.7	15.9		28.7	205.8	0.234808	4.21972	Unchanged	P68363	Tubulin alpha-1B chain OS=Homo sapiens OX=9606 GN=TUBA1B PE=1 SV=1	TUBA1B	2	3	P68363; Q9BQE3	P68363 [65-79]; Q9BQE3 [65-79]	P68363 [65-79]
AVGGLGKLGKDAVEDLESVGK	41.1	30.9		104.8	24.8	55.2	62.8	48.1			67.7	24.8	64.6		800.6	110.3				22.2	27.3	34.8			106.9	544.8	70		40.4	92.2	0.158763	3.5242	Unchanged	P81605	Dermcidin OS=Homo sapiens OX=9606 GN=DCD PE=1 SV=2	DCD	1	1	P81605	P81605 [76-96]	P81605 [76-96]
AVGTSAAPVPSDNH				244.9		193.9					105.7		111.7					105.3									140.4			187.3	0.744279	0.879813	Unchanged	P02649	Apolipoprotein E OS=Homo sapiens OX=9606 GN=APOE PE=1 SV=1	APOE	1	1	P02649	P02649 [304-317]	P02649 [304-317]
AYVHMVTHF					625.55			503.05	240.65	81.1		389.05					115.7	35.05				138.55		96.45		172.3		116.25	166.75		0.0483243	0.326601	Down	P55061	Bax inhibitor 1 OS=Homo sapiens OX=9606 GN=TMBIM6 PE=1 SV=2	TMBIM6	1	1	P55061	P55061 [45-53]	P55061 [45-53]
CENVDLQRPNGL						36.9	28.1	54.7	18.1		45.8	71.3	41.2	108.2	48.4			27.9		58.4						114		54.5	80.1	341	0.0467646	2.46011	Up	Q13361	Microfibrillar-associated protein 5 OS=Homo sapiens OX=9606 GN=MFAP5 PE=1 SV=1	MFAP5	1	1	Q13361	Q13361 [162-173]	Q13361 [162-173]
CVVVDVSHEDPEVKFN				135.8		69.2	84.3		58.7		49.5			150						62.3		100								298.4	0.206561	1.92044	Unchanged	P01857	Immunoglobulin heavy constant gamma 1 OS=Homo sapiens OX=9606 GN=IGHG1 PE=1 SV=1	IGHG1	1	1	P01857	P01857 [144-159]	P01857 [144-159]
DAAQKTDTSHHDQDHPTFNKITPNLAEFAFSLYRQLA		18.3	96.5	139.1	164.4	67.7	132.3	93.9	90.9	15.6	96.4	81.1	82.8	117.8	74.2	117.6	50.8	86.3	73.6	49.1	42	57.7		80.3	94.3	95.8	69.3	65.7	46.3	113.3	0.922975	0.857808	Unchanged	P01009	Alpha-1-antitrypsin OS=Homo sapiens OX=9606 GN=SERPINA1 PE=1 SV=3	SERPINA1	1	1	P01009	P01009 [30-66]	P01009 [30-66]
DAAQKTDTSHHDQDHPTFNKITPNLAEFAFSLYRQLAH	121.2	81.1	90.1	141.2	66.6	47.3	79.9	102.3	73.8	14.1	73.4	82.7	49.2	101.6	57	120	47.7	76.3	79.9	40	30.5	54.5		66.1	74.4	86.7	69.4	58.7	53.6	88.8	0.699634	0.877872	Unchanged	P01009	Alpha-1-antitrypsin OS=Homo sapiens OX=9606 GN=SERPINA1 PE=1 SV=3	SERPINA1	1	1	P01009	P01009 [30-67]	P01009 [30-67]
DAAQKTDTSHHDQDHPTFNKITPNLAEFAFSLYRQLAHQ	81.9	53.8	105.8	225.25	101.8	53.3	170.75	103.8	80	11	71	57.8	63.1	92.5	55.4	224.8	49.7	76.6	71.5	37.9	26.8	50.5		72.3	86.2	78.6	51.5	59.9	58.3	87.7	0.585689	0.81312	Unchanged	P01009	Alpha-1-antitrypsin OS=Homo sapiens OX=9606 GN=SERPINA1 PE=1 SV=3	SERPINA1	1	1	P01009	P01009 [30-68]	P01009 [30-68]
DAAQKTDTSHHDQDHPTFNKITPNLAEFAFSLYRQLAHQS	83.3	54.3	40.2	88.5	92.9	6.8	96.7	100.4		11.9	70.3	59.2	62.7	86.2	50.9	129.3	54	79.1	75	42.8	24.4	51.6	25.5	41.5	86.3	78.5	54.2	55.6	56.7	87.8	0.623812	0.99313	Unchanged	P01009	Alpha-1-antitrypsin OS=Homo sapiens OX=9606 GN=SERPINA1 PE=1 SV=3	SERPINA1	1	1	P01009	P01009 [30-69]	P01009 [30-69]
DAEVDATLK	137.1	106.3	64.2	715.8		182	146.6	158.7		17.2	99.8		377.9	91															43	199.5	0.527013	0.554281	Unchanged	P02458	Collagen alpha-1(II) chain OS=Homo sapiens OX=9606 GN=COL2A1 PE=1 SV=3	COL2A1	1	1	P02458	P02458 [1252-1260]	P02458 [1252-1260]
DAGAKGDAGPPGP			118		81.8				2.5		118.3			384.5			54.5	158.8	87.7	48.3							16.6				0.563464	1.56041	Unchanged	P02452	Collagen alpha-1(I) chain OS=Homo sapiens OX=9606 GN=COL1A1 PE=1 SV=5	COL1A1	1	1	P02452	P02452 [831-843]	P02452 [831-843]
DAGAPGAPGGKGDAGAPGERGPPG	67.3	35.25	61.4	93.1	51.25	187.6	67.15	121.1	42.9	17.85	53.4	123.55	122.45	144.45				112.35	71.55			107.15				183.45				123.1	0.019805	1.53957	Unchanged	P02461	Collagen alpha-1(III) chain OS=Homo sapiens OX=9606 GN=COL3A1 PE=1 SV=4	COL3A1	1	1	P02461	P02461 [664-687]	P02461 [664-687]
DAGPVGPPGPPGPPGPPGPPS					22.5			13.3		61.05	21.85			130.75		297.7	307.9			28.4	90.3	86.7	154.1	77.8	106.95		319	63.35	52.25	177.25	0.00774048	4.90558	Up	P02452	Collagen alpha-1(I) chain OS=Homo sapiens OX=9606 GN=COL1A1 PE=1 SV=5	COL1A1	1	1	P02452	P02452 [1173-1193]	P02452 [1173-1193]
DAGQPGEKGSPGAQGPPGAPGPLG	107.95			126.45		184.45		123.05		18.2	59.65	235.9	90.6	115.75		145.3	23.7	77.1	42.05	39.4	62.85	74.55		69.85		140.5		69.25			0.326294	0.661213	Unchanged	P02461	Collagen alpha-1(III) chain OS=Homo sapiens OX=9606 GN=COL3A1 PE=1 SV=4	COL3A1	1	1	P02461	P02461 [925-948]	P02461 [925-948]
DALTNAVAHVDDMPNALSALSDLHAH	278.9	136.95	371.7	509.85	395.2	95.2	305	338.1	163.45	91.8	232.45	241.65	194.55		261.85	52.1					49.5	36.15	184.7	312.2		27.2	31.7			45	0.00698015	0.430733	Down	P69905	Hemoglobin subunit alpha OS=Homo sapiens OX=9606 GN=HBA1 PE=1 SV=2	HBA1	1	1	P69905	P69905 [65-90]	P69905 [65-90]
DANLEAGNVKETRASRA	58.4	32.6	56.4		48.4	112.8	56.4	31.4			67.4	91.4	91.7	167.9	101.8	227.9		103.2	87.8	80.5	71.1	152.7			167.9	74.2	116	88.7		237	0.000970092	1.99377	Unchanged	P35555	Fibrillin-1 OS=Homo sapiens OX=9606 GN=FBN1 PE=1 SV=4	FBN1	1	1	P35555	P35555 [26-42]	P35555 [26-42]
DAPLQPVTPLQLFEGRRN	28.7	15.7	30	43	13.5	23	30.2	40	38.3	2	53.1	29.8	28.6	105.1	386	43.8	23.2	46.8	79	114.9	102.7	163.4	236.2	294.1	65.7	68.1	43.3	32.4	68.3	207.2	0.000157563	4.23182	Up	P0C0L4	Complement C4-A OS=Homo sapiens OX=9606 GN=C4A PE=1 SV=2	C4A	1	2	P0C0L4	P0C0L4 [1432-1449]	P0C0L4 [1432-1449]
DAVEDLESVGK		13.8	54.5	143	46.9	67.4	20.3				29.3	36.7	50		439	64.8										300.9				164.6	0.0237308	4.72164	Up	P81605	Dermcidin OS=Homo sapiens OX=9606 GN=DCD PE=1 SV=2	DCD	1	1	P81605	P81605 [86-96]	P81605 [86-96]
DAVEDLESVGKGAVH	43.7		28.8	27.2	18.5	22.3	21.8			6.9	24.3		66.3		257	74.6		132.4	65.5	46.6	546.8	354.7		204.2	85.7	96	242.6	126.2	48.5	284.7	8.71773e-06	6.34815	Up	P81605	Dermcidin OS=Homo sapiens OX=9606 GN=DCD PE=1 SV=2	DCD	1	1	P81605	P81605 [86-100]	P81605 [86-100]
DDANVVRDRDLEVDTTLK		85.2	131.6	318.4	59.9	393.6	136.5	146.3	116.3	40.1	145		409.4	41.4		181.2												69.2	40.7	279.6	0.348705	0.679322	Unchanged	P02452	Collagen alpha-1(I) chain OS=Homo sapiens OX=9606 GN=COL1A1 PE=1 SV=5	COL1A1	1	1	P02452	P02452 [1219-1236]	P02452 [1219-1236]
DDILASPPRLPEPQPYPGAPH	14.1		12.2	11.9	8.3	12.5	17.9	19.25		3.3	21.4			165.7	177.55	44.05	57.45	61.1	76.05	46.7	216.6	69			199.4	144.25	148.3	230.05	71.4	318.85	3.68671e-08	10.061	Up	P39060	Collagen alpha-1(XVIII) chain OS=Homo sapiens OX=9606 GN=COL18A1 PE=1 SV=5	COL18A1	1	1	P39060	P39060 [1534-1554]	P39060 [1534-1554]
DDILASPPRLPEPQPYPGAPHH	63.8	55.2	93.8	73.6	57	127.7	95.8	125.4	53.1		87.6	49.5	92	166.6	95.2	150.5					102.3	109.4				108.5		157.7	33.3	205.5	0.0775866	1.54472	Unchanged	P39060	Collagen alpha-1(XVIII) chain OS=Homo sapiens OX=9606 GN=COL18A1 PE=1 SV=5	COL18A1	1	1	P39060	P39060 [1534-1555]	P39060 [1534-1555]
DDILASPPRLPEPQPYPGAPHHS	20.3		22	20.5	50.8	33.2	26.7	31.6	17.9		26.5	14	18.7	139.6	206.1			145.9	103.3	130.7	179	80.2			72.4	71		180.4	26.1	261.8	7.9166e-07	5.18589	Up	P39060	Collagen alpha-1(XVIII) chain OS=Homo sapiens OX=9606 GN=COL18A1 PE=1 SV=5	COL18A1	1	1	P39060	P39060 [1534-1556]	P39060 [1534-1556]
DDILASPPRLPEPQPYPGAPHHSS	72.2	42.7	65.9	52.7	45.9	102.1	77.3	102.8	45.3	16.6	39.8	30.4	70.8	164.5	96.8	132.7	30.5	44.2	74.85	99.6	108.8	115.5		161.9	107.3	133.25	68.1	149.1	36.4	173.15	0.00638043	1.80318	Unchanged	P39060	Collagen alpha-1(XVIII) chain OS=Homo sapiens OX=9606 GN=COL18A1 PE=1 SV=5	COL18A1	1	1	P39060	P39060 [1534-1557]	P39060 [1534-1557]
DDILASPPRLPEPQPYPGAPHHSSYV	4.55	3.7	4.9		5.9		2.8	6.75			2.4	4.35	3.2	183.2	68.65	14.6	43	45.9	144.1	52.4	208.1	82.6	117.4	24.9	74.25	299.033	85.9	341.167	44.5333	181.75	7.40857e-12	27.6239	Up	P39060	Collagen alpha-1(XVIII) chain OS=Homo sapiens OX=9606 GN=COL18A1 PE=1 SV=5	COL18A1	1	1	P39060	P39060 [1534-1559]	P39060 [1534-1559]
DDPDAPLQPVTPLQLFEGR	6.2	37.1	3.5	2	2.5	1.6			6.4	97.7	5.9	1.7	15.5	15.5	32.6	6.1	43.8	70	124.5	362.4	108.7	33.7	25.2	18.5	14.7	15.1	89.3	17.6		73	0.00142029	4.01086	Up	P0C0L4	Complement C4-A OS=Homo sapiens OX=9606 GN=C4A PE=1 SV=2	C4A	1	2	P0C0L4	P0C0L4 [1429-1447]	P0C0L4 [1429-1447]
DDPDAPLQPVTPLQLFEGRRN	9	4.7	16	12.4	5.1	6.6	8.3	11.2	8.3	0.6	9.6	9.4	9.1	112.65	126.05	46.2	21.15	53.45	41.3	102.5	244.55	99.25	85.6	156.85	92.75	135.85	56.2	38.25	560.55	251.6	3.62408e-09	15.4241	Up	P0C0L4	Complement C4-A OS=Homo sapiens OX=9606 GN=C4A PE=1 SV=2	C4A	1	2	P0C0L4	P0C0L4 [1429-1449]	P0C0L4 [1429-1449]
DDTQFVRFDNDAASPR	14.3	4.9	17			26	8.4	8.8			30.8	16.6	22	105.5	248.8	85.6		47.8	75.3		267.8	101.6	127.5	307.1		149	272.6		50	553.4	1.46862e-07	11.129	Up	P13747	HLA class I histocompatibility antigen, alpha chain E OS=Homo sapiens OX=9606 GN=HLA-E PE=1 SV=4	HLA-E	1	1	P13747	P13747 [50-65]	P13747 [50-65]
DEAAFFDTASTGK	59.9		84.9				63.4				116.5		117.3						152.1			238.8					268.6	173.6	1200.2	192.9	0.0115712	4.19721	Up	P02671	Fibrinogen alpha chain OS=Homo sapiens OX=9606 GN=FGA PE=1 SV=2	FGA	1	1	P02671	P02671 [515-527]	P02671 [515-527]
DEAGSEADHEGTHSTKRGHAKSRP			4		6.8					0.3		14.7	18.4		158.8	51.2	19.5		87.3	13.5	75.7		41.7	84.7	450.5			158.8			0.0163128	12.9152	Up	P02671	Fibrinogen alpha chain OS=Homo sapiens OX=9606 GN=FGA PE=1 SV=2	FGA	1	1	P02671	P02671 [605-628]	P02671 [605-628]
DEAGSEADHEGTHSTKRGHAKSRPV	7.3	8.4	5.7	5.6	6.3		8.8	99		100.45	26.15	32	30.45	135.5	115.25	80.75	85.55	136.25	233.2	108	365.6	123.15	11.8	12.5	228.85	102.4	139.35	118.2	12.55	12.7	0.00163697	3.96212	Up	P02671	Fibrinogen alpha chain OS=Homo sapiens OX=9606 GN=FGA PE=1 SV=2	FGA	1	1	P02671	P02671 [605-629]	P02671 [605-629]
DELFQDRF	25.9	13.6	30.3	32.1					13.5			19.4	13.3	94.2			28.6	48.1	103.5	95.5		72.3				55.4	53.4				0.000112598	3.2554	Up	P10909	Clusterin OS=Homo sapiens OX=9606 GN=CLU PE=1 SV=1	CLU	1	2	P10909	P10909 [188-195]	P10909 [188-195]
DEPCKEILRPR	212.8	50.4				155.1		137.6	101.7			162.1												112.3					68.9	237.6	0.967181	1.02184	Unchanged	P01031	Complement C5 OS=Homo sapiens OX=9606 GN=C5 PE=1 SV=4	C5	1	1	P01031	P01031 [666-676]	P01031 [666-676]
DEPPQSPWDRVKDLAT			5.3							3.5		7.5		85.7	37.9	11.4	97.7	130.5	138.8	104.1	169.9	59.1	6.5		66.8	127.8	247.2	264.6		128.9	1.97909e-05	20.5755	Up	P02647	Apolipoprotein A-I OS=Homo sapiens OX=9606 GN=APOA1 PE=1 SV=1	APOA1	1	1	P02647	P02647 [25-40]	P02647 [25-40]
DEPPQSPWDRVKDLATVYVDVLK			72	71.8	181.2	56.1	97.6	102.7	54.6	137.3	103.6	32.3	37	89.6	77.1	41.2	152	136.1	132.5	107.9	182.9	44			67.9	95	124.4	185	49	109.7	0.264681	1.23563	Unchanged	P02647	Apolipoprotein A-I OS=Homo sapiens OX=9606 GN=APOA1 PE=1 SV=1	APOA1	1	1	P02647	P02647 [25-47]	P02647 [25-47]
DFLAEGGGVR	45.4		175.8				67.9	54.4	65.3	88	169.4	200.4	35.3		8.7	3.4	16.6	15	46.5	16.7	11.3	37	23.5	209.5	7.9	58.7	64.3	37.3	1323.8		0.0287314	1.25083	Unchanged	P02671	Fibrinogen alpha chain OS=Homo sapiens OX=9606 GN=FGA PE=1 SV=2	FGA	1	1	P02671	P02671 [26-35]	P02671 [26-35]
DFLAEGGGVRGPR										78.5	77.1		105.5						187.4	80.4	96.7					170.3	243.1		153.4		0.0345203	1.78342	Unchanged	P02671	Fibrinogen alpha chain OS=Homo sapiens OX=9606 GN=FGA PE=1 SV=2	FGA	1	1	P02671	P02671 [26-38]	P02671 [26-38]
DFLKAVDTNRASVGQDSPEPR				5.6		4.4	3.7	4.4						78.3	131.6	84.2	20.1	75.5	66.3	51.4	101.6	141.5	29.6	425	107.7	157.6	55.1	77.8	64.3	272.5	5.74701e-12	25.2207	Up	Q6UX71	Plexin domain-containing protein 2 OS=Homo sapiens OX=9606 GN=PLXDC2 PE=1 SV=1	PLXDC2	1	1	Q6UX71	Q6UX71 [70-90]	Q6UX71 [70-90]
DGADAGQKHAGAPEDASQEEESVLWTILISILKLVLEILF			193	173.8	156.8	72	47.1	78.9	19.1	5.6	49	27.8	24.6		93.3	332.5	45.7	148.4	248.1	172.2	55.4	167.2	70		233	122.3	83.9	156.7	27.5		0.0442573	1.81316	Unchanged	Q7Z4R8	UPF0669 protein C6orf120 OS=Homo sapiens OX=9606 GN=C6orf120 PE=1 SV=1	C6orf120	1	1	Q7Z4R8	Q7Z4R8 [152-191]	Q7Z4R8 [152-191]
DGATGAAGPPGP			56.3	137.25	60.7	152.6	97.15	147.8	25.6	22.1	99.95	235.7	152.8	165.85	81.65		36.4	73.8	42.4	55.8	87.25	79.25		172.9	85.95	139.6	86.4	115.25		175.05	0.904265	0.924344	Unchanged	P02452	Collagen alpha-1(I) chain OS=Homo sapiens OX=9606 GN=COL1A1 PE=1 SV=5	COL1A1	1	1	P02452	P02452 [325-336]	P02452 [325-336]
DGATGAAGPPGPT	95.4	29.5	40.2	78			37	41.6			68.4	39.8	52.9	152.3	116.4	128.6	65.3		41.1	60.6	78.5	152.7			84.8			137.9	55.5	203.1	0.00330105	1.98343	Unchanged	P02452	Collagen alpha-1(I) chain OS=Homo sapiens OX=9606 GN=COL1A1 PE=1 SV=5	COL1A1	1	1	P02452	P02452 [325-337]	P02452 [325-337]
DGEAGAQGPPGP	84.3	21.8	48.45	80.65	34.5	97.2	49.7	71.6	21.25	10.55	46.2	77.15	62.9	145.3	69.45	100.55	18.8	85.7	63.55	55.95	66.2	90.05		212.55	98.25	201.05	36.2	219.3	41.4	182.85	0.0208503	1.94097	Unchanged	P02452	Collagen alpha-1(I) chain OS=Homo sapiens OX=9606 GN=COL1A1 PE=1 SV=5	COL1A1	1	1	P02452	P02452 [613-624]	P02452 [613-624]
DGEAGAQGPPGPA	56.25	16.95	25.45	40.95	22.65	46.05	23.05	34.25	17.15	4.8	31.35	21.35	31.5	172.55	94.15	168.45	50.15	85.55	57.2	87.8	86.85	123.5	371.15	197.15	75.85	172.85	59.3	191.4	72.9	229.8	2.55436e-07	4.72421	Up	P02452	Collagen alpha-1(I) chain OS=Homo sapiens OX=9606 GN=COL1A1 PE=1 SV=5	COL1A1	1	1	P02452	P02452 [613-625]	P02452 [613-625]
DGETGAAGPPGP			84.2	170		130.1					64.7			279.6					79.3									242.5			0.335236	1.78589	Unchanged	P02458	Collagen alpha-1(II) chain OS=Homo sapiens OX=9606 GN=COL2A1 PE=1 SV=3	COL2A1	1	1	P02458	P02458 [635-646]	P02458 [635-646]
DGETGAAGPPGPA	109.6	54.9	80.8	258.7		171.2	74.8	134.6	39.3		85.1				145.2						118.5		521.9	111.4		171.9			70.5	195.2	0.134351	1.70061	Unchanged	P02458	Collagen alpha-1(II) chain OS=Homo sapiens OX=9606 GN=COL2A1 PE=1 SV=3	COL2A1	1	1	P02458	P02458 [635-647]	P02458 [635-647]
DGFRHRHPDE			331.3		287.1	11.5												25.5		27.9			261.7	138.2							0.784931	0.539729	Unchanged	P02671	Fibrinogen alpha chain OS=Homo sapiens OX=9606 GN=FGA PE=1 SV=2	FGA	1	1	P02671	P02671 [507-516]	P02671 [507-516]
DGKTGPPGPA			2154.9		374.5	165.7	86.8	130.4		11.3	68.9	109.8	177		32.9		12.9	21	20.5	23.6	18.5	33.6		383.2	45.8	53.6	13.8	57.8		11.9	0.01361	0.153924	Down	P02452	Collagen alpha-1(I) chain OS=Homo sapiens OX=9606 GN=COL1A1 PE=1 SV=5	COL1A1	1	1	P02452	P02452 [550-559]	P02452 [550-559]
DGLAHLDNLKGTFA			230.6	81.4		320.7	52.7			20.4	522.3	84.5					48.5			79.5	557.2					59.2	953.5	224.2		144	0.548226	1.57405	Unchanged	P68871	Hemoglobin subunit beta OS=Homo sapiens OX=9606 GN=HBB PE=1 SV=2	HBB	1	1	P68871	P68871 [74-87]	P68871 [74-87]
DGNNGAQGPPGP			110.5	215.9	82.75		107.7	100.05		10.85	112.7	137.15	76.85	215.4	132.95		29.1	152.1	89.1	64.65	47.15	113.9		285.9		184	21.7	85.65			0.861354	1.11708	Unchanged	P08123	Collagen alpha-2(I) chain OS=Homo sapiens OX=9606 GN=COL1A2 PE=1 SV=7	COL1A2	1	1	P08123	P08123 [525-536]	P08123 [525-536]
DGNNGAQGPPGPQ			117.8	202.2	114.5		23.6		2		139.5	27.4		324.5	265.2	233.6	93.1	83.6	55.1	32.3	41.5	132	899.7	484.6	95.7	151.4					0.133281	2.48388	Unchanged	P08123	Collagen alpha-2(I) chain OS=Homo sapiens OX=9606 GN=COL1A2 PE=1 SV=7	COL1A2	1	1	P08123	P08123 [525-537]	P08123 [525-537]
DGNNGAQGPPGPQGVQGGKGEQGP	67.9	48.8	92	126.7	84	98.3	104.3	65.4		21.1	94.7	95.6	115.5	130.7		203.6	37.2	161.1		47.1	97.1	50.9					82.6	170.9	131.4		0.371394	1.3163	Unchanged	P08123	Collagen alpha-2(I) chain OS=Homo sapiens OX=9606 GN=COL1A2 PE=1 SV=7	COL1A2	1	1	P08123	P08123 [525-548]	P08123 [525-548]
DGPAGAPGTPGPQG					29.65					3.4		33.1			51	411.15	157.35	37.1	14.45	35.9	82.2	78.75		115.35	54.8	62.85	217.95	65.3	73.1	140.9	0.14674	4.8319	Unchanged	P02452	Collagen alpha-1(I) chain OS=Homo sapiens OX=9606 GN=COL1A1 PE=1 SV=5	COL1A1	1	1	P02452	P02452 [940-953]	P02452 [940-953]
DGPDTLLSKTFFPDGEDRPV	128.1		94.4	68.3	17.4	37.5	88.7	179.1	50.6	30.7	29.4		45.3		83.8	163.8				59.4	108.7		135.2			69.2	113.1			369.2	0.0234242	1.96985	Unchanged	P10082	Peptide YY OS=Homo sapiens OX=9606 GN=PYY PE=1 SV=3	PYY	1	1	P10082	P10082 [68-87]	P10082 [68-87]
DGPVSFKPGHLAAVINEVEVQQEQQEHLLGDLQN	51.2	26.2	42.2	57.4	21.4	120.9	53.6	54.8	40.9	7.8			60.8	93.5	106.9	85.4	49.4	82.2	92.9	117.1	60.3	77.8	199.3		107.5	54.8	82.2	93.8	65.2	115.7	0.00503806	1.8992	Unchanged	Q9H8L6	Multimerin-2 OS=Homo sapiens OX=9606 GN=MMRN2 PE=1 SV=2	MMRN2	1	1	Q9H8L6	Q9H8L6 [153-186]	Q9H8L6 [153-186]
DGQPGAKGEPGDAGAKGDAGPPGP	82.3	44.0667	118.733	156.05	65.7667	410.55	83.5333	198.275	41.8	25.125	101.5	329.675	174.45	169.033			24.35					85.15	48			251.95			93.2333	148.975	0.750018	0.832035	Unchanged	P02452	Collagen alpha-1(I) chain OS=Homo sapiens OX=9606 GN=COL1A1 PE=1 SV=5	COL1A1	1	1	P02452	P02452 [820-843]	P02452 [820-843]
DGRAGVMGPPGSRGA			131.4			237.4	136.2				171.6	127.1	194.4			239.3				102.3					187.4						0.93087	1.06001	Unchanged	P08123	Collagen alpha-2(I) chain OS=Homo sapiens OX=9606 GN=COL1A2 PE=1 SV=7	COL1A2	1	1	P08123	P08123 [411-425]	P08123 [411-425]
DGSPGKDGVRGLT	129.9	57.05	61.55	255.15	60.05	87.75	103.6	129.05	20.9	12.9	74.65	94.55	213.6	148.4	110.05	178.8		88.25	69.35	65.65	46.25	136.2	20.2	55.15	135.75	88	31.05	231.45	82.4	254.25	0.626695	1.08766	Unchanged	P02452	Collagen alpha-1(I) chain OS=Homo sapiens OX=9606 GN=COL1A1 PE=1 SV=5	COL1A1	1	1	P02452	P02452 [754-766]	P02452 [754-766]
DGTIEVPK			47.5			145.7	51.7	96.4	43.3		36.8			135.4				64.2	52.4	67.2	95.6	68.2				228.9		529.6			0.120079	2.2096	Unchanged	P02749	Beta-2-glycoprotein 1 OS=Homo sapiens OX=9606 GN=APOH PE=1 SV=3	APOH	1	1	P02749	P02749 [317-324]	P02749 [317-324]
DGVPGKDGPRGPT	81.6	36.2					79.6	141.1		14.1															117	279.7		126.2		48	0.189193	2.02389	Unchanged	P02461	Collagen alpha-1(III) chain OS=Homo sapiens OX=9606 GN=COL3A1 PE=1 SV=4	COL3A1	1	1	P02461	P02461 [752-764]	P02461 [752-764]
DHENANKILNRPK	85.4	29.4						67.9	4.7			93.9	43.2	186.4	194.9	132	130.9	74.9	103.8	110.3	64.3	118.7	48.8	21.4	197.5	180.8	167.2	96.2			0.0787375	2.25344	Unchanged	P00740	Coagulation factor IX OS=Homo sapiens OX=9606 GN=F9 PE=1 SV=2	F9	1	1	P00740	P00740 [33-45]	P00740 [33-45]
DIHFHSPAFQHPPT			25.3				19.8	28.5			29.1			180.8					128.5	51.3	107.7				92.3	308.3		292.1			0.000234695	6.45987	Up	P10909	Clusterin OS=Homo sapiens OX=9606 GN=CLU PE=1 SV=1	CLU	1	1	P10909	P10909 [259-272]	P10909 [259-272]
DILAQVKPLGPQLADPEVFLPQGE	135.9	27.2		208.6			64.2	76.3	41.8	28.4	161.3	144.8	47.1									91.6			61.2			56.8	59.4	154.2	0.859872	0.90466	Unchanged	Q15517	Corneodesmosin OS=Homo sapiens OX=9606 GN=CDSN PE=1 SV=3	CDSN	1	1	Q15517	Q15517 [501-524]	Q15517 [501-524]
DIPMNPMCIYRSPE		34.35	80.75	60.65	46.55	111.5		91.4	52.35	12.6	58.45		80.25	108.75	97.3	172.4		54.3	34.8	65.85	33.1	89.7				173.55		189.8		306.3	0.0683657	1.9167	Unchanged	P01008	Antithrombin-III OS=Homo sapiens OX=9606 GN=SERPINC1 PE=1 SV=1	SERPINC1	1	1	P01008	P01008 [46-59]	P01008 [46-59]
DKGEPGGPGADGVPGKDGPRGP	280.2	107.6	217.1	316.2			198.6	292	136.8	38.2	111.7	59.8						73	63.6	33.7		88.9				183.5		139		93.2	0.102472	0.548369	Unchanged	P02461	Collagen alpha-1(III) chain OS=Homo sapiens OX=9606 GN=COL3A1 PE=1 SV=4	COL3A1	1	1	P02461	P02461 [742-763]	P02461 [742-763]
DKTNVKAAWGKVG		47.7	372.8	241.8	198.5	299.4	365.6		192.8	210.3		245.8			154.4						351.4						738.5		96.9		0.767811	1.38764	Unchanged	P69905	Hemoglobin subunit alpha OS=Homo sapiens OX=9606 GN=HBA1 PE=1 SV=2	HBA1	1	1	P69905	P69905 [7-19]	P69905 [7-19]
DLGTLSGIGTLDGFRHRHPDEAAF	18.4	13	14.9	12.4	18.7	14.4	18.2	20	8.9	3	8.4	7.9	9.9	100	52.1	24	105.7	57.5	185.9	53.2	65.3	61.1	20.1	4.4	157.1	113.1	137.6	159.7	606.85	77.8	2.23574e-06	9.01384	Up	P02671	Fibrinogen alpha chain OS=Homo sapiens OX=9606 GN=FGA PE=1 SV=2	FGA	1	1	P02671	P02671 [496-519]	P02671 [496-519]
DLGTLSGIGTLDGFRHRHPDEAAFFDTASTGK	51.5						54.1	71.9				38.2	30.6				76.3			65.7	57.7		152.9					87.8	137.3	110.6	0.00843005	1.99611	Unchanged	P02671	Fibrinogen alpha chain OS=Homo sapiens OX=9606 GN=FGA PE=1 SV=2	FGA	1	1	P02671	P02671 [496-527]	P02671 [496-527]
DLKLVPPMEEDYPQFGSPK	119.75	63.85	217.8	188.9	91.4	203.25	161.55	179.3	135.9	23.35	160.4	90.35	133.4	117.15	44.3	42.3	13.6	43.85	121	46.3	35.1	53.6	11.5	65.4	91.25	86.45	21.95	155.65	59.55	156.8	0.0035727	0.503875	Unchanged	P08697	Alpha-2-antiplasmin OS=Homo sapiens OX=9606 GN=SERPINF2 PE=1 SV=3	SERPINF2	1	1	P08697	P08697 [473-491]	P08697 [473-491]
DLQVGQVELGGGPGAGSLQPLALEGSLQ		47.2	112.6				91.4	139.6	115.9	29.7	140.5	386.3	188.8								141					191.1	272.8			220.8	0.059067	1.48389	Unchanged	P01308	Insulin OS=Homo sapiens OX=9606 GN=INS PE=1 SV=1	INS	1	1	P01308	P01308 [60-87]	P01308 [60-87]
DLRHTFMGVVSLGSPSGEVSHPRKT	118.85	54.6	116.9	91.35	137.9	127.7	91.85	124.4	102.3	30.4	136.5	141.35	129.7	71.65	60.25	29.8		107.1	114.25	174.05	111	68.35	58.3		49.15	67.5	139.85	65.5		153.8	0.251391	0.840431	Unchanged	P02765	Alpha-2-HS-glycoprotein OS=Homo sapiens OX=9606 GN=AHSG PE=1 SV=2	AHSG	1	1	P02765	P02765 [315-339]	P02765 [315-339]
DLSGHNLANPHPF	64.5	47.8	40.6	91	42.2	43.3	46.9	41.8	28.5		53.5	77.8	50.4	147.9	74.7	102.9		32.4	53	41.1		92.6			124.8	60.8	40.2	73.5	40.7	218.1	0.0587421	1.62005	Unchanged	O94985	Calsyntenin-1 OS=Homo sapiens OX=9606 GN=CLSTN1 PE=1 SV=1	CLSTN1	1	1	O94985	O94985 [841-853]	O94985 [841-853]
DLVPGNFKSQLQ	258.8	164.8	347.4	283.6	533.6	372.4		463.7	220.7	102.1	539.5	202.7	387.3						77.4	104.7	180.3	149.5									0.00797807	0.396146	Down	P02671	Fibrinogen alpha chain OS=Homo sapiens OX=9606 GN=FGA PE=1 SV=2	FGA	1	1	P02671	P02671 [231-242]	P02671 [231-242]
DNEEGFFSARGHRPLD			29.6	28.7	81.9	31.1	30.5	48.8	44.7	145.2	58.9	22.1	59.5		353.7		88.2												829.7	135.2	0.0375254	6.65869	Up	P02675	Fibrinogen beta chain OS=Homo sapiens OX=9606 GN=FGB PE=1 SV=2	FGB	1	1	P02675	P02675 [35-50]	P02675 [35-50]
DNVDDPTGNFRSGPLTGWR			43.4	25.2	47.2	28.4	34.6		27.5		48.7		37.3	126.7	92		70.5	51.9	94.7	76.7	65							172.6		265.1	0.000192173	3.08724	Up	Q12907	Vesicular integral-membrane protein VIP36 OS=Homo sapiens OX=9606 GN=LMAN2 PE=1 SV=1	LMAN2	1	1	Q12907	Q12907 [304-322]	Q12907 [304-322]
DNVDDPTGNFRSGPLTGWRV		29	6.8	13.8	11.7								7.4	162.7		114.6										100		241.9	106.8	134.4	0.000150324	10.4367	Up	Q12907	Vesicular integral-membrane protein VIP36 OS=Homo sapiens OX=9606 GN=LMAN2 PE=1 SV=1	LMAN2	1	1	Q12907	Q12907 [304-323]	Q12907 [304-323]
DPDAPLQPVTPLQLFEGRRN	6.9		8.4	7			4.6	6	5.1		7.4	6.6	6	144	288	69.9	27.2	64.8	52.2	88.2	73.2	147.8	107.7	181.4	84.7	84.4	61.3	31.2	103.6	253.8	6.56484e-13	17.0087	Up	P0C0L4	Complement C4-A OS=Homo sapiens OX=9606 GN=C4A PE=1 SV=2	C4A	1	2	P0C0L4	P0C0L4 [1430-1449]	P0C0L4 [1430-1449]
DPPPPPLPAERG		60.9		142.2			137.2			25.5				83.8								110.7					123.1				0.468897	1.15765	Unchanged	Q8NES3	Beta-1,3-N-acetylglucosaminyltransferase lunatic fringe OS=Homo sapiens OX=9606 GN=LFNG PE=1 SV=2	LFNG	1	1	Q8NES3	Q8NES3 [27-38]	Q8NES3 [27-38]
DQGPVGRTGEVGA		92.1		398.9	140.9		342.8	360.8	193.5	29.5	191	116.5	233.5	55.7				39.1	27.1	43		44.5		53.4		39.9		90.6	45.4	133.9	0.000940179	0.272732	Down	P08123	Collagen alpha-2(I) chain OS=Homo sapiens OX=9606 GN=COL1A2 PE=1 SV=7	COL1A2	1	1	P08123	P08123 [824-836]	P08123 [824-836]
DQGPVGRTGEVGAVGPPGFAGEKGP	161.3	38.2	163.7	269.65	50.65	276.4	163.8	171.35	86.75		153.7	64.2	130.1	148.85	63.9	130.9	14.5	96.3	97.8	96.4	47.9	77.7	57.1	38.6	130.55	160.75	50.9	185.1	41.7	277.15	0.114384	0.700292	Unchanged	P08123	Collagen alpha-2(I) chain OS=Homo sapiens OX=9606 GN=COL1A2 PE=1 SV=7	COL1A2	1	1	P08123	P08123 [824-848]	P08123 [824-848]
DQGPVGRTGEVGAVGPPGFAGEKGPSGEAGTAGPPGTPGP	132.8		71.2				112									163.7		144				85.4									0.475974	1.24399	Unchanged	P08123	Collagen alpha-2(I) chain OS=Homo sapiens OX=9606 GN=COL1A2 PE=1 SV=7	COL1A2	1	1	P08123	P08123 [824-863]	P08123 [824-863]
DQGPVGRTGEVGAVGPPGFAGEKGPSGEAGTAGPPGTPGPQG	67.5		32.8	69			42.1	80.6			82.4		52.4	129.8		335.4	91.8	110.6	69	88.9	76.2				106.3	86.8	115.1	149.2	82.7	222.9	0.00178075	2.10023	Up	P08123	Collagen alpha-2(I) chain OS=Homo sapiens OX=9606 GN=COL1A2 PE=1 SV=7	COL1A2	1	1	P08123	P08123 [824-865]	P08123 [824-865]
DQNVEELKGRLTPY			8.7		17.1	27.9								49.4	33.7	13.1	102.1	121.3	128.1	117.5	100.3	50.3			84.7	31.8	116.9	248		126.1	0.0204448	5.28053	Up	P06727	Apolipoprotein A-IV OS=Homo sapiens OX=9606 GN=APOA4 PE=1 SV=4	APOA4	1	1	P06727	P06727 [191-204]	P06727 [191-204]
DQTVSDNELQEMSNQGSKYVNKEIQNAVNGVK	114.2	61.6											66.2													169.6	372.2	524			0.0309388	4.40413	Up	P10909	Clusterin OS=Homo sapiens OX=9606 GN=CLU PE=1 SV=1	CLU	1	1	P10909	P10909 [23-54]	P10909 [23-54]
DRFRPDGLPKKY		143.8			175		140		134.4	135.4	179.5		209.1				216.9		197.5	380.3											0.134705	1.65977	Unchanged	P35542	Serum amyloid A-4 protein OS=Homo sapiens OX=9606 GN=SAA4 PE=1 SV=2	SAA4	1	1	P35542	P35542 [119-130]	P35542 [119-130]
DRGDVGEKGPEGAPGKDGGRG	137.2	71.55	154.85			108.1						95.7	188.1	232.05	118.85	177.1		241.8	160.4	182.6	127.5				123.9	441.7		428.4			0.0278202	1.77443	Unchanged	P02458	Collagen alpha-1(II) chain OS=Homo sapiens OX=9606 GN=COL2A1 PE=1 SV=3	COL2A1	1	1	P02458	P02458 [766-786]	P02458 [766-786]
DRNKPGVYTDVAYYLAWIREHTVS	143.4	83.2	55.7	155.9	86		96.7	122	156.9	44.5	40.1	83.4	105.9		91.8		58.4									60.8			52.3	251.2	0.863115	1.05206	Unchanged	P00748	Coagulation factor XII OS=Homo sapiens OX=9606 GN=F12 PE=1 SV=3	F12	1	1	P00748	P00748 [592-615]	P00748 [592-615]
DRNLPSDSQDLGQHG	36.7	16	32.5	47	17.9	37.7	20	23.4	26.7		25.1	37.6	21.3	150.3	79.5	63.1	215.1	67.6	84.3	65.9	85	52.9	35.8	64.6	110.1	118.9	84.3	155.8	110.8	266	2.04033e-08	3.7369	Up	P10124	Serglycin OS=Homo sapiens OX=9606 GN=SRGN PE=1 SV=3	SRGN	1	1	P10124	P10124 [137-151]	P10124 [137-151]
DRNLPSDSQDLGQHGLEEDFM	58.7	16.1		69.4										212.6	95.1	85.85	135.7	96.7	84.55	73.7	84.25				105	66.9	62.1	77.9	56.1	211	0.199897	2.15096	Unchanged	P10124	Serglycin OS=Homo sapiens OX=9606 GN=SRGN PE=1 SV=3	SRGN	1	1	P10124	P10124 [137-157]	P10124 [137-157]
DRNLPSDSQDLGQHGLEEDFML	41.35	21.95	37.9	76.7		43	35.05	21			40.95	44.4	16.8	171.25	77.3	96.45	185.5	60.2	70.8	61.3	54.4	48.65			112.1	106	88.05	100.25	107.4	240.2	2.62026e-05	2.77825	Up	P10124	Serglycin OS=Homo sapiens OX=9606 GN=SRGN PE=1 SV=3	SRGN	1	1	P10124	P10124 [137-158]	P10124 [137-158]
DRVYIHPFHL	216	888.7	429.9	192.8	391	243.6	139.1	667.6	225.3	138.2	185	424.9	157	62	113.3	66.3	11.9				23	40.3				22.6			13.8	14	6.60818e-06	0.123375	Down	P01019	Angiotensinogen OS=Homo sapiens OX=9606 GN=AGT PE=1 SV=1	AGT	1	1	P01019	P01019 [34-43]	P01019 [34-43]
DSALEIFKQASAFSRASQRSV	28.3	10.5	30.1		26.2		25.4				33.1	48.3	23	202	157	108.6	37.6		81.7	38.1		175	354	224.2	179.5	70.4	100.5	105	105	159	1.59316e-06	4.9743	Up	Q15582	Transforming growth factor-beta-induced protein ig-h3 OS=Homo sapiens OX=9606 GN=TGFBI PE=1 SV=1	TGFBI	1	1	Q15582	Q15582 [648-668]	Q15582 [648-668]
DSGEGDFLAEGGGV		4	7.9		7.9		1.8	3.2		1.3	6.2	15.7		8.2	3.8		17.4	4.4	24	7.7	4.6	12.9	42.5	633.3	9.1	32.7	50.6	16.4	2052.8	15.8	0.0052278	30.5854	Up	P02671	Fibrinogen alpha chain OS=Homo sapiens OX=9606 GN=FGA PE=1 SV=2	FGA	1	1	P02671	P02671 [21-34]	P02671 [21-34]
DSGEGDFLAEGGGVR	35.9	43.6	188	74.9	207.7	10.7	45.2	46.8	49.4	29.7	128.8	257.5	41	11	6.6	2.8	51.9	12.6	71.1	24.6	10.7	30.5	32.1	574.2	10.3	58.9	98.8	31.1	786.2	29.2	0.152351	1.21553	Unchanged	P02671	Fibrinogen alpha chain OS=Homo sapiens OX=9606 GN=FGA PE=1 SV=2	FGA	1	1	P02671	P02671 [21-35]	P02671 [21-35]
DSGEGDFLAEGGGVRG	53.6	52	63	171.8	68.8	83.2	53.9	60.5	60.1	13	126.5	51.7	43.4	145.5	58.4	42.6		22.8	62.3		50.3	56.8	80.9	135.6	94.5	136.8				283.2	0.28861	1.40563	Unchanged	P02671	Fibrinogen alpha chain OS=Homo sapiens OX=9606 GN=FGA PE=1 SV=2	FGA	1	1	P02671	P02671 [21-36]	P02671 [21-36]
DSGEGDFLAEGGGVRGP	56.6	33	58.8	152.3	37.4	73.4	74.6	98.3	60.5	46.4	142.7	73.7	117	114.2	53.3		77.3	65.6	170.5	58.6					133.7	77.4	78.1	117.1	121.6	262.4	0.0887527	1.40589	Unchanged	P02671	Fibrinogen alpha chain OS=Homo sapiens OX=9606 GN=FGA PE=1 SV=2	FGA	1	1	P02671	P02671 [21-37]	P02671 [21-37]
DSGEGDFLAEGGGVRGPRVVER		65.7		71	34.2						80.9						101		137.8									112.4	218.8		0.0192289	2.2637	Up	P02671	Fibrinogen alpha chain OS=Homo sapiens OX=9606 GN=FGA PE=1 SV=2	FGA	1	1	P02671	P02671 [21-42]	P02671 [21-42]
DSGPPGRAGEPGLQ		5		13.3		33.1	5.8	7.9						261.55	144	111.6	13.1	137.85	115.15	106.6	61.4	103.3	119	81.1	115.3	245.25	26.8	341.05	73.05	182.45	0.000643152	10.1136	Up	P02458	Collagen alpha-1(II) chain OS=Homo sapiens OX=9606 GN=COL2A1 PE=1 SV=3	COL2A1	1	1	P02458	P02458 [934-947]	P02458 [934-947]
DSGPRRYTIAALLSPYSYSTTAVVTNPKE	49.7	35.6	88.2	45.1	34.7	69.2	75.2	72.1	34.9	10	50.7	82.7	89.5	19.1	93.4	147.3	21.7	111.5	127.7	93.7	95.6	107.3	79.9	6.4	89.5	88.7	32.8	81.5	44	270.6	0.303336	1.56622	Unchanged	P02766	Transthyretin OS=Homo sapiens OX=9606 GN=TTR PE=1 SV=1	TTR	1	1	P02766	P02766 [119-147]	P02766 [119-147]
DSHSLTTNIMEILR	65.3	74.75	34.05	61.05	46.5	54.1	74.15	71.35			53.6	31.85	68.45				24.4		132.1	25.2							62.9	19	2796.5		0.653185	8.83285	Unchanged	P02671	Fibrinogen alpha chain OS=Homo sapiens OX=9606 GN=FGA PE=1 SV=2	FGA	1	1	P02671	P02671 [101-114]	P02671 [101-114]
DSHSLTTNIMEILRGDFSSANN				1.75	4.9		3.5	5.1	2.7	0.35	2.7	4.05	2	2	4.3	2.4	3.2	4.5	4	5.3	4.3	4.2	3.8	64.8	5.2	3.6	7.8	3.45	4068.4	21.85	0.0362211	82.4571	Up	P02671	Fibrinogen alpha chain OS=Homo sapiens OX=9606 GN=FGA PE=1 SV=2	FGA	1	1	P02671	P02671 [101-122]	P02671 [101-122]
DSHSLTTNIMEILRGDFSSANNR	54.75	55	90.35	62.45	89.6	48.7	40.6	73.25	29.8	24.8	31.25	103.9	45.6							5.35									3953.75	13.7	0.922207	22.9524	Unchanged	P02671	Fibrinogen alpha chain OS=Homo sapiens OX=9606 GN=FGA PE=1 SV=2	FGA	1	1	P02671	P02671 [101-123]	P02671 [101-123]
DSPGNKDFLQSLK	171.5	152.3	148.3	141.8	142	134.4	140.1	186.6	128.2	427.6	322.6		288.8													192.2	305.7			337.3	0.132734	1.40122	Unchanged	P08697	Alpha-2-antiplasmin OS=Homo sapiens OX=9606 GN=SERPINF2 PE=1 SV=3	SERPINF2	1	1	P08697	P08697 [449-461]	P08697 [449-461]
DSPGNKDFLQSLKGFPRGDKLFGPDL	3.3								6.4		6.2			126	121.1	68.1	17.7	68.8	255.5	41	223.3	62.5	259.8	73.8	75.3	173.9	228.9	321.3	44.4	171.9	4.20363e-05	25.8968	Up	P08697	Alpha-2-antiplasmin OS=Homo sapiens OX=9606 GN=SERPINF2 PE=1 SV=3	SERPINF2	1	1	P08697	P08697 [449-474]	P08697 [449-474]
DSPGNKDFLQSLKGFPRGDKLFGPDLKLVPPMEEDYPQFGSPK	36.85	19.05	47.15	39.65	38.8	58.2	40.25	30.45	24.5	6.25	62.9	74.8	32.2	117.1	96.7	137.15	31.2	67	94.5	64.8	49.5	38.55	257.3	45.7	102.6	60.7	137.1	103.3	99.4	258.75	0.000342219	2.63558	Up	P08697	Alpha-2-antiplasmin OS=Homo sapiens OX=9606 GN=SERPINF2 PE=1 SV=3	SERPINF2	1	1	P08697	P08697 [449-491]	P08697 [449-491]
DSTFESKSY		27.4	67.3	21	30.3	40.6	27.1	41.1	14.8	52.4	78.4	41.8	30.5	46.6	219.7	35.3	55.3	112.8	158.4	50.7	56.9	121.8	19.4	94.2	107.7	43.1	163.6	150.9	114.7	114.4	0.000468793	2.48709	Up	P02671	Fibrinogen alpha chain OS=Homo sapiens OX=9606 GN=FGA PE=1 SV=2	FGA	1	1	P02671	P02671 [593-601]	P02671 [593-601]
DSTFESKSYKM	194.75	346.2	468	266.45	433.75	294.95	243.95	297.35	192.4	342.65	956.7	580.55	339.45									31.35					29.55	24.15	10.15		0.000406975	0.0624149	Down	P02671	Fibrinogen alpha chain OS=Homo sapiens OX=9606 GN=FGA PE=1 SV=2	FGA	1	1	P02671	P02671 [593-603]	P02671 [593-603]
DSTFESKSYKMA	206.2	202.65	333.9	254.85	243.4	242.05	158.8	296.8	152.85	69.5	347	672.15	269.5	41.25	82.1	45.95		51.4	46	34.15	50.7	82.9		63.4	46.45	44.55	72.55	72.15	48.2	85.7	6.16284e-08	0.217932	Down	P02671	Fibrinogen alpha chain OS=Homo sapiens OX=9606 GN=FGA PE=1 SV=2	FGA	1	1	P02671	P02671 [593-604]	P02671 [593-604]
DTASTGKTFPG		1.5		2.7	2.85		2.3							163.95	53.6	23.05	176.55	93.8	184.05	56.3	132.75	42.7	50.75	60.3	162	252.6	202.4	349.3	40.75	117.3	2.5693e-10	54.4108	Up	P02671	Fibrinogen alpha chain OS=Homo sapiens OX=9606 GN=FGA PE=1 SV=2	FGA	1	1	P02671	P02671 [521-531]	P02671 [521-531]
DTGAKGEPGPVGVQ	109.7	43.8	41.5	128.7	67.7	117	63.8	82.2			57.1	91.2	84.7	94.1	132.9	232.5					55.3	144		164	68				62.1	331.5	0.0704667	1.76901	Unchanged	P02452	Collagen alpha-1(I) chain OS=Homo sapiens OX=9606 GN=COL1A1 PE=1 SV=5	COL1A1	1	1	P02452	P02452 [444-457]	P02452 [444-457]
DTNRASVGQDSPEPR	3.2	1.9	6.4	4.4	6.5	11.7		6	3.9	1.5	2.2	5.3	6	160	139	70.7	12.4	183	142.1	58.5	134.2	139.3	26	217.8	89.6	132.2	55.8	175.5			1.69033e-11	23.5403	Up	Q6UX71	Plexin domain-containing protein 2 OS=Homo sapiens OX=9606 GN=PLXDC2 PE=1 SV=1	PLXDC2	1	1	Q6UX71	Q6UX71 [76-90]	Q6UX71 [76-90]
DTTHNLPEFIVK	64.3	50.1	86.6	93.9	67.6	116.4	58.9	51.3	33.9	40.3	66.5	72	89.8	82.6	149.7	168.8	53	109.4	14.8	126.6	100.2	75.5		205.5	92.7	44.2	130.7		62.1	344.5	0.0975509	1.71107	Unchanged	O15031	Plexin-B2 OS=Homo sapiens OX=9606 GN=PLXNB2 PE=1 SV=3	PLXNB2	1	1	O15031	O15031 [1165-1176]	O15031 [1165-1176]
DTWKQSTQRL	377.9	308.6	433.5	580.8	198.7	491.1	265.8	652	366.9	90.1	233.1	455.7	291.3	5.4	11.8	13.7		8.2	6.9	12.3	8.9	30.5		4.1	30.2	9.2	19	9.7	13.2	32.7	1.63558e-14	0.0394114	Down	P01344	Insulin-like growth factor II OS=Homo sapiens OX=9606 GN=IGF2 PE=1 SV=1	IGF2	1	1	P01344	P01344 [117-126]	P01344 [117-126]
DVEKNNSRIKLGL					22.8	39					31.3				87		1792.9			48.1		64.3						118	14.5		0.138798	11.4114	Unchanged	P16402	Histone H1.3 OS=Homo sapiens OX=9606 GN=H1-3 PE=1 SV=2	H1-3	1	4	P16402	P16402 [73-85]	P16402 [73-85]
DVEKNNSRIKLGL					22.8	39					31.3				87		1792.9			48.1		64.3						118	14.5		0.138798	11.4114	Unchanged	P10412	Histone H1.4 OS=Homo sapiens OX=9606 GN=H1-4 PE=1 SV=2	H1-4	2	4	P10412; P16403	P10412 [72-84]; P16403 [72-84]	P10412 [72-84]
DVEKNNSRIKLGL					22.8	39					31.3				87		1792.9			48.1		64.3						118	14.5		0.138798	11.4114	Unchanged	P16401	Histone H1.5 OS=Homo sapiens OX=9606 GN=H1-5 PE=1 SV=3	H1-5	3	4	P16401; P16402; P10412	P16401 [75-87]; P16402 [73-85]; P10412 [72-84]	P16401 [75-87]
DVEKNNSRIKLGL					22.8	39					31.3				87		1792.9			48.1		64.3						118	14.5		0.138798	11.4114	Unchanged	P16401	Histone H1.5 OS=Homo sapiens OX=9606 GN=H1-5 PE=1 SV=3	H1-5	2	4	P16401; P16402	P16401 [75-87]; P16402 [73-85]	P16401 [75-87]
DVEKNNSRIKLGL					22.8	39					31.3				87		1792.9			48.1		64.3						118	14.5		0.138798	11.4114	Unchanged	P10412	Histone H1.4 OS=Homo sapiens OX=9606 GN=H1-4 PE=1 SV=2	H1-4	1	4	P10412	P10412 [72-84]	P10412 [72-84]
DVEKNNSRIKLGL					22.8	39					31.3				87		1792.9			48.1		64.3						118	14.5		0.138798	11.4114	Unchanged	Q02539	Histone H1.1 OS=Homo sapiens OX=9606 GN=H1-1 PE=1 SV=3	H1-1	1	5	Q02539	Q02539 [75-87]	Q02539 [75-87]
DVEKNNSRIKLGL					22.8	39					31.3				87		1792.9			48.1		64.3						118	14.5		0.138798	11.4114	Unchanged	P10412	Histone H1.4 OS=Homo sapiens OX=9606 GN=H1-4 PE=1 SV=2	H1-4	2	5	P10412; Q02539	P10412 [72-84]; Q02539 [75-87]	P10412 [72-84]
DVEKNNSRIKLGL					22.8	39					31.3				87		1792.9			48.1		64.3						118	14.5		0.138798	11.4114	Unchanged	P16401	Histone H1.5 OS=Homo sapiens OX=9606 GN=H1-5 PE=1 SV=3	H1-5	3	4	P16401; P10412; P16403	P16401 [75-87]; P10412 [72-84]; P16403 [72-84]	P16401 [75-87]
DVEKNNSRIKLGL					22.8	39					31.3				87		1792.9			48.1		64.3						118	14.5		0.138798	11.4114	Unchanged	P16401	Histone H1.5 OS=Homo sapiens OX=9606 GN=H1-5 PE=1 SV=3	H1-5	4	4	P16401; P16402; P10412; P16403	P16401 [75-87]; P16402 [73-85]; P10412 [72-84]; P16403 [72-84]	P16401 [75-87]
DVEKNNSRIKLGL					22.8	39					31.3				87		1792.9			48.1		64.3						118	14.5		0.138798	11.4114	Unchanged	P16401	Histone H1.5 OS=Homo sapiens OX=9606 GN=H1-5 PE=1 SV=3	H1-5	1	4	P16401	P16401 [75-87]	P16401 [75-87]
DVELPTNKDVCDPGNTKVM	96.9	37.1		150.3	87.3	345.2	70.7								131.7			89.6				126.25	117.5	114.3	72			163.45			0.769663	0.886857	Unchanged	P02774	Vitamin D-binding protein OS=Homo sapiens OX=9606 GN=GC PE=1 SV=2	GC	1	1	P02774	P02774 [325-343]	P02774 [325-343]
DVGSYQEKVDVVLGPIQLQTPPRREEEPR	40.9	32.2	46.8	93	42.3	41.9	200.5	54.5	105.5		36.8	40.8	38.3	126.1	127.3	139.1	133.1	66.9	254.5	138.3	75.5	122.5	273		264.2	101.3	157.7	74.7	59	156.6	0.000270515	2.20084	Up	Q9UGM3	Deleted in malignant brain tumors 1 protein OS=Homo sapiens OX=9606 GN=DMBT1 PE=1 SV=2	DMBT1	1	1	Q9UGM3	Q9UGM3 [2385-2413]	Q9UGM3 [2385-2413]
DVSRPAVDPAANRLGLPC	326.6		175.5			33.8															110.2	36.2		139.8					14.4	123.9	0.449359	0.475275	Unchanged	Q8N729	Neuropeptide W OS=Homo sapiens OX=9606 GN=NPW PE=1 SV=2	NPW	1	1	Q8N729	Q8N729 [142-159]	Q8N729 [142-159]
DVSRPAVDPAANRLGLPCLAPGPF	38.9	25.4	35		34.9	101.5	86.5	33.8		11.5	51.5		18.1	176.2	73.1			71.3			158	173.2	260		63.2	84.6		92	57.8	259.8	0.000417895	3.05568	Up	Q8N729	Neuropeptide W OS=Homo sapiens OX=9606 GN=NPW PE=1 SV=2	NPW	1	1	Q8N729	Q8N729 [142-165]	Q8N729 [142-165]
DVSSALDKL		28.5		59.4	52.2													76.8	89.2	80.1		117.7			53.7		121.1				0.0756942	1.9222	Unchanged	P02654	Apolipoprotein C-I OS=Homo sapiens OX=9606 GN=APOC1 PE=1 SV=1	APOC1	1	1	P02654	P02654 [29-37]	P02654 [29-37]
DVSSALDKLKEFGNTLEDKARELI					44.5	20.9	4.8							156.2	86.7	14	361	204.8	354.3	142.1	362.8	238.3			276.8	317.5	286.7	882.5			0.0430316	12.1095	Up	P02654	Apolipoprotein C-I OS=Homo sapiens OX=9606 GN=APOC1 PE=1 SV=1	APOC1	1	1	P02654	P02654 [29-52]	P02654 [29-52]
DVSSALDKLKEFGNTLEDKARELIS				7	9.2	7.5	5.4	7.8	6	4.9	13.8			104.7	42.2	14	28.9	34.8	485.3	12	50.9	24.9	42	101.3	54.2	13.8	57.2	637.1			1.03678e-05	14.7472	Up	P02654	Apolipoprotein C-I OS=Homo sapiens OX=9606 GN=APOC1 PE=1 SV=1	APOC1	1	1	P02654	P02654 [29-53]	P02654 [29-53]
DWDSRGKDSYETSQLDDQSAETHSH	54.6	24.6	26.3	60		99.4	19.2	27.7	22.7		21.3		37.7	136.3	108.2	151	165.5	124.9	78.3		145.1					128.3	101.4		132.6	308.4	4.92592e-06	3.65023	Up	P10451	Osteopontin OS=Homo sapiens OX=9606 GN=SPP1 PE=1 SV=1	SPP1	1	1	P10451	P10451 [216-240]	P10451 [216-240]
DWDSRGKDSYETSQLDDQSAETHSHKQS		13		107.6	39.3	228.3		72.3		10.9			53.8	122.1	117.3	137.1	124.9	137.5	81		130.7	225.4			111.3	114	110.4	103.7	86.6	235.2	0.0573015	1.74905	Unchanged	P10451	Osteopontin OS=Homo sapiens OX=9606 GN=SPP1 PE=1 SV=1	SPP1	1	1	P10451	P10451 [216-243]	P10451 [216-243]
DWGTFEEVSGNVSPGTRREYHTE		16.6	25.1	32.4	17.1		19.6	18.3	26.4		24		21.4	114.1	119.9	42.5	57.8	71.6	70.1		112.6	79			191.1	120.5		73.9	36.6	1238.6	3.03269e-05	8.02339	Up	P02671	Fibrinogen alpha chain OS=Homo sapiens OX=9606 GN=FGA PE=1 SV=2	FGA	1	1	P02671	P02671 [409-431]	P02671 [409-431]
DWHGVPGQVDAAMAGR	341.25	200	326.35	463.6	383.9	759.2	403.5	659.4	354.15	55.3	376.45	324.65	459.6	26.9	6.2	22.9		4.8			12.7	27.4			6.45	9	6.3		4.7	57.6	2.25306e-09	0.0427966	Down	P04004	Vitronectin OS=Homo sapiens OX=9606 GN=VTN PE=1 SV=1	VTN	1	1	P04004	P04004 [338-353]	P04004 [338-353]
DWHGVPGQVDAAMAGRIYIS	169.1	73.1	186.5	137.5	113.4	112.25	227.15	170.8	153.6	28.2	88.6	90.8	176.7	169.25		172.6				98.45		154.5	96.3		132.6	139.15		195.75	59.5	241.5	0.502591	1.09827	Unchanged	P04004	Vitronectin OS=Homo sapiens OX=9606 GN=VTN PE=1 SV=1	VTN	1	1	P04004	P04004 [338-357]	P04004 [338-357]
DYSPYFKTI					249.2			249.7	177.8			430					98.4					167.5				101.7		169.2			0.0257786	0.485046	Down	P02533	Keratin, type I cytoskeletal 14 OS=Homo sapiens OX=9606 GN=KRT14 PE=1 SV=4	KRT14	2	6	P02533; P08779	P02533 [161-169]; P08779 [163-171]	P02533 [161-169]
DYSPYFKTI					249.2			249.7	177.8			430					98.4					167.5				101.7		169.2			0.0257786	0.485046	Down	P02533	Keratin, type I cytoskeletal 14 OS=Homo sapiens OX=9606 GN=KRT14 PE=1 SV=4	KRT14	1	6	P02533	P02533 [161-169]	P02533 [161-169]
EAEDLQVGQVELGGGPGAGSLQP			54.6		31.9		58.1		62.9		63.7	108.5	61.9		72.8	114.8		52.5	49.1	53.3	76.5	47							83.1	268.4	0.293951	1.43984	Unchanged	P01308	Insulin OS=Homo sapiens OX=9606 GN=INS PE=1 SV=1	INS	1	1	P01308	P01308 [57-79]	P01308 [57-79]
EAEDLQVGQVELGGGPGAGSLQPLALEGSLQ	72.4	53.2	32.1	26.9			51	42.3	45.9		41.9	143.4	96.8			61.9					41.7					83.7			51.6	322.7	0.331073	1.85377	Unchanged	P01308	Insulin OS=Homo sapiens OX=9606 GN=INS PE=1 SV=1	INS	1	1	P01308	P01308 [57-87]	P01308 [57-87]
[truncated: 1,315 more rows]

## Sheet: TMvsCtr
Sequence	Ctr_01	Ctr_02	Ctr_03	Ctr_04	Ctr_05	Ctr_06	Ctr_07	Ctr_08	Ctr_09	Ctr_10	Ctr_11	Ctr_12	Ctr_13	TM_01	TM_02	TM_03	TM_04	TM_05	TM_06	TM_07	TM_08	TM_09	TM_10	TM_11	TM_12	TM_13	TM_14	TM_15	TM_17	tp_TMvsCtr	ratio_TMvsCtr	Type	Accession	Description	Gene	# Protein Groups	# Proteins	Master Protein Accessions	Positions in Master Proteins	Position
[truncated: 1,777 more rows]
