# Supplementary material for: Single‐Position Peptide Clustering for Peptidomics Reveals Novel Disease Biomarkers and Dysregulated Proteolytic Characteristics
Source: Adv Sci (Weinh). 2025 Nov 18;13(5):e10910. doi: 10.1002/advs.202510910 (PMC12850352; doi:10.1002/advs.202510910)
Supplement: Supplementary file 2 — Supplemental Date File [file ADVS-13-e10910-s002.zip › advs72701-sup-0004-Table S3. Result of ROC analysis.xlsx]

## Sheet: TTvsCtr
AUC	Gene
100	C3 [1309-1320]
100	C3 [1312-1320]
100	FGA [20-35]
100	APOL1 [28-53]
100	FGA [20-38]
99.0385	CDH1 [133-152]
98.0769	FGA [430-442]
100	FGB [34-50]
94.2308	TMSB4X [26-44]
100	IGF2 [114-126]
100	C3 [1306-1320]
99.0385	IGF2 [117-126]
100	FBN1 [25-40]
100	FGA [496-519]
96.1538	C3 [1305-1320]
96.1538	APOC3 [21-39]
98.0769	SRGN [136-158]
97.1154	IGF2 [116-126]
100	APOC2 [90-101]
100	AHSG [325-339]
94.2308	VTN [116-135]
98.0769	FGA [239-257]
96.1538	F9 [31-45]
97.1154	FXYD6 [19-41]
92.3077	APOA1 [252-267]
97.1154	SERPINF2 [449-491]
99.0385	AHSG [322-339]
94.2308	ITIH4 [628-644]
90.3846	AHSG [327-339]
93.2692	COL1A2 [788-800]
95.1923	AHSG [341-365]
92.3077	FGA [23-35]
92.3077	AHSG [341-364]
92.3077	FGA [501-519]
92.3077	COL1A1 [1141-1161]
96.1538	ITIH4 [671-687]
90.3846	FGA [576-598]
92.3077	FGA [600-629]
88.4615	FGB [31-46]
87.5	COL1A1 [980-999]
92.3077	SERPINA1 [30-68]
91.3462	AHSG [342-367]
87.5	F9 [29-45]
86.5385	FXYD1 [21-41]
94.2308	SERPINA1 [30-67]
86.5385	C3 [1308-1320]
87.5	COL1A1 [876-888]
83.6538	COL3A1 [750-763]
84.6154	FGA [590-604]
82.6923	FGA [468-479]
83.6538	COL18A1 [1534-1557]
76.9231	FGA [524-548]
81.7308	FGA [308-328]
82.6923	OIT3 [520-545]
84.6154	AHSG [318-339]
80.7692	COL1A1 [517-539]
84.6154	COL1A1 [287-305]
81.7308	COL1A2 [801-821]
78.8462	C3 [1306-1319]
77.8846	FGB [31-50]
82.6923	COL1A1 [587-606]
76.9231	FGA [592-604]
77.8846	COL1A2 [612-635]
74.5192	FGB [31-48]
77.8846	COL1A1 [229-249]
70.1923	COL3A1 [817-840]
69.2308	DCD [49-61]
88.4615	COL1A1 [522-536]
74.0385	COL1A1 [588-609]
77.8846	ECM1 [20-52]
85.5769	COL1A1 [613-625]
72.1154	FGB [53-71]
75	COL1A1 [815-843]
71.1538	COL1A2 [608-635]
74.0385	COL1A2 [23-40]
84.6154	COL1A1 [590-605]
70.1923	FGA [603-629]
66.3462	FGA [22-35]
67.3077	C3 [1305-1319]
72.1154	MFAP5 [159-173]
83.6538	COL1A1 [828-844]
67.3077	COL1A1 [650-664]
66.3462	COL1A1 [1177-1193]
69.2308	FGA [561-583]
63.4615	IGF2 [113-126]
64.4231	FGA [304-328]
61.5385	TF [685-698]
75.9615	COL1A1 [613-624]
43.2692	AHSG [341-367]
70.1923	FGA [592-601]
67.3077	A2M [1004-1019]
65.3846	FGA [403-425]
61.5385	FGA [21-37]
72.1154	COL1A1 [432-455]
61.5385	COL3A1 [751-763]
67.3077	COL1A1 [228-249]
73.0769	BGLAP [40-50]
58.6538	FGA [24-35]
60.5769	TTR [119-147]
57.6923	COL1A1 [815-846]
65.3846	AHSG [320-339]
62.5	FGA [303-328]
43.2692	APOC3 [21-45]
55.7692	C3 [1304-1319]
55.7692	FBN1 [25-42]
51.9231	F12 [595-615]
73.0769	HRG [294-314]
73.0769	COL1A1 [431-455]
61.5385	C3 [1304-1320]
56.7308	COL1A1 [818-843]
69.2308	ADGRG6 [841-854]
50.9615	MFAP5 [154-173]
64.4231	COL1A1 [588-624]
48.0769	COL1A1 [1118-1129]
54.8077	A2M [1004-1014]
50	COL1A1 [586-609]
68.75	COL1A1 [889-909]
51.9231	COL1A1 [819-843]
48.0769	COL1A1 [650-666]
51.9231	COL1A1 [1177-1195]
56.7308	COL1A1 [1042-1071]
65.3846	COL1A1 [812-844]
50.9615	FGA [21-35]
47.1154	FGA [559-575]
56.7308	FGG [89-111]
52.8846	FGA [297-328]
59.6154	COL1A2 [603-635]
60.5769	COL1A1 [819-844]
52.8846	APOC3 [21-40]
52.8846	SERPINF2 [473-491]

## Sheet: TIvsCtr
AUC	Gene
99.5475	APOC2 [90-101]
100	IGF2 [116-126]
99.095	FGA [430-442]
99.095	C3 [1312-1320]
98.19	TMSB4X [26-44]
99.095	APOC3 [21-39]
100	APOL1 [28-53]
99.5475	FBN1 [25-40]
96.8326	VTN [116-135]
94.1176	FGA [20-35]
99.5475	COL1A1 [613-625]
95.0226	SERPINF2 [28-39]
98.6425	COL1A2 [788-800]
96.3801	CDH1 [133-152]
94.5701	FGA [496-519]
91.1765	AHSG [322-339]
94.1176	COL1A1 [876-888]
91.4027	AHSG [325-339]
96.8326	FGB [34-50]
94.1176	SRGN [136-158]
90.2715	FGA [403-425]
92.7602	FGB [31-48]
90.0452	OIT3 [520-545]
90.9502	ITIH4 [628-644]
93.6652	COL1A2 [608-635]
88.2353	FGB [31-46]
91.4027	HRG [294-314]
87.7828	SERPINF2 [449-491]
87.7828	AHSG [341-364]
86.8778	FGA [23-35]
85.9729	FGA [576-598]
84.6154	F12 [595-615]
85.0679	COL1A1 [815-843]
85.9729	COL1A1 [1141-1161]
80.9955	FGA [592-604]
84.1629	COL1A2 [831-865]
88.2353	FGA [239-257]
85.5204	F9 [31-45]
84.6154	COL1A1 [653-668]
82.3529	COL1A2 [564-584]
80.9955	C3 [1304-1320]
82.3529	FGA [590-604]
84.1629	FGA [600-629]
83.2579	SERPINF2 [473-491]
76.0181	COL1A1 [650-664]
80.9955	COL1A1 [920-930]
82.3529	COL1A1 [812-844]
87.3303	SPP1 [280-298]
76.4706	COL1A2 [612-635]
73.7557	FGA [303-328]
73.3032	FGB [31-50]
71.4932	COL1A2 [830-863]
72.8507	COL1A2 [462-482]
77.8281	BGLAP [40-50]
71.4932	COL1A1 [363-378]
67.8733	COL1A1 [588-624]
76.2443	FGA [22-35]
73.0769	COL1A2 [401-422]
71.0407	COL1A2 [565-584]
71.4932	COL1A1 [431-455]
72.3982	FGA [592-601]
68.3258	COL1A2 [787-800]
65.6109	COL1A2 [566-584]
66.5158	COL1A1 [588-609]
72.3982	AHSG [341-367]
68.552	FGA [21-35]
64.7059	ADGRG6 [841-851]
64.2534	AHSG [320-339]
64.7059	COL1A1 [1177-1195]
66.5158	COL1A2 [23-40]
62.2172	COL1A2 [801-821]
61.086	FGA [304-328]
70.362	TTR [119-147]
41.629	COL1A1 [1177-1216]
64.2534	COL1A1 [819-844]
58.371	COL1A1 [819-843]
63.8009	COL1A1 [589-609]
59.7285	ADGRG6 [841-854]
61.5385	COL1A1 [1042-1071]
55.2036	C3 [1304-1319]
59.276	COL1A1 [874-888]
56.7873	COL1A2 [603-635]
55.2036	COL1A2 [344-368]
47.9638	COL1A2 [249-275]
47.0588	COL1A1 [931-953]
52.9412	COL1A1 [1177-1193]
48.8688	COL1A1 [815-846]
51.1312	COL1A1 [586-609]
51.5837	APOC3 [21-40]
54.7511	FGA [24-35]

## Sheet: TMvsCtr
AUC	Gene
100	IGF2 [117-126]
100	FBN1 [25-40]
100	FGB [34-50]
100	FGB [31-51]
99.5192	FGA [430-442]
98.3173	APOC2 [90-101]
99.5192	SERPINF2 [40-63]
98.0769	AHSG [325-339]
99.5192	IGF2 [114-126]
96.6346	TMSB4X [26-44]
99.5192	AHSG [322-339]
100	APOL1 [28-53]
99.0385	IGF2 [116-126]
96.6346	OIT3 [520-545]
95.1923	CDH1 [133-152]
94.7115	APOC3 [21-39]
98.0769	FGA [496-519]
100	COL1A1 [613-625]
95.1923	FGA [20-35]
100	COL1A2 [850-864]
98.5577	COL1A2 [788-800]
98.5577	COL1A1 [980-999]
98.0769	COL1A2 [849-863]
94.7115	FGB [31-48]
92.3077	C3 [1312-1320]
97.1154	F9 [31-45]
99.0385	FXYD6 [19-41]
99.0385	SERPINF2 [449-491]
98.5577	SRGN [136-158]
96.1538	AHSG [318-339]
98.0769	COL1A1 [876-888]
96.6346	SERPINF1 [28-55]
100	COL1A1 [522-536]
91.8269	C3 [1305-1320]
93.2692	COL1A2 [608-635]
91.3462	FGA [403-425]
95.6731	COL1A1 [287-304]
97.5962	SPP1 [280-298]
92.5481	AHSG [327-339]
89.9038	C3 [1306-1320]
96.1538	COL1A1 [705-727]
94.7115	COL1A1 [653-668]
96.1538	COL1A2 [831-865]
90.8654	COL1A1 [517-539]
89.9038	IGF2 [113-126]
91.3462	AHSG [341-364]
89.4231	FGB [31-49]
90.3846	ITIH4 [628-644]
88.9423	GYPC [111-128]
91.3462	FGA [590-604]
91.3462	ITIH4 [671-687]
85.5769	C3 [1304-1320]
87.5	FGA [501-519]
88.4615	FGA [468-479]
86.5385	FGB [31-50]
92.7885	COL1A1 [590-605]
93.75	COL1A1 [613-624]
88.2212	HRG [294-314]
89.9038	COL1A2 [246-275]
83.6538	BGLAP [26-50]
85.0962	FGA [308-328]
92.7885	FGA [600-629]
83.1731	FGA [576-598]
88.9423	ADGRG6 [841-854]
90.3846	COL2A1 [580-593]
81.25	COL1A1 [1141-1161]
82.6923	COL1A1 [521-537]
80.7692	COL1A1 [815-843]
81.25	PLXNB2 [1165-1176]
81.7308	COL3A1 [750-763]
75.4808	FGB [31-46]
75.4808	ITIH2 [29-50]
79.8077	COL1A2 [564-584]
88.9423	CLU [430-449]
76.4423	TTR [119-147]
