# Supplementary material for: Single‐Position Peptide Clustering for Peptidomics Reveals Novel Disease Biomarkers and Dysregulated Proteolytic Characteristics
Source: Adv Sci (Weinh). 2025 Nov 18;13(5):e10910. doi: 10.1002/advs.202510910 (PMC12850352; doi:10.1002/advs.202510910)
Supplement: Supplementary file 2 — Supplemental Date File [file ADVS-13-e10910-s002.zip › advs72701-sup-0005-Table S4. Result of Batch 1 PRM analysis.xlsx]

## Sheet: 20241218_thala_PRM_amalysis_Tra
PG.ProteinId	PG.GeneId	EG.PrecursorId	TG.LabeledSequence	TG.IntMID	[1] Ctr_01.PEP.Quantity	[2] Ctr_02.PEP.Quantity	[3] Ctr_03.PEP.Quantity	[4] Ctr_04.PEP.Quantity	[5] Ctr_05.PEP.Quantity	[6] Ctr_06.PEP.Quantity	[7] Ctr_07.PEP.Quantity	[8] Ctr_08.PEP.Quantity	[9] Ctr_09.PEP.Quantity	[10] Ctr_10.PEP.Quantity	[11] Ctr_11.PEP.Quantity	[12] Ctr_12.PEP.Quantity	[13] Ctr_13.PEP.Quantity	[14] Ctr_14.PEP.Quantity	[15] Ctr_15.PEP.Quantity	[16] Ctr_16.PEP.Quantity	[17] Ctr_17.PEP.Quantity	[18] TM_01.PEP.Quantity	[19] TM_02.PEP.Quantity	[20] TM_03.PEP.Quantity	[21] TM_04.PEP.Quantity	[22] TM_05.PEP.Quantity	[23] TM_06.PEP.Quantity	[24] TM_07.PEP.Quantity	[25] TM_08.PEP.Quantity	[26] TM_09.PEP.Quantity	[27] TM_10.PEP.Quantity	[28] TM_11.PEP.Quantity	[29] TM_12.PEP.Quantity	[30] TM_13.PEP.Quantity	[31] TM_14.PEP.Quantity	[32] TM_15.PEP.Quantity	[33] TM_16.PEP.Quantity	[34] TM_17.PEP.Quantity	[35] TT_01.PEP.Quantity	[36] TT_02.PEP.Quantity	[37] TT_03.PEP.Quantity	[38] TT_04.PEP.Quantity	[39] TT_05.PEP.Quantity	[40] TT_06.PEP.Quantity	[41] TT_07.PEP.Quantity	[42] TT_08.PEP.Quantity	[43] TT_09.PEP.Quantity	[44] TT_10.PEP.Quantity	[45] TT_11.PEP.Quantity
P01019	AGT	_DRVYIHPFHL_.3	_DRVYIHPFHL_	_DRVYIHPFHL_	287125	118313	1.09608e+06	146460	306301	124293	30276.4	44122.4	1381146	118927	247449	119424	75816	904723	139435	91525.8	293917	234760	503059	53051.6	257932	242950	189210	182994	12756.6	549561	67688.6	96900.5	304484	85157.8	160854	170026	255280	78900.4	73375.7	39742.2	68654.2	100063		15989.1	69643.8	72470.3	28501	106169	3.7054
P01019	AGT	_DRVYIHPF_.2	_DRVYIHPF_	_DRVYIHPF_	41586.9	11778.9	24613.4	17031.5	21410.6	18516.9	2315.01	234.487	19614.5	7594.07	8064.13	10534.8	5061.7	36522.4	1953.08	4180.39	26414.5	465245	785893	211211	324482	379619	363838	390512	18217	688958	100305	292519	363528	180689	366830	274787	262435	153589	71391.7	112675	90913.7	251372	146881	33695.6	143898	159380	62633	260198
P01024	C3	_HWESASLLR_.3	_HWESASLLR_	_HWESASLLR_	4169274112	362620	609250	618134	1.38837e+06	456738	347544	923076	587323	1.41059e+06	787292	986342	443291	1.25667e+06	630029	1975069	1.35654e+06	38625.5	83112.6	48469.5	68956.8	43402.4	34207.4	40559.6	63658.3	22042.9	42043.7	22538.8	41801.4	17273.5	87711.9	34503.7	34264.7	13666.3	55296.5	20127.5	47794.9	18189.1	163076	138782	42485.5	92850	128663	64004.6	203639
P01024	C3	_HWESASLLR_.3	_HWESASLL[Leu7]R_	_HWESASLL[+7]R_	4169274112	362620	609250	618134	1.38837e+06	456738	347544	923076	587323	1.41059e+06	787292	986342	443291	1.25667e+06	630029	1975069	1.35654e+06	38625.5	83112.6	48469.5	68956.8	43402.4	34207.4	40559.6	63658.3	22042.9	42043.7	22538.8	41801.4	17273.5	87711.9	34503.7	34264.7	13666.3	55296.5	20127.5	47794.9	18189.1	163076	138782	42485.5	92850	128663	64004.6	203639
P01024	C3	_SSKITHRIHWESASLLR_.4	_SSKITHRIHWESASLLR_	_SSKITHRIHWESASLLR_	186876	564634	1.32717e+06	12518595	28427592	9477940	4325379	23974608	12588523	63559032	42736244	30417510	19256946	44891520	25992984	33006104	32696920	22132136	39143308	29921848	2637406	6.48158e+06	16033947	10401749	22579596	24176936	19478754	24081.1	12686622	7.67584e+06	14109442	21958652	15337063	10209818	30129558	13173303	17210808	13028025	31480.8	61110648	29081056	36753316	41561692	55224608	15290.2
P01024	C3	_ITHRIHWESASLLR_.4	_ITHRIHWESASLLR_	_ITHRIHWESASLLR_	6616.45	180381	441998	480298	540870	280024	76761.3	358746	236026	449002	763911	368545	202857	559921	351024	517283	753813	196165	418131	195363	120944	87637.7	116891	128669	213079	143739	147647		68808.2	43724.4	108475	133465	94303.6	52302.5	204532	74232.6	163857	95864	2.43929	550682	179527	353237	425939	508545	2.46835
P01024	C3	_RIHWESASLLR_.3	_RIHWESASLLR_	_RIHWESASLLR_	560802	1047912	1.1973e+06	1.63235e+06	2.69468e+06	1.44957e+06	401081	1.67597e+06	782437	2.31705e+06	2.98978e+06	1.46711e+06	930887	2.57168e+06	1.55105e+06	2.60217e+06	2998991	607751	1.10819e+06	575174	327180	217905	351469	419053	598272	399820	449141	2.07814	222458	125838	400409	374346	211780	107267	564301	188661	392010	261100	420.605	1.5303e+06	540430	902279	1.29294e+06	1.35383e+06
P01024	C3	_IHWESASLLR_.2	_IHWESASLLR_	_IHWESASLLR_	569841	740460	943434	1.63931e+06	2.79636e+06	1.54188e+06	408942	1.35745e+06	622668	2336974	1.89394e+06	1.04603e+06	542767	1615393	979319	2.76231e+06	1863694	335760	683761	359906	236396	160075	224163	248191	429917	229823	253164	90795.3	163154	83197.2	284048	193267	192969	118466	394391	122785	270197	172088		999833	360634	530188	831513	760574
P01024	C3	_THRIHWESASLLR_.4	_THRIHWESASLLR_	_THRIHWESASLLR_	9897.46	46959.4	1.23907e+06	1.82754e+06	3.02209e+06	1.54168e+06	150.967	1.60712e+06	762450	1.95084e+06	3.02107e+06	1489968	953039	2.76154e+06	1857287	3058806	3.47695e+06	586567	1.00199e+06	558966	521937	345725	382447	431987	740929	385801	481310	2.0151	254233	144986	494779	343623	318912	151266	493229	194030	394909	287175		1.45698e+06	463046	771003	1.15877e+06	1.56078e+06	237.044
P01024	C3	_KITHRIHWESASLLR_.4	_KITHRIHWESASLLR_	_KITHRIHWESASLLR_	1865.78	267526	350690	459370	623122	246577		495914	81673.9	261192	397737	175134	154490	491567	296482	461328	655556	176252	332162	176022	114651	83616.4	102720	111194	154857	99368.1	173015		91452.9	5671.3	108885	112835		2.49267	182555	79250.2	129346	59610.5		457965	195687	251960	323731	514614
P01024	C3	_HRIHWESASLLR_.3	_HRIHWESASLLR_	_HRIHWESASLLR_			620716	690776	920783	539773		922708	336636	1.05003e+06	994510	457873	449872	772224	604432	969135	1.18111e+06	206730	546511	275679	153341	116986	158863	201612	284293	173395	224600		127207	92420	240756	154638	128207	59787.9	221272	111629	226889	114136		830962	286211	459090	645620	630521
P01024	C3	_HRIHWESASLLR_.3	_HRIHWESASLL[Leu7]R_	_HRIHWESASLL[+7]R_			620716	690776	920783	539773		922708	336636	1.05003e+06	994510	457873	449872	772224	604432	969135	1.18111e+06	206730	546511	275679	153341	116986	158863	201612	284293	173395	224600		127207	92420	240756	154638	128207	59787.9	221272	111629	226889	114136		830962	286211	459090	645620	630521
P01024	C3	_SKITHRIHWESASLLR_.4	_SKITHRIHWESASLLR_	_SKITHRIHWESASLLR_			521940	445698	323736	228859		536826	174482	333511	651599	316370	316664	684364	632350	664080	1.14208e+06	132119	480621	361752	195662	207888	188806	312750	356005	231376	435856		146439	149967	338759	234781	205377	111968	279747	199719	260493	145363		1306503	595247	523915	766821	1.42164e+06
P01024	C3	_SKITHRIHWESASLLR_.4	_SKITHRIHWESASLL[Leu7]R_	_SKITHRIHWESASLL[+7]R_			521940	445698	323736	228859		536826	174482	333511	651599	316370	316664	684364	632350	664080	1.14208e+06	132119	480621	361752	195662	207888	188806	312750	356005	231376	435856		146439	149967	338759	234781	205377	111968	279747	199719	260493	145363		1306503	595247	523915	766821	1.42164e+06
P01308	INS	_EAEDLQVGQVELGGGPGAGSLQPLALEGSLQ_.3	_EAEDLQVGQVELGGGPGAGSLQPLALEGSLQ_	_EAEDLQVGQVELGGGPGAGSLQPLALEGSLQ_	333071	313446	262193	203160	155010	180904	152328	242041	235173	286744	149950	207045	136440	179098	228508	277618	128730	98962.6	272062	242013	187936	226174	121047	120022	151712	324206	108843	144139	285434	112210	175637	191524	159254	240589	403788	173963	109474	189456	123339	347185	204587	281051	134733	213409	179051
P01344	IGF2	_Q[Gln->pyro-Glu]YDTWKQSTQRL_.2	_Q[Gln->pyro-Glu]YDTWKQSTQRL_	_Q[+-17]YDTWKQSTQRL_	243917	165326	445372	235487	217215	249826	143864	465676	342985	326209	332790	227223	129335	614777	447351	324813	438293	9168.13	21427.2	7908.29	3041.5	4993.79	181.213	12792.3	6706.51	5784.47	5497.01	2244.6	12282.1	10321.8	8997.61	4813.96	8720.81	6371.97	14261.5	5474.6	10835	12774.6	11355.8	13645.7	11731.7	10888.4	9790.43	9769.3	10571.1
P01344	IGF2	_DTWKQSTQRL_.2	_DTWKQSTQRL_	_DTWKQSTQRL_	1.31015e+06	641832	1.2281e+06	1.13756e+06	645650	800923	569565	975528	589628	1.36427e+06	737519	899371	440023	1.01312e+06	931578	1.0112e+06	992695	4729.48	25545.6	15308.5	2574.44	6801.81	2294.29	17439.7	10222.9	12173.8	14561.9	2074.11	30906.8	17965.9	28732.8	5025.35	11019	11593.2	10896.1	9674.49	6672.48	5461.87	27756.1	29051.6	5250.37	18140.7	12007.5	7564.56
P01344	IGF2	_FFQYDTWKQSTQRL_.3	_FFQYDTWKQSTQRL_	_FFQYDTWKQSTQRL_	435821	176288	1.65065e+06	330025	368763	333504	145947	874802	442468	454819	503602	362268	202727	1.09956e+06	1.15968e+06	479281	421259	40838.9	143638	55427	14291.5	21009	13092.5	33178	25011.3	47661.8	22646	11044.6	29093.1	44706.1	17962.8	35580.7	32617.4	19080.1	140427	59700.7	225488	155316	68690.5	51319.9	146652	122815	173303	196868
P01344	IGF2	_YDTWKQSTQRL_.3	_YDTWKQSTQRL_	_YDTWKQSTQRL_	529674	141322	1.31323e+06	381483	301982	257619	96047	338027	786372	473212	519884	294605	104960	659444	838500	267571	278252	17917.5	87926.4	24024.2	6525.07	11240.1	3975.77	23158.1	12810.7	16253.4	15151.3	3035.64	38085.3	16893.3	16825.5	15998	13900	13451.4	26338.9	17979.7	42783.4	29720.5		45465	30490.8	40297.5	48106.6	30455
P01344	IGF2	_QYDTWKQSTQRL_.2	_QYDTWKQSTQRL_	_QYDTWKQSTQRL_	2303.27	1072.11	79465.4	23222.6	27613.3	28641.7	14616	23782.5	25648.5	28263.5	39863.5	20329	7523.45	61022.6	63273	38234	28880.8	1149.21	4767.19	1325.22			59.8476	1836.78	793.779	1167.82	938.058		921.882	733.408		782.302	701.105	703.453	2036.09	1287.06	3653.14	3021.05	3562.04	2626.65	2579.93	3635.12	4012.03	4386.88	1546.47
P02647	APOA1	_LESFKVSFLSALEEYTKKLNTQ_.4	_LESFKVSFLSALEEYTKKLNTQ_	_LESFKVSFLSALEEYTKKLNTQ_	2779.09	3418.22	2302.26	993.48	2889.44	625.192	250.552	2578.21	657.21	2461.09	1526.09	358.252	778.014	1569.66	212.057	3702.84	1754.39	147922	26419.2	12702.5	63493.5	40399.2	3939.92	52500.7	53976.9	57351.7	61324.9	28874.5	39896.2	14656.9	74840.1	28296.4	20203.4	19431.6	123500	71482.4	129910	56166	12348.7	67441.7	125762	161969	126723	103047	58550.6
P02654	APOC1	_DVSSALDKL_.2	_DVSSALDKL_	_DVSSALDKL_	6021.36	8795.21	3178.4	2992.44	9439.64	2946.39	2756.54	1273.66	2331.15	7899.43	11408.6	1994.16	3888.38	4337.73	3788.05	13158.1	10237	89004.8	23901.1	18825.4	28868.2	44045.5	3171.36	15134.3	13878.6	15088.6	50845.1	26953.6	19108.1	8376.49	72769.3	14637.7	16508.6	26794.7	78707.4	97849.7	62554.4	41284	23962.4	55612.5	99111	47376.8	33672.4	82281.6	16571.6
P02655	APOC2	_TDQVLSVLKGEE_.2	_TDQVLSVLKGEE_	_TDQVLSVLKGEE_	27944.5	41247	15754.9	27307.1	17390.9	23439.7	75068.1	21216.6	37104.8	39208.9	37750	25640.9	34970.3	35609.3	90752.3	44274.1	42608.1	771668	128512	120051	804300	305405	99088.9	483589	529460	242681	800576	853922	321872	178059	1075965	238672	272291	427380	286478	245163	177525	313349	328328	391203	598504	730358	632312	495766	343947
P02656	APOC3	_SEAEDASLLSFMQGYMKHATKTA_.3	_SEAEDASLLSFMQGYMKHATKTA_	_SEAEDASLLSFMQGYMKHATKTA_	24023.1	21985.1	14713	12835.2	11977.4	7940.77	24748.6	11908.6	10880.7	23780.8	22814.1	7636.38	12861.3	13896.6	14530.4	19341.9	16983.9	144956	32548.3	40456.9	115589	116969	29622.8	108672	149120	97359.4	161530	148258	78143.1	24723.9	175096	51251.6	60240.3	64118.2	103941	68362.7	108005	75404.6	77899.5	110755	181580	187702	166411	156847	131399
P02656	APOC3	_SEAEDASLLSFMQGYMKHATKTAKDA_.4	_SEAEDASLLSFMQGYMKHATKTAKDA_	_SEAEDASLLSFMQGYMKHATKTAKDA_	32223.2	33021.4	20092.2	6364.83	7097.44	8107.56	41493.6	12820.5	14579.9	14487.5	13564.4	8190.98	6608.73	12501	19162.5	22774.9	23177.6	255895	64461.3	78987.4	181001	149753	23006.8	149224	183982	109785	183293	149346	96470	36050.7	185930	66108.3	66759.2	59871.8	201825	177111	187790	123248	101608	160593	278288	313782	207877	261970
P02656	APOC3	_SEAEDASLLSFMQGYMKHATKT_.4	_SEAEDASLLSFMQGYMKHATKT_	_SEAEDASLLSFMQGYMKHATKT_	19007.2	23687.4	10163.9	8596.2	9660.52	4138.42	14960	8966.3	12116.3	15488.4	21153.3	11161.4	7215.24	8636.42	14486.8	15110.3	15950.9	191569	45417.6	21932.2	100670	40865.2	4471.01	41453.1	48846.3	39253.6	98486.1	78344.5	28439.4	8757.64	68650.2	28272.9	28079.4	28008.7	84986.4	27363.1	70872.4	44689.3	69554.1	49392.6	118447	81943.6	63182.3	51923.1
P02671	FGA	_ADSGEGDFLAEGGGVR_.2	_ADSGEGDFLAEGGGVR_	_ADSGEGDFLAEGGGVR_	17339474	7.58299e+06	57448612	19193684	1.90411e+06	3.2497e+06	8757409	3.03822e+06	2.86845e+06	2297005	2.11744e+06	4.84922e+06	3.90611e+06	7868146	8107837	23818304	12532999	735356	1.25722e+06	1.45871e+06	664238	764577	708239	889562	547931	1095960	744930	362754	334629	440694	1.26545e+06	400560	332968	6623382	2.41559e+06	1.21777e+06	2.50663e+06	1.19355e+06	1.62691e+06	2.0305e+06	1.33562e+06	1.21455e+06	1.20939e+06	3424495	1.31666e+06
P02671	FGA	_DLGTLSGIGTLDGFRHRHPDEAAF_.3	_DLGTLSGIGTLDGFRHRHPDEAAF_	_DLGTLSGIGTLDGFRHRHPDEAAF_	141710	206258	196638	220057	127254	144985	214398	229929	114528	101017	218207	142604	298290	470508	277047	233006	260236	2.86765e+06	713171	1.30649e+06	9914899	2.95416e+06	219894	1.82199e+06	2.56564e+06	1.92153e+06	2.06167e+06	1.68523e+06	1.15858e+06	512329	6.88751e+06	1.56268e+06	967824	1.02688e+06	2.12855e+06	2.43428e+06	1.34634e+06	938864	1.94667e+06	1.00214e+06	2.73296e+06	1.94671e+06	1.00834e+06	2.74742e+06	145114
P02671	FGA	_TEKLVTSKGDKEL_.3	_TEKLVTSKGDKEL_	_TEKLVTSKGDKEL_	1791.41	3593.58	216826	55517	33373.5	111785	174255	185891	253210	108554	286454	294039	221684	225397	652852	138305	559110	551556	559454	387055	265344	79663.6	131980	134892	81928.8	62099.9	84136.9	34316.2	85997.6	30413.6	55995.1	456582	104973	43145.7	98996	321242	272159	193366	2.07487	121543	123714	84639.5	106124	113869
P02671	FGA	_SYKMADEAGSEADHEGTHST_.4	_SYKMADEAGSEADHEGTHST_	_SYKMADEAGSEADHEGTHST_	11479.1	6167.66	5381.98	1299.95	858.646	931.852		1481.28	2573.17	1399.19	1131.55	1927.46	1413.47	2168.25	2921.55	7218.46	4774.02	223421	99819.8	173537	513124	297476	12792.4	72877	149605	173465	264595	52620.6	124523	56262.2	455495	330743	104344	90413.1	267290	188177	112078	82364.6	21383.6	110964	166465	126702	82290.8	234230
P02765	AHSG	_GVVSLGSPSGEVSHPRKT_.4	_GVVSLGSPSGEVSHPRKT_	_GVVSLGSPSGEVSHPRKT_	26789.1	631.077	34583.3	8862.77	12106.3	9535.31	3310.48	9447.22	8570.75	120949	6987.42	6994.19	8657.89	14475.2	12186.7	12518.3	14783	380607	156376	233646	97468.9	343843	58169.7	115619	213785	91072.5	288614	209920	104573	41422.7	416137	126477	67610.9	75436.8	157194	169479	127590	137423	445653	209918	244720	308496	157259	325304	505125
P02765	AHSG	_GVVSLGSPSGEVSHPRKT_.4	_GVVSL[Leu7]GSPSGEVSHPRKT_	_GVVSL[+7]GSPSGEVSHPRKT_	26789.1	631.077	34583.3	8862.77	12106.3	9535.31	3310.48	9447.22	8570.75	120949	6987.42	6994.19	8657.89	14475.2	12186.7	12518.3	14783	380607	156376	233646	97468.9	343843	58169.7	115619	213785	91072.5	288614	209920	104573	41422.7	416137	126477	67610.9	75436.8	157194	169479	127590	137423	445653	209918	244720	308496	157259	325304	505125
P02765	AHSG	_GSPSGEVSHPRKT_.3	_GSPSGEVSHPRKT_	_GSPSGEVSHPRKT_	1397.44	934168	2.39393e+06	1.59453e+06	1.9314e+06	1.54941e+06	429352	2.64932e+06	2550625	631825	1.98068e+06	2.11386e+06	2376951	3.20346e+06	2.39907e+06	2.5599e+06	2.87162e+06	2.02272e+06	2544973	1993494	2.69452e+06	2.13939e+06	2.20883e+06	1.60046e+06	2.23809e+06	2.50586e+06	2.38798e+06	544107	1.81194e+06	1.27467e+06	1.45762e+06	2.00974e+06	1.26138e+06	1.47113e+06	2.66706e+06	2.28116e+06	1.94291e+06	2.2573e+06	380800	2808192	1.9433e+06	2.99294e+06	2.54902e+06	2.32512e+06	3210.08
P02765	AHSG	_PSGEVSHPRKT_.2	_PSGEVSHPRKT_	_PSGEVSHPRKT_	494.828	409280	1.38595e+06	878946	1399979	713928	1.97612e+06	1.70194e+06	1.43737e+06	357883	1340835	1.2665e+06	1.31141e+06	1774804	1.73991e+06	2.03902e+06	1.69898e+06	1.26395e+06	1.63074e+06	1.44097e+06	1.47125e+06	1.33693e+06	1.32867e+06	1.70701e+06	1.58728e+06	1.60911e+06	1.90721e+06	1.56268e+06	1.68387e+06	1.46778e+06	1.9125e+06	1.55518e+06	1.86906e+06	1.95853e+06	1.64059e+06	1.65287e+06	1.32335e+06	1.56755e+06	1.80597e+06	1.87054e+06	1.32445e+06	1.66616e+06	1.50661e+06	1.56465e+06	28709.1
P02765	AHSG	_GLPPAGSPPDSHVLLAAPPGHQLH_.4	_GLPPAGSPPDSHVLLAAPPGHQLH_	_GLPPAGSPPDSHVLLAAPPGHQLH_	25931.6	35656.1	35819.6	16589.4	33794	14471.7	8662.37	17618.7	15072.1	29135.4	38484.9	26893.5	25259.1	33251.4	30211.5	40803.8	42985.1	97770.1	232651	138164	165663	229481	148630	81625.4	287643	160360	278130	69858.8	119499	28381.9	145660	61877.5	118822	104616	107470	58689	126602	50312.4	52229.9	98376.4	79674.3	93438.8	100163	79534.5	2779.14
P02765	AHSG	_AHYDLRHTFM[Oxidation (M)]GVVSLGSPSGEVSHPRKT_.5	_AHYDLRHTFM[Oxidation (P)]GVVSLGSPSGEVSHPRKT_	_AHYDLRHTFM[+16]GVVSLGSPSGEVSHPRKT_	35256.7	48774.9	39811.3	20849.7	33175.5	28174.8	10553.5	41538.7	36042.9	47888.5	8710.88	19344	21437.9	52588	27741.6	138177	86546.5	12202.8	393958	107628	20048.2	42761.9	73983.7	7273.44	38459.7	25125.2	63885.2		14228.8	2897.91	15406.9	4215.28	7998.12	10252.6	80243.6	45994.9	46651.3	109800	13.3268	126891	80894.8	167952	93264.7	59535.6	3.61118
P02765	AHSG	_SLGSPSGEVSHPRKT_.3	_SLGSPSGEVSHPRKT_	_SLGSPSGEVSHPRKT_		3.36275e+06	2.59195e+06	1.86807e+06		36466.3	17606.4			3.74129e+06	20726.2	14809.8	21063.9	32971.7	26883.9	29512.7	17901.9	977197	178257	407482	161330	705948	81237	266027	786108	320866	772904	585872	334888	144782	1.28061e+06	470128	285570	206310	314678	317309	464050	225121	965746	908040	771656	826955	368223	921777	531327
P02765	AHSG	_SLGSPSGEVSHPRKT_.3	_SL[Leu7]GSPSGEVSHPRKT_	_SL[+7]GSPSGEVSHPRKT_		3.36275e+06	2.59195e+06	1.86807e+06		36466.3	17606.4			3.74129e+06	20726.2	14809.8	21063.9	32971.7	26883.9	29512.7	17901.9	977197	178257	407482	161330	705948	81237	266027	786108	320866	772904	585872	334888	144782	1.28061e+06	470128	285570	206310	314678	317309	464050	225121	965746	908040	771656	826955	368223	921777	531327
P02765	AHSG	_HTFMGVVSLGSPSGEVSHPRKT_.4	_HTFMGVVSLGSPSGEVSHPRKT_	_HTFMGVVSLGSPSGEVSHPRKT_	444251	117586	157179	74343.8	102648	110045	70652.7	143907	188023	366968	147224	92210.7	132005	178346	146355	2.06368e+06	1.222e+06	442137	7.3257e+06	2.66704e+06	292928	494772	1066200	279734	908564	292354	1.05479e+06		163844	99851.3	330276	111045	126845	120137	1.05241e+06	735808	976986	939270	2360.18	1169751	1255158	2141873	1.01618e+06	1.03179e+06
P02765	AHSG	_HTFMGVVSLGSPSGEVSHPR_.4	_HTFMGVVSLGSPSGEVSHPR_	_HTFMGVVSLGSPSGEVSHPR_	15254.6	6814.48	9490.26	3016.43	2008.38	3060.89		5729.87	8081.69	10686	9563.45	2961.62	5798.08	6969.39	7950.41	80596.3	60188.2	32443.5	336715	148132	38696.2	37538.4	99670.9	33077	118897	24336.8	101468	10056.8	11797.3	5045.31	25022.5	4148.3	11221.8	9191.06	62432.3	41230.4	51438	73861.3	2061.85	77856.2	96403.7	132643	61264.2	103985
P02765	AHSG	_AHYDLRHTFMGVVSLGSPSGEVSHPRKT_.5	_AHYDLRHTFMGVVSLGSPSGEVSHPRKT_	_AHYDLRHTFMGVVSLGSPSGEVSHPRKT_	289889	224699	240994	180420	207808	149033	1688.84	167738	158197	468398	155.879	140527	182947	258000	279806	554.578	674550	112497	1.17414e+06		74362	147859	216578	14592.1	173521	102570	221873		60612.8		2.78167			2.05898	367985	131984	224318	249171		320593	279066	503710	275845	246487	3.67816
P02765	AHSG	_LGSPSGEVSHPRKT_.2	_LGSPSGEVSHPRKT_	_LGSPSGEVSHPRKT_	22.4085			321.515			1316.65	1439.46		347.697		741.867						2283.64										7961.59		93.6985	10419.8		686.7		2156.94	1340.19			24476.4	2742.37			2679.02	3306.98	10921.3
P04004	VTN	_LKPEEEAPAPEVGASKPEGI_.3	_LKPEEEAPAPEVGASKPEGI_	_LKPEEEAPAPEVGASKPEGI_	27910.6	31767.3	27188.8	8866.95	13095.3	19077.2	9063.61	14005.3	11364.4	28349.7	12307.3	11680.7	10513.7	7911.26	7276.08	17517.6	15178.1	2.04192e+06	450466	1.09506e+06	418829	1.8219e+06	36717.6	508833	670946	570066	993878	757291	309362	120943	2.28487e+06	771906	302753	300175	1.44602e+06	876899	957187	850232	390050	1.27751e+06	1604583	1799782	813505	2.89028e+06	798556
P06727	APOA4	_SLAELGGHLDQQVEEFR_.3	_SLAELGGHLDQQVEEFR_	_SLAELGGHLDQQVEEFR_	6078.25	2655.09		1539.15	1697.51	1021.89	548.255	2771.9	983.395	868.979	1064.68	694.564		1223.08		73033.7	28706.8	15275.7	37413.7	31433.9	6325.6	23270.4	5589.2	8026.58	12710.2	2460.01	19268.4	6798.54	952.614		43743.8	3449.89	644.786	1049.09	13761.5	13580.1	28740.2	13908.6	10492.4	23787.5	40140.8	29513.3	26028.1	62188	3148.58
P08123	COL1A2	_FP[Oxidation (P)]GAAGRTGP[Oxidation (P)]P[Oxidation (P)]GP_.2	_FP[Oxidation (P)]GAAGRTGP[Oxidation (P)]P[Oxidation (P)]GP_	_FP[+16]GAAGRTGP[+16]P[+16]GP_	132177	81176	66882.4	46362	61895.3	40990.2	22730.9	94181.3	63957.3	65143	35706.3	92986.3	45072.1	82028.1	95756	66637.1	60303.6	403205	549852	431391	144116	482189	179537	489114	264072	564298	544400	214863	633571	581181	290989	349498	345818	639099	172909	91285.5	88298.2	91167.7	45727.2	72770.3	65193.8	107089	76747.8	79630	45225.2
P08123	COL1A2	_FP[Oxidation (P)]GAAGRTGP[Oxidation (P)]PGP[Oxidation (P)]_.2	_FP[Oxidation (P)]GAAGRTGP[Oxidation (P)]PGP[Oxidation (P)]_	_FP[+16]GAAGRTGP[+16]PGP[+16]_	132177	81176	66882.4	46362	61895.3	40990.2	22730.9	94181.3	63957.3	65143	35706.3	92986.3	45072.1	82028.1	95756	66637.1	60303.6	403205	549852	431391	144116	482189	179537	489114	264072	564298	544400	214863	633571	581181	290989	349498	345818	639099	172909	91285.5	88298.2	91167.7	45727.2	72770.3	65193.8	107089	76747.8	79630	45225.2
P10124	SRGN	_HDNLRSLDRNLPSDSQDLGQHGLEEDFML_.4	_HDNLRSLDRNLPSDSQDLGQHGLEEDFML_	_HDNLRSLDRNLPSDSQDLGQHGLEEDFML_	8823377	90656.2	88070.7	10121.3	9944.6	11545.9	35452.6	60427.1	45570.1	13041.4	8115.35	10416.3	17132.2	14886.4	14638.4	8615.86	49173.8	297292	176272	795903	227095	763798	73491	276406	305899	337511	659634	1.02762e+06	573772	253333	1.64413e+06	945888	281331	328457	124980	116397	158856	117742	470213	430962	243425	339196	300570	674058	221448
P10124	SRGN	_HDNLRSLDRNLPSDSQDLGQHGLEEDFML_.4	_HDNLRSLDRNLPSDSQDLGQHGL[Leu7]EEDFML_	_HDNLRSLDRNLPSDSQDLGQHGL[+7]EEDFML_	8823377	90656.2	88070.7	10121.3	9944.6	11545.9	35452.6	60427.1	45570.1	13041.4	8115.35	10416.3	17132.2	14886.4	14638.4	8615.86	49173.8	297292	176272	795903	227095	763798	73491	276406	305899	337511	659634	1.02762e+06	573772	253333	1.64413e+06	945888	281331	328457	124980	116397	158856	117742	470213	430962	243425	339196	300570	674058	221448
P10124	SRGN	_HDNLRSLDRNLPSDSQDLGQHGLEEDFM[Oxidation (M)]L_.4	_HDNLRSLDRNLPSDSQDLGQHGLEEDFM[Oxidation (P)]L_	_HDNLRSLDRNLPSDSQDLGQHGLEEDFM[+16]L_	1.80159e+06	68810.1	57759.3	7822.44	6382.72	7349.06	22358.1	38299.7	28034.8	9865.03	2729.04	3378.99	3140.58	5948.28	6631.08	5630.44	20334.1	119621	86471.9	308477	112115	389646	33525.5	133258	144400	208563	347351	844407	406970	193371	1.21503e+06	739140	233039	283128	75555.1	76818.3	92223.3	69477.7	191518	239635	120013	164847	170570	366320	139091
P10124	SRGN	_HDNLRSLDRNLPSDSQDLGQHGLEEDFM[Oxidation (M)]L_.4	_HDNLRSLDRNLPSDSQDLGQHGL[Leu7]EEDFM[Oxidation (P)]L_	_HDNLRSLDRNLPSDSQDLGQHGL[+7]EEDFM[+16]L_	1.80159e+06	68810.1	57759.3	7822.44	6382.72	7349.06	22358.1	38299.7	28034.8	9865.03	2729.04	3378.99	3140.58	5948.28	6631.08	5630.44	20334.1	119621	86471.9	308477	112115	389646	33525.5	133258	144400	208563	347351	844407	406970	193371	1.21503e+06	739140	233039	283128	75555.1	76818.3	92223.3	69477.7	191518	239635	120013	164847	170570	366320	139091
P10124	SRGN	_DRNLPSDSQDLGQHG_.3	_DRNLPSDSQDLGQHG_	_DRNLPSDSQDLGQHG_	9615.12	437.743	73492.1	32053.9	65762.6	42566.6	18856.1	71219.2	3846.54	65780	30910.2	73747.6	47701.5	63518.6	66706.4	40964.7	54637.4	158573	83095.5	109314	193940	197834	81530.1	166499	189849	227886	124177	89546	139953	82612.1	251675	159251	95201.6	80428.7	149293	119265	76088.4	79302.1	36458.9	230625	144234	213119	127256	150178	90065.4
P10124	SRGN	_LDRNLPSDSQDLGQHGLEEDFML_.3	_LDRNLPSDSQDLGQHGLEEDFML_	_LDRNLPSDSQDLGQHGLEEDFML_	59480.4	49106.2	82419.5	20731.4	44471.9	32987.2	25306.1	71677.7	33680.4	27391.1	20995.7	37808.7	28694.9	24427	36525	45020.9	44821.1	161481	64224.4	73573.6	109722	182284	62357.1	114390	141895	136494	95027.4	70609	67431.9	46597.6	253279	92681.3	51609	64976.5	131796	80968.8	81340.4	75234.4	74345.8	174673	120497	204100	130114	149762	3.77126
P10124	SRGN	_SLDRNLPSDSQDLGQHG_.3	_SLDRNLPSDSQDLGQHG_	_SLDRNLPSDSQDLGQHG_	36158.2	30058.2	34872	10201.7	12667.9	14197.1	11285.5	29240.2	22293.4	21099	27863.4	28573.8	22296.6	35861.1	39807.8	19045.7	42026.2	60615.9	49462.5	69562.6	40201.3	58379.1	17390.4	31471.4	32193.6	45003.9	45807	22571.6	36419.3	18342.4	57123.7	32514.7	30473.9	25844.5	68290.2	36430.8	43783.5	36402.2	36704.9	87553	69043.2	91942.1	57480.9	62636.7	21532.3
P10124	SRGN	_TDLFPKTRIQDLN_.3	_TDLFPKTRIQDLN_	_TDLFPKTRIQDLN_		932624	1.66669e+06	484197	199876	522930	1.6837e+06	1.65355e+06	841435	476903	1.96101e+06	667412	1.02374e+06	1.45397e+06	2350207	303445	1.55313e+06	384676	316355	303581	97866.9	79837.9	289669	421732	86797.2	77097.4	88999.1	68912	36991.8	12307.1	47562.1	238260	144931	26705.6	76403.3	227290	229887	178015	198682	126415	141036	123329	98681	145780	108258
P10124	SRGN	_TDLFPKTRIQDLN_.3	_TDL[Leu7]FPKTRIQDLN_	_TDL[+7]FPKTRIQDLN_		932624	1.66669e+06	484197	199876	522930	1.6837e+06	1.65355e+06	841435	476903	1.96101e+06	667412	1.02374e+06	1.45397e+06	2350207	303445	1.55313e+06	384676	316355	303581	97866.9	79837.9	289669	421732	86797.2	77097.4	88999.1	68912	36991.8	12307.1	47562.1	238260	144931	26705.6	76403.3	227290	229887	178015	198682	126415	141036	123329	98681	145780	108258
P10124	SRGN	_TDLFPKT_.2	_TDLFPKT_	_TDLFPKT_		27258.1	60829.7	15508.8	7696.94	22312.6	61993.8	56941.4	37693.6	17904.2	95191.6	31666.3	47893.4	74390.2	114600	8276.63	68268.5	60382	23624.7	18075.8	10257.5	21826.7	22603.8	39749.9	11257	12647.8	11862.5	16654.5	5442.93	1747.48	18527.4	24686	11219.7	1579.79	15177.8	11434.7	17963.6	10486.3	22084.4	13508.8	12828.8	14776.6	8701.15	16888.1	20063.5
P10124	SRGN	_TDLFPKT_.2	_TDL[Leu7]FPKT_	_TDL[+7]FPKT_		27258.1	60829.7	15508.8	7696.94	22312.6	61993.8	56941.4	37693.6	17904.2	95191.6	31666.3	47893.4	74390.2	114600	8276.63	68268.5	60382	23624.7	18075.8	10257.5	21826.7	22603.8	39749.9	11257	12647.8	11862.5	16654.5	5442.93	1747.48	18527.4	24686	11219.7	1579.79	15177.8	11434.7	17963.6	10486.3	22084.4	13508.8	12828.8	14776.6	8701.15	16888.1	20063.5
P10124	SRGN	_HDNLRSLDRNLPSDSQDLGQHGLEED_.4	_HDNLRSLDRNLPSDSQDLGQHGLEED_	_HDNLRSLDRNLPSDSQDLGQHGLEED_		6149.82	4415.19	254.167	320.296	407.351	1140.99	2928.08	1934.34	2012.12	1100.24	1189.94	2339.61	1690.63	4222.13	2823.03	7391.22	71242.5	79447.6	867551	152823	819428	17923.4	361079	481734	536186	427762	314728	218387	211898	272411	362273	114662	99520	29253	69018.8	70269.7	77275.1	163536	364507	170187	319598	206603	648867	120738
P10124	SRGN	_HDNLRSLDRNLPSDSQDLGQHGLEED_.4	_HDNLRSLDRNLPSDSQDLGQHGL[Leu7]EED_	_HDNLRSLDRNLPSDSQDLGQHGL[+7]EED_		6149.82	4415.19	254.167	320.296	407.351	1140.99	2928.08	1934.34	2012.12	1100.24	1189.94	2339.61	1690.63	4222.13	2823.03	7391.22	71242.5	79447.6	867551	152823	819428	17923.4	361079	481734	536186	427762	314728	218387	211898	272411	362273	114662	99520	29253	69018.8	70269.7	77275.1	163536	364507	170187	319598	206603	648867	120738
P10124	SRGN	_HDNLRSLDRNLPSDSQDLGQHGLEEDFM_.4	_HDNLRSLDRNLPSDSQDLGQHGLEEDFM_	_HDNLRSLDRNLPSDSQDLGQHGLEEDFM_		40812.2	31639.5	4083.73	4097.64	4745.51	11784	17722	17007.4	6730.33	5125.8	5016.33	10442.5	9199.91	9056.17	4903.93	19788.6	169051	112533	765514	200914	763625	34116.6	224308	394928	642838	394982	882996	630851	352253	974034	1.43105e+06	233143	293096	100343	100115	184336	91885	290335	384488	164374	317050	265849	578542	140209
P10124	SRGN	_HDNLRSLDRNLPSDSQDLGQHGLEEDFM_.4	_HDNLRSLDRNLPSDSQDLGQHGL[Leu7]EEDFM_	_HDNLRSLDRNLPSDSQDLGQHGL[+7]EEDFM_		40812.2	31639.5	4083.73	4097.64	4745.51	11784	17722	17007.4	6730.33	5125.8	5016.33	10442.5	9199.91	9056.17	4903.93	19788.6	169051	112533	765514	200914	763625	34116.6	224308	394928	642838	394982	882996	630851	352253	974034	1.43105e+06	233143	293096	100343	100115	184336	91885	290335	384488	164374	317050	265849	578542	140209
P10124	SRGN	_HDNLRSLDRNLPSDSQDLGQHGLEEDF_.4	_HDNLRSLDRNLPSDSQDLGQHGLEEDF_	_HDNLRSLDRNLPSDSQDLGQHGLEEDF_		14133.6	11021.4	1302.62	1660.96	1875.38	6275.94	9254.34	7206.46	2147.31	1625.1	2236.86	4280.37	3268.92	4077.5	2227.16	9335.1	50840.9	46191.2	376840	65610.4	449386	19619.9	129887	200018	279577	248144	309338	173134	147603	391285	391453	81542.3	103838	21166.4	36666.9	42046	24876.9	123172	161282	64359.3	123379	122091	278453	46320.8
P10124	SRGN	_HDNLRSLDRNLPSDSQDLGQHGLEEDF_.4	_HDNLRSLDRNLPSDSQDLGQHGL[Leu7]EEDF_	_HDNLRSLDRNLPSDSQDLGQHGL[+7]EEDF_		14133.6	11021.4	1302.62	1660.96	1875.38	6275.94	9254.34	7206.46	2147.31	1625.1	2236.86	4280.37	3268.92	4077.5	2227.16	9335.1	50840.9	46191.2	376840	65610.4	449386	19619.9	129887	200018	279577	248144	309338	173134	147603	391285	391453	81542.3	103838	21166.4	36666.9	42046	24876.9	123172	161282	64359.3	123379	122091	278453	46320.8
P10124	SRGN	_LDRNLPSDSQDLGQHGLEEDFM[Oxidation (M)]L_.3	_LDRNLPSDSQDLGQHGLEEDFM[Oxidation (P)]L_	_LDRNLPSDSQDLGQHGLEEDFM[+16]L_	17100.9	23616	27485.8	11325.2	17858.7	10261.3	11709.2	38762.8	19796.3	26038.3	8201.94	16835.5	12931	19255	20712.1	16818.4	24599.7	99539.2	44467	31274.6	74556.5	139269	44874.1	68204.8	84573.7	91227.9	65003.5	71741	53726.1	36748.7	161498	66304.3	40929.8	42082.7	93500.3	59486.4	51604.3	63498.6	36901.9	139555	68568.1	128553	92968.8	109640
P10124	SRGN	_TDLFPKTRIQDLNRIFPL_.3	_TDLFPKTRIQDLNRIFPL_	_TDLFPKTRIQDLNRIFPL_	264308	1038.6	2687.62		241.272	61.0356		897.663	800.812	814.29	211.223	221.151	489.642			1050.85		100120	41076.3	116251	35957.4	340236	3379.03	113527	56520.2	170759	114616	224594	146969	42314.5	327513	312941	108297	74699.6	93743.2	48240.2	114160	60865.8	137067	97446.5	119239	201334	78666	324637	80481.5
P10124	SRGN	_TDLFPKTRIQDLNRIFPL_.3	_TDL[Leu7]FPKTRIQDLNRIFPL_	_TDL[+7]FPKTRIQDLNRIFPL_	264308	1038.6	2687.62		241.272	61.0356		897.663	800.812	814.29	211.223	221.151	489.642			1050.85		100120	41076.3	116251	35957.4	340236	3379.03	113527	56520.2	170759	114616	224594	146969	42314.5	327513	312941	108297	74699.6	93743.2	48240.2	114160	60865.8	137067	97446.5	119239	201334	78666	324637	80481.5
P10124	SRGN	_FELLPGESNKIPRLRT_.4	_FELLPGESNKIPRLRT_	_FELLPGESNKIPRLRT_		2126.47	3274.26	1000.87	1187.1	704.439		1206.07	1956.54	1877.61	1607.03	1547.23	1319.49	1777.96	1507.7	1183.14	1092.73	95376.2	20004.7	48458.7	151951	491410	4971.03	98719.2	174295	78019.9	180152	213482	113447	20232	573224	174502	22049.3	14693.3	75594.7	93715.9	95601.7	29733.8	37863.7	82494.7	202720	264626	64470.1	251270
P10124	SRGN	_FELLPGESNKIPRLRT_.4	_FEL[Leu7]LPGESNKIPRLRT_	_FEL[+7]LPGESNKIPRLRT_		2126.47	3274.26	1000.87	1187.1	704.439		1206.07	1956.54	1877.61	1607.03	1547.23	1319.49	1777.96	1507.7	1183.14	1092.73	95376.2	20004.7	48458.7	151951	491410	4971.03	98719.2	174295	78019.9	180152	213482	113447	20232	573224	174502	22049.3	14693.3	75594.7	93715.9	95601.7	29733.8	37863.7	82494.7	202720	264626	64470.1	251270
P10124	SRGN	_TDLFPKTRIQDLNRIFP_.3	_TDLFPKTRIQDLNRIFP_	_TDLFPKTRIQDLNRIFP_			4593.5		192.949	77.4669	1496.99				547.819		424.504		637.689	1604.77	3302.64	25531.2	7454.75	17266.4	8071.89	42942.3	887.697	17757.2	24143.9	43306.3	19588.9	63699.5	63154.2		65735.3	132454	56217	22995.6	15602.1	16852	51491.8	13650.6	33888.8	22781.4	35974	67874.1	41081	84063.9	44794.1
P10124	SRGN	_TDLFPKTRIQDLNRIFP_.3	_TDL[Leu7]FPKTRIQDLNRIFP_	_TDL[+7]FPKTRIQDLNRIFP_			4593.5		192.949	77.4669	1496.99				547.819		424.504		637.689	1604.77	3302.64	25531.2	7454.75	17266.4	8071.89	42942.3	887.697	17757.2	24143.9	43306.3	19588.9	63699.5	63154.2		65735.3	132454	56217	22995.6	15602.1	16852	51491.8	13650.6	33888.8	22781.4	35974	67874.1	41081	84063.9	44794.1
P10124	SRGN	_HDNLRSLDRNLPSDSQDLGQHGLEEDFM[Oxidation (M)]_.5	_HDNLRSLDRNLPSDSQDLGQHGLEEDFM[Oxidation (P)]_	_HDNLRSLDRNLPSDSQDLGQHGLEEDFM[+16]_		3145.93	1925.45	69.0569		116.587		1276.06										9758.85	4934.86	56763.9	12284.2	75022.9	1647.53	16485.9	28277.2	82540.2	44130.1	135232	77386.1	51507.1	148367	211762	23260.3	32210.1	6797.84	9268.89	10692.7	5342.12	26654.1	34500	10066.9	30073	21849.8	60025.1	14238
P10124	SRGN	_HDNLRSLDRNLPSDSQDLGQHGLEEDFM[Oxidation (M)]_.5	_HDNLRSLDRNLPSDSQDLGQHGL[Leu7]EEDFM[Oxidation (P)]_	_HDNLRSLDRNLPSDSQDLGQHGL[+7]EEDFM[+16]_		3145.93	1925.45	69.0569		116.587		1276.06										9758.85	4934.86	56763.9	12284.2	75022.9	1647.53	16485.9	28277.2	82540.2	44130.1	135232	77386.1	51507.1	148367	211762	23260.3	32210.1	6797.84	9268.89	10692.7	5342.12	26654.1	34500	10066.9	30073	21849.8	60025.1	14238
P12830	CDH1	_SGIQAELLTFPNSSPGLRRQ_.3	_SGIQAELLTFPNSSPGLRRQ_	_SGIQAELLTFPNSSPGLRRQ_		75824	73218.7	17132.3	31924	17701.7	28943.8	72873.7	24242.2	50669	26003.4	19785.2	21789.7	23492	19188.1	39672.2	34944.3	397635	248847	497502	701418	936471	43154.4	1.45669e+06	759526	812490	1.09257e+06	1.24341e+06	605379	259988	1.57238e+06	855889	686475	382216	409845	1.18189e+06	806213	489376	881572	791077	992736	759990	551083	1.68672e+06
P12830	CDH1	_SGIQAELLTFPNSSPGLRRQ_.3	_SGIQAELLTFPNSSPGL[Leu7]RRQ_	_SGIQAELLTFPNSSPGL[+7]RRQ_		75824	73218.7	17132.3	31924	17701.7	28943.8	72873.7	24242.2	50669	26003.4	19785.2	21789.7	23492	19188.1	39672.2	34944.3	397635	248847	497502	701418	936471	43154.4	1.45669e+06	759526	812490	1.09257e+06	1.24341e+06	605379	259988	1.57238e+06	855889	686475	382216	409845	1.18189e+06	806213	489376	881572	791077	992736	759990	551083	1.68672e+06
P12830	CDH1	_SVSGIQAELLTFPNSSPGLRRQ_.3	_SVSGIQAELLTFPNSSPGLRRQ_	_SVSGIQAELLTFPNSSPGLRRQ_	1.47512e+06	28704.2	22742	7293.5	8825.57	5377.79	14360.2	20353.8	12636.3	13045.1	20780.4	18171.4	13143	26086.6	21971.2	27826	34518.8	25603.7	30623.6	36219.5	76263.6	107384	35085.7	135283	93791.9	128272	133189	145902	127467	77351.1	157306	82753.7	112529	81669.8	21816.9	83116.2	52253.4	29630.2	97646.1	67993.4	102973	84465.7	70132.1	276011
P12830	CDH1	_SVSGIQAELLTFPNSSPGLRRQ_.3	_SVSGIQAELLTFPNSSPGL[Leu7]RRQ_	_SVSGIQAELLTFPNSSPGL[+7]RRQ_	1.47512e+06	28704.2	22742	7293.5	8825.57	5377.79	14360.2	20353.8	12636.3	13045.1	20780.4	18171.4	13143	26086.6	21971.2	27826	34518.8	25603.7	30623.6	36219.5	76263.6	107384	35085.7	135283	93791.9	128272	133189	145902	127467	77351.1	157306	82753.7	112529	81669.8	21816.9	83116.2	52253.4	29630.2	97646.1	67993.4	102973	84465.7	70132.1	276011
P12830	CDH1	_SGIQAELLTFPNSSPGLR_.3	_SGIQAELLTFPNSSPGLR_	_SGIQAELLTFPNSSPGLR_	2558.2	1375.98	3138.33	557.504	234.596	1025.58			2065.21	139.4	2558.55	2942.48	1788.92	1537.13	4188.5	1486.21	3708.84	88376.8	27916.7	24471.4	106088	73667.1	2649.82	75059.8	85902.9	52549.9	104319	127536	29116.2	15604.5	136037	103020	34255	18114.7	67496	61732.8	81923.9	42110.4	43003.4	34632.2	69911.2	40674.1	36237.3	153927	64007.2
P62328	TMSB4X	_KNPLPSKETIEQEKQAGES_.3	_KNPLPSKETIEQEKQAGES_	_KNPLPSKETIEQEKQAGES_	17192.5	173027	2.36478e+06	257051	214109	628889	1.79124e+06	1.17411e+06	1.00175e+06	519739	1.19007e+06	995604	1427619	1.3292e+06	2.60751e+06	397987	1130096	608181	521695	552137	482934	275025	288519	542145	224358	174303	391328	193195	152945	84148.6	342168	536678	229196	74191.5	186550	557164	660446	253540	226816	213990	204136	195558	164412	299989	36496.3
P68366	TUBA4A	_AGKHVPRAVFVDLEPTVIDEIR_.4	_AGKHVPRAVFVDLEPTVIDEIR_	_AGKHVPRAVFVDLEPTVIDEIR_	6027567	7200736	4321258	2614247	1.41235e+06	2372881	6.45181e+06	6.34602e+06	3895060	1.5135e+06	6.61127e+06	7.77863e+06	4.91512e+06	7070525	10349721	3.49256e+06	12245760	3.84973e+06	2.53015e+06	2.38777e+06	1.80642e+06	506146	1.17118e+06	1.34726e+06	737725	600634	457534	323034	341546	71346.4	198738	2.64746e+06	765628	40430	258571	1.65361e+06	1064337	633921		392788	768258	499649	427989	421955
P81172	HAMP	_SVFPQQTGQLAELQPQDRAGARAS_.3	_SVFPQQTGQLAELQPQDRAGARAS_	_SVFPQQTGQLAELQPQDRAGARAS_	44660.6	110566	62977.1	116637	56992.7	4055.02		146631	68227	178312	128626	31312.9	92500.1	44047.1	147524	71577.4	20322.1	924480	613095	490097	1.59821e+06	482651	721313	244791	514701	611903	804787	421946	785170	369991	394597	579295	601378	1.2573e+06	550668	16358.1	13456.5	56598.8	30112.3	101273	113988	112453	399796	195145	165412
P81172	HAMP	_SVFPQQTGQLAELQPQDRAGA_.3	_SVFPQQTGQLAELQPQDRAGA_	_SVFPQQTGQLAELQPQDRAGA_		8086.22	4129.81	9288.77	3094.05	164.048		16301.8	5493.53	14619.6	17348	1239.58	9242.31	2189.16	14952.4	9468.4	1265.76	246361	167208	78408.9	281698	69775.7	136867	27121.2	83774.1	145515	141121	69401.4	148782	70959.9	62664.6	117427	103851	217441	100615	1640.76	1208.55	5131.15	4017.92	9623.42	17563.3	17979.5	52698.3	16627.1	20877.8
Q14624	ITIH4	_YLQGAKIPKPEASFSPR_.3	_YLQGAKIPKPEASFSPR_	_YLQGAKIPKPEASFSPR_	3080.79	1706.59	3906.6	4206.43	3264.84	1906.93	981.008	2484.65	3775.47	5513.7		3047.44	1150.43	5231.94	2017.01	11623.7	5573.02	157068	996386	374240	152416	219140	212044	182370	199772	87116.2	298494	91776.7	88378.3	34689.5	497410	84226.6	46730.1	29425.9	550509	240810	354894	353888	949090	631611	915846	1.08039e+06	551655	663355	56615.9
Q14624	ITIH4	_Q[Gln->pyro-Glu]LGLP[Oxidation (P)]GPPDVPDHAAYHPFR_.3	_Q[Gln->pyro-Glu]LGLP[Oxidation (P)]GPPDVPDHAAYHPFR_	_Q[+-17]LGLP[+16]GPPDVPDHAAYHPFR_	13480.5	13269.1	7773.45	5433.26	11060.8	5625.2	2457.09	4001.1	450.221			6305.49		9923.28	1521.71	27077.8	38192.9	53459.6	690839	99259.6	67663.5	37419.2	61407.6	23944.5	32388.4	8988.54	109749	32174.6	6159.86	7488.87	41016	10549.5	18560.5	4041.28	19452.8	26550.9	261540	100742	76206.3	51349.9	157485	35433.6	112587	129796	22217
Q14624	ITIH4	_SRQLGLPGPPDVPDHAAYHPFR_.5	_SRQLGLPGPPDVPDHAAYHPFR_	_SRQLGLPGPPDVPDHAAYHPFR_	49786.9	6405.86	9431.73	289.576	1788.56	1660.33	440.199	3122.72	6988.39	2682.92		1359.42		3963.46		835441	513522	13339.9	277160	39267	4186.14	7519.03	16787.8	5135.26	8715.84	4647.42	13483	1653.2			8795.47	4040.53	967.068	350.393	55882.8	20520.5	175317	70554.9	23347.1	37395.7	31787.3	142713	76233.8	40271.6
Q14624	ITIH4	_MNFRPGVLSSRQLGLPGPPDVPDHAAYHPFR_.6	_MNFRPGVLSSRQLGLPGPPDVPDHAAYHPFR_	_MNFRPGVLSSRQLGLPGPPDVPDHAAYHPFR_	35756.6	13412.7	11282.7	2084.39	6318.19	1385.45	2895.4	1452.65	2255.39	2024.01	1293.93	1515.23		1699.36	2223.98	234063	198686	5494.92	186342	41417	8979.42	9789.98	9969.68	6517.48	7664.6	4917.47	13230.7	997.035	743.677	562.996	12622.1				47717.9	8861.84	56406.1	34372.3		52451.2	40492.1	57657.8	35251	30060.3	205.522
Q6UX71	PLXDC2	_VDTNRASVGQDSPEPR_.3	_VDTNRASVGQDSPEPR_	_VDTNRASVGQDSPEPR_	473.992	6551.47	10972.9	8587.54	8073.91	11892.8	4042.14	9125.4	2559.79	9185.28	6252.77	15432.5	7119.72	8369.75	14713.2	11540.3	11607.3	39281.7	54732.2	72038.3	111930	37802.8	32329.7	52404.3	78209.2	98744.1	47351	23400.1	70641.8	61644.5	37787.7	65577.2	66607.7	35579.3	41973.6	55481.7	70247.3	78058.2	23857.8	34922.9	70190.2	50660.5	49194.7	74496.4	15499.6
Q6UX71	PLXDC2	_AVDTNRASVGQDSPEPR_.3	_AVDTNRASVGQDSPEPR_	_AVDTNRASVGQDSPEPR_	10496.4	4804.51	7369.88	5289.25	5966.58	8004.15	2120.58	5588.58	1196.09	6918.45	3984.57	10853.3	4044.92	5372.93	8378.46	6135.2	6826.26	32609.7	45873.6	68398.2	118483	33534.7	28466.5	44957.3	67827.5	88167.4	49251.6	26020.1	69259.5	52822.9	49730.6	58130.1	55962.6	36098.9	30253.6	39624.4	45544.5	52126.8	15345.4	27838.1	45648.9	36606	31389.2	49908.7	10457.3
Q6UX71	PLXDC2	_DTNRASVGQDSPEPR_.3	_DTNRASVGQDSPEPR_	_DTNRASVGQDSPEPR_		6610.86	10596.5	6961.45	7437.84	8922.59	6856.75	8506.1	4599.81	12069.8	8116.69	18555.1	5785.24	9660.82	12552.2	9722.76	8970.09	101770	190428	204960	901618	191258	160887	249331	382247	277746	255255	299636	371505	261582	405440	302940	295181	141690	152325	113439	114851	150003	213172	167756	187020	166182	144167	178626	262367
Q6UX71	PLXDC2	_DTNRASVGQDSPEPR_.3	_DTNRASV[Label:13C(5)15N(1)]GQDSPEPR_	_DTNRASV[+6]GQDSPEPR_		6610.86	10596.5	6961.45	7437.84	8922.59	6856.75	8506.1	4599.81	12069.8	8116.69	18555.1	5785.24	9660.82	12552.2	9722.76	8970.09	101770	190428	204960	901618	191258	160887	249331	382247	277746	255255	299636	371505	261582	405440	302940	295181	141690	152325	113439	114851	150003	213172	167756	187020	166182	144167	178626	262367
Q6UX71	PLXDC2	_FLKAVDTNRASVGQDSPEPR_.3	_FLKAVDTNRASVGQDSPEPR_	_FLKAVDTNRASVGQDSPEPR_	1939030	1323.34	2554.17	1770.23	2360.59	2889.77	2191.57	2076.1		2610.08	1170.65	3399.21	1479.41	1719.16	2856.28	2153.97	2144.4	15105.3	31934.5	30752.9	112871	28640.5	21818.9	31116.2	63548.2	50068.5	34326	35750.4	52239.9	34884.5	50538.2	28888.9	41179.4	19287.6	26684	20129	25546.6	31397	33476.1	23318.1	41385.6	32230.8	25344.9	32321.2	32075.2
Q6UX71	PLXDC2	_FLKAVDTNRASVGQDSPEPR_.3	_FLKAVDTNRASV[Label:13C(5)15N(1)]GQDSPEPR_	_FLKAVDTNRASV[+6]GQDSPEPR_	1939030	1323.34	2554.17	1770.23	2360.59	2889.77	2191.57	2076.1		2610.08	1170.65	3399.21	1479.41	1719.16	2856.28	2153.97	2144.4	15105.3	31934.5	30752.9	112871	28640.5	21818.9	31116.2	63548.2	50068.5	34326	35750.4	52239.9	34884.5	50538.2	28888.9	41179.4	19287.6	26684	20129	25546.6	31397	33476.1	23318.1	41385.6	32230.8	25344.9	32321.2	32075.2
[truncated: 205 more columns]
