# Supplementary material for: Single‐Position Peptide Clustering for Peptidomics Reveals Novel Disease Biomarkers and Dysregulated Proteolytic Characteristics
Source: Adv Sci (Weinh). 2025 Nov 18;13(5):e10910. doi: 10.1002/advs.202510910 (PMC12850352; doi:10.1002/advs.202510910)
Supplement: Supplementary file 2 — Supplemental Date File [file ADVS-13-e10910-s002.zip › advs72701-sup-0006-Table S5. Result of Batch 2 PRM analysis.xlsx]

## Sheet: Sheet1
PG.ProteinId	PG.GeneId	EG.PrecursorId	EG.LLOQ	EG.ULOQCorrected	EG.CCIntercept	EG.CCSlope	EG.CCStartingQuantity	TG.LabeledSequence	TG.IntMID	[1] TT_55.PEP.AbsoluteAmount	[2] TT_54.PEP.AbsoluteAmount	[3] TT_53.PEP.AbsoluteAmount	[4] TM_29.PEP.AbsoluteAmount	[5] TM_28.PEP.AbsoluteAmount	[6] TM_27.PEP.AbsoluteAmount	[7] TM_26.PEP.AbsoluteAmount	[8] TM_25.PEP.AbsoluteAmount	[9] TM_24.PEP.AbsoluteAmount	[10] TM_23.PEP.AbsoluteAmount	[11] TT_52.PEP.AbsoluteAmount	[12] Ctr_57.PEP.AbsoluteAmount	[13] Ctr_56.PEP.AbsoluteAmount	[14] Ctr_55.PEP.AbsoluteAmount	[15] Ctr_54.PEP.AbsoluteAmount	[16] Ctr_53.PEP.AbsoluteAmount	[17] Ctr_52.PEP.AbsoluteAmount	[18] Ctr_51.PEP.AbsoluteAmount	[19] Ctr_50.PEP.AbsoluteAmount	[20] Ctr_49.PEP.AbsoluteAmount	[21] Ctr_48.PEP.AbsoluteAmount	[22] TT_51.PEP.AbsoluteAmount	[23] TT_50.PEP.AbsoluteAmount	[24] TT_49.PEP.AbsoluteAmount	[25] TT_48.PEP.AbsoluteAmount	[26] TT_47.PEP.AbsoluteAmount	[27] Ctr_47.PEP.AbsoluteAmount	[28] Ctr_46.PEP.AbsoluteAmount	[29] Ctr_45.PEP.AbsoluteAmount	[30] Ctr_44.PEP.AbsoluteAmount	[31] Ctr_43.PEP.AbsoluteAmount	[32] Ctr_42.PEP.AbsoluteAmount	[33] Ctr_41.PEP.AbsoluteAmount	[34] Ctr_40.PEP.AbsoluteAmount	[35] Ctr_39.PEP.AbsoluteAmount	[36] Ctr_38.PEP.AbsoluteAmount	[37] TT_46.PEP.AbsoluteAmount	[38] TT_45.PEP.AbsoluteAmount	[39] TT_44.PEP.AbsoluteAmount	[40] TT_43.PEP.AbsoluteAmount
P01024	C3	_HWESASLLR_.3	7.2	22500	5.05284	1.01348	112500	_HWESASLLR_	_HWESASLLR_	174.23		162.296						143.098																					32.9284					13.4187
P01024	C3	_SKITHRIHWESASLLR_.4	26	16250	6.27636	1.08181	16250	_SKITHRIHWESASLLR_	_SKITHRIHWESASLLR_	466.978		579.65						147.601																					16.8107					11.7042
P01024	C3	_HRIHWESASLLR_.3	13.2	41250	6.0612	1.07338	41250	_HRIHWESASLLR_	_HRIHWESASLLR_	303.596		626.753						301.762																					2.77077					9.094
P02765	AHSG	_SLGSPSGEVSHPRKT_.3	0.77997	2437.4	8.02205	0.7931	12187	_SLGSPSGEVSHPRKT_	_SLGSPSGEVSHPRKT_	0.189269	3.80101	3.58542	1.9164	2.34593	3.21117	3.99629		2.60083	0.329099		0.106633	0.0164793	0.160502	0.030548	0.0346941	0.0436266	0.152451	0.0220381	0.0333229	0.0650613	1.40084					0.0338683	0.03858	0.0399352	0.0440591	0.106888	0.057305	0.0480397	0.0677544	0.0470238	0.069526
P02765	AHSG	_GVVSLGSPSGEVSHPRKT_.4	0.0672	1050	7.16707	0.981	1050	_GVVSLGSPSGEVSHPRKT_	_GVVSLGSPSGEVSHPRKT_	0.107561	1.29174	0.915448	0.30714	0.579852	1.279	1.01198		1.11147	0.236934		0.088503	0.0109658	0.0725352	0.018772	0.0280155	0.0272341	0.0661819	0.0196983	0.0326983	0.0484231	0.312265					0.0210235	0.0245951	0.0351854	0.0391267	0.0665011	0.0290008	0.0315447	0.0445332	0.0241996	0.0346166
P10124	SRGN	_HDNLRSLDRNLPSDSQDLGQHGLEEDFM[Oxidation (M)]_.5	46.496	5812	1.4298	1.70365	5812	_HDNLRSLDRNLPSDSQDLGQHGLEEDFM[Oxidation (P)]_	_HDNLRSLDRNLPSDSQDLGQHGLEEDFM[+16]_	26.6129	43.3664	34.8218	28.3439			21.8308		15.7175			3.05645		3.57131		5.67189	3.4682	4.09617	4.0675	0.319761	0.37177	61.9625					3.95917	0.401155	0.322975	3.2611	2.76231	0.232181	6.59211	6.32015	4.18036	4.2229		52.4901	96.7719
P10124	SRGN	_TDLFPKTRIQDLNRIFP_.3	2.4	300	4.6338	1.69102	300	_TDLFPKTRIQDLNRIFP_	_TDLFPKTRIQDLNRIFP_																0.72413	0.965849	0.701813	0.425746	0.511003		2.44104						0.932029	0.676329	0.726595	1.3281	0.819446	0.68172	1.51186	0.91471	1.42486		2.6419	4.99085
P10124	SRGN	_TDLFPKTRIQDLNRIFPL_.3	4.6	575	3.41546	1.9265	575	_TDLFPKTRIQDLNRIFPL_	_TDLFPKTRIQDLNRIFPL_																1.50689	2.14632	3.71164	1.17482	1.4215		26.7682						1.66075	1.94711	1.40369	4.52311	1.92821	2.6501	3.64712	1.99809	3.55013		21.8916	27.6842
P10124	SRGN	_TDLFPKT_.2	0.04838	756	7.25127	0.87405	756	_TDLFPKT_	_TDLFPKT_																0.731706	0.725902	0.433731	0.652102	1.11279		0.0335448						0.466851	0.123352	0.424955	0.177415	0.522858	0.312767	0.268017	0.636587	0.853228		0.0336429	0.134028
P10124	SRGN	_HDNLRSLDRNLPSDSQDLGQHGLEEDFML_.4	150	18750	-2.34078	2.48635	18750	_HDNLRSLDRNLPSDSQDLGQHGLEEDFML_	_HDNLRSLDRNLPSDSQDLGQHGLEEDFML_	278.248	309.833	210.441	168.569			399.296		294.633			464.086		515.209		349.266	374.724	296.827	312.064	321.355	376.498	766.593					349.161	293.763	332.248	303.662	239.49	255.126	338.421	412.283	341.819	386.409		492.051	692.916
P10124	SRGN	_TDLFPKTRIQDLN_.3	4.48	2800	4.53304	1.63695	2800	_TDLFPKTRIQDLN_	_TDLFPKTRIQDLN_																48.9853	48.2257	39.9057	43.3354	48.5765		2.82105						33.6945	18.3443	32.7117	18.8523	31.2232	26.4869	28.6607	31.1063	39.6886		3.36263	6.59902
P10124	SRGN	_HDNLRSLDRNLPSDSQDLGQHGLEEDF_.4	48	6000	1.65603	1.80133	6000	_HDNLRSLDRNLPSDSQDLGQHGLEEDF_	_HDNLRSLDRNLPSDSQDLGQHGLEEDF_	43.9886	80.7541	64.0203	64.5711			41.8832		41.7218			22.9647		25.1659		18.4193	24.3007	17.3318	19.7594	16.8621	15.3092	94.6629					17.078	17.057	18.8191	19.6679	16.4422	17.0639	21.8336	25.6736	24.4901	24.9652		84.9792	113.279
P10124	SRGN	_HDNLRSLDRNLPSDSQDLGQHGLEED_.4	1.696	212	4.36592	1.80045	212	_HDNLRSLDRNLPSDSQDLGQHGLEED_	_HDNLRSLDRNLPSDSQDLGQHGLEED_	5.40002	8.68692	7.81181	7.15852			4.87463		4.44886			1.12521		1.05284		0.829455	1.62064	1.48705	1.40834	0.847386	0.959287	11.2205					0.796365	1.0805	0.954471	0.697482	1.07093	1.14515	1.0126	1.07314	1.02135	1.14124		11.0296	14.895
P10124	SRGN	_HDNLRSLDRNLPSDSQDLGQHGLEEDFM_.4	46.496	5812	0.8705	1.98765	5812	_HDNLRSLDRNLPSDSQDLGQHGLEEDFM_	_HDNLRSLDRNLPSDSQDLGQHGLEEDFM_	122.379	194.573	168.499	154.382			109.816		90.0775			64.4803		73.7309		64.0834	73.7316	66.8615	64.7619	53.1648	61.5678	271.977					57.8925	60.4379	50.8835	50.4808	46.0274	49.6283	54.5087	72.2756	68.6236	69.7579		182.232	245.104
P10124	SRGN	_HDNLRSLDRNLPSDSQDLGQHGLEEDFM[Oxidation (M)]L_.4	150	18750	0.92253	1.77685	18750	_HDNLRSLDRNLPSDSQDLGQHGLEEDFM[Oxidation (P)]L_	_HDNLRSLDRNLPSDSQDLGQHGLEEDFM[+16]L_	101.22	249.234	166.827	170.033			129.987		82.3537			157.932		170.443		97.8534	115.396	80.9993	89.5473	89.6141	104.075	307.591					119.043	74.3779	93.4524	83.4683	60.5526	58.8703	125.156	131.353	113.394	131.731		180.047	319.417
P12830	CDH1	_SVSGIQAELLTFPNSSPGLRRQ_.3	0.168	525	5.71993	1.49262	525	_SVSGIQAELLTFPNSSPGLRRQ_	_SVSGIQAELLTFPNSSPGLRRQ_																1.00818	0.638452	0.543473		0.305791								1.15441	1.16497	1.30394	1.27893	0.78442		0.935312	0.889076	1.24175
P12830	CDH1	_SGIQAELLTFPNSSPGLRRQ_.3	0.552	1725	5.63493	1.59349	1725	_SGIQAELLTFPNSSPGLRRQ_	_SGIQAELLTFPNSSPGLRRQ_																1.56528	1.03361	3.86538		1.31521								1.63997	1.37112	1.38582	2.49546	1.14599		1.32675	1.51865	2.46609
Q6UX71	PLXDC2	_DTNRASVGQDSPEPR_.3	0.12192	381	7.82936	0.93391	381	_DTNRASVGQDSPEPR_	_DTNRASVGQDSPEPR_	0.608386	0.674534	0.488889	0.540457	0.262823		0.223273		0.262113	0.0996654		0.0135549	0.0114445	0.01044	0.0279172	0.0172024	0.0179672	0.0202084	0.0167354	0.0170519	0.00902782						0.0124353	0.0142987	0.0160825	0.00783367	0.021602	0.0120254	0.0156413	0.00834587	0.0142385	0.0276563
Q6UX71	PLXDC2	_FLKAVDTNRASVGQDSPEPR_.3	2.296	287	6.17566	1.47342	287	_FLKAVDTNRASVGQDSPEPR_	_FLKAVDTNRASVGQDSPEPR_	1.46105	1.52873	1.40368	1.39454	0.900668		0.786746		0.737299	0.46468		0.221193	0.187818	0.184526	0.249943	0.234017	0.161328	0.22912	0.174706	0.191329	0.149863						0.170631	0.205646	0.213191	0.145638	0.241898	0.131344	0.185035	0.106185	0.161252	0.260836
[truncated: 51 more columns]

## Sheet: Sheet2
PG.ProteinId	PG.GeneId	EG.PrecursorId	TG.LabeledSequence	TG.IntMID	[1] TT_55.PEP.Quantity	[2] TT_54.PEP.Quantity	[3] TT_53.PEP.Quantity	[4] TM_29.PEP.Quantity	[5] TM_28.PEP.Quantity	[6] TM_27.PEP.Quantity	[7] TM_26.PEP.Quantity	[8] TM_25.PEP.Quantity	[9] TM_24.PEP.Quantity	[10] TM_23.PEP.Quantity	[11] TT_52.PEP.Quantity	[12] Ctr_57.PEP.Quantity	[13] Ctr_56.PEP.Quantity	[14] Ctr_55.PEP.Quantity	[15] Ctr_54.PEP.Quantity	[16] Ctr_53.PEP.Quantity	[17] Ctr_52.PEP.Quantity	[18] Ctr_51.PEP.Quantity	[19] Ctr_50.PEP.Quantity	[20] Ctr_49.PEP.Quantity	[21] Ctr_48.PEP.Quantity	[22] TT_51.PEP.Quantity	[23] TT_50.PEP.Quantity	[24] TT_49.PEP.Quantity	[25] TT_48.PEP.Quantity	[26] TT_47.PEP.Quantity	[27] Ctr_47.PEP.Quantity	[28] Ctr_46.PEP.Quantity	[29] Ctr_45.PEP.Quantity	[30] Ctr_44.PEP.Quantity	[31] Ctr_43.PEP.Quantity	[32] Ctr_42.PEP.Quantity	[33] Ctr_41.PEP.Quantity	[34] Ctr_40.PEP.Quantity	[35] Ctr_39.PEP.Quantity	[36] Ctr_38.PEP.Quantity	[37] TT_46.PEP.Quantity	[38] TT_45.PEP.Quantity	[39] TT_44.PEP.Quantity	[40] TT_43.PEP.Quantity	[41] TT_42.PEP.Quantity	[42] TT_41.PEP.Quantity	[43] TT_40.PEP.Quantity	[44] TT_39.PEP.Quantity	[45] TT_38.PEP.Quantity
P01344	IGF2	_Q[Gln->pyro-Glu]YDTWKQSTQRL_.2	_Q[Gln->pyro-Glu]YDTWKQSTQRL_	_Q[+-17]YDTWKQSTQRL_	20286.6	16113.2	13314.3	27266.4			14659.2		15354.4	4692.12		236388	445.453	323616	217356	187465	172596	461505	98795.1	233737	231741	6433.14					173671	295495	220743	389448	415521	142969	171464	193132	260662	244728						18642	6245.26	12689.7	4926.72
P01344	IGF2	_QYDTWKQSTQRL_.2	_QYDTWKQSTQRL_	_QYDTWKQSTQRL_			12083.1						2119.86			21727.1		57017.2		35237.7	42020.7	93072.5	14948.9	91892.8	8204.98						1219.62	53536.1	56340.5	85616.8	90007.1		7987.64	10851.4	38084.6	47625.4						6839.27	7649.96	9277.66	4322.54
P01344	IGF2	_FFQYDTWKQSTQRL_.3	_FFQYDTWKQSTQRL_	_FFQYDTWKQSTQRL_																166195	245248	4163.57		8648.05								292965	217355	422272	454093	111789		29848.5	220785	340814						17621.8	29245.1	95329.7	14450.1
P01344	IGF2	_DTWKQSTQRL_.3	_DTWKQSTQRL_	_DTWKQSTQRL_	18297.5	10659.2	5435.76	6619.58	3008.45		7531.27		10886.3	1950.15		197611	29252.4	221220	217515	154815	380794	400368	144124	411009	135619						122589	354757	349796	307927	295372	260021	204628	198947	487034	557622						14969.6	5400.46	3760.07	1425.22
P01344	IGF2	_DTWKQSTQRL_.2	_DTWKQSTQRL_	_DTWKQSTQRL_	86902	51765.3	30211.9	34608.8	17276.7		56227.4		70412.2	18717.8		1.30441e+06	189189	1.06836e+06	1.25155e+06	897941	1.93534e+06	1.94215e+06	762977	2.10957e+06	938636						726674	1.97031e+06	2.0955e+06	1.85226e+06	1.40949e+06	1.07553e+06	861370	846307	1554402	1.77139e+06						103795	51513.5	27931.1	16373.4
P01344	IGF2	_YDTWKQSTQRL_.3	_YDTWKQSTQRL_	_YDTWKQSTQRL_	67224.2	56389	24497.2	38413.2	9197.47		31807		33508.7	2308.99		183814		357913	112387	85844	198159	576378	84387.4	272683	127431						59148.7	167433	261167	215181	395459	217283	64627.1	98042.2	227852	240663						60942.1	18449.5	23312.7	9443.68
[truncated: 410 more columns]
